# Supplementary material for: Identification of an alternative ligand‐binding pocket in peroxisome proliferator‐activated receptor gamma and its correlated selective agonist for promoting beige adipocyte differentiation
Source: MedComm (2020). 2024 Jul 10;5(7):e650. doi: 10.1002/mco2.650 (PMC11233932; doi:10.1002/mco2.650)
Supplement: Supplementary file 1 — Supporting Information [file MCO2-5-e650-s001.xlsx]

## Sheet: ChEA analysis data
Query Name	Rank	TF	Score	Library	Overlapping_Genes
gene_set_query	1	PPARG	7	Literature ChIP-seq,1;ARCHS4 Coexpression,5;Enrichr Queries,23;ReMap ChIP-seq,2;GTEx Coexpression,4	TFRC,CLEC10A,SERPINE1,SLC4A1,GHITM,ZC3H12D,LIPE,PPP4R1,ALCAM,CNST,SCP2,WDR93,FAM110C,NAMPT,PLCE1,PROK1,IER3,CMKLR1,PRKCE,GTPBP2,CLPX,SLC5A6,RBP4,RNF125,RUFY4,LGALS12,ACOT2,TXNIP,PLBD1,ATF6,ATF3,MTMR3,ABCB4,HSPA4L,ADH7,SULT1A1,CRACR2B,RHOT1,PRKAR2B,FLRT3,HMOX1,ZBTB7B,PPARGC1A,RREB1,JAG1,ACE,CHKA,TIPARP,MCAM,EDEM1,NR1D2,LNPEP,SLC16A10,FOSL1,CS,FA2H,PRXL2A,PAH,ARHGAP9,DENND1B,SETD5,MTMR10,SMG1,BTG1,…
gene_set_query	2	RLF	9.333	ARCHS4 Coexpression,12;Enrichr Queries,1;GTEx Coexpression,15	UHRF1BP1L,TRIO,PANK3,CCNT1,TFRC,ZBTB21,JMJD1C,RORA,IRS2,NR3C1,EPRS,STK10,RNF19A,NAMPT,LONP1,EPC1,EPC2,ARID2,GLUL,EOMES,BNIP3L,KDM2A,CD300A,RALGAPA1,DYRK1A,ATP11B,RSBN1,TXNIP,ATF3,MTMR3,KLHL15,TXK,KMT2C,INSIG1,C5AR1,CEP85L,KLHL11,BAZ2B,PIK3R1,LY9,NDRG1,ARHGAP12,HCAR2,SBNO1,ATXN7,NLRP3,HMOX1,SKIL,PAG1,IVNS1ABP,EGR1,TIPARP,GADD45A,EAF1,OGA,ZBTB10,SUCO,NR1D2,KLHL24,ZBTB11,ELL2,WAPL,CLK1,EIF5,STAG2,DM…
gene_set_query	3	MYF6	29	ARCHS4 Coexpression,4;Enrichr Queries,50;GTEx Coexpression,33	SERPINE1,RORA,COX6A2,DCAF6,MYLK4,LGALS3,DEPTOR,PDK4,MYOZ1,BVES,EPM2A,KCMF1,PRKAB2,POSTN,ACTN2,ADIPOQ,SYPL2,SHISA2,CPT1B,RUNX1,OBSCN,MYL1,RGS9BP,PPP1R3B,LGALS12,OPTN,ATF3,UBR3,LPL,RHOBTB1,ART1,BCL2L13,CMYA5,CACNA1S,PPARGC1A,IP6K3,HHATL,EGR1,MYH7B,OSBPL6,GADD45A,ZBTB16,SLC16A10,NEB,LRRC66,ESR1,MLXIPL,BHLHE40,CORO6,ACO2,RETREG1,TRIM72,PHTF2,ACHE,CLIC5,HSPB8,FHL1,ATP2A1,PYGM,TMEM182,TMEM52,SLC2A4,JPH…
gene_set_query	4	NR4A3	34.33	ARCHS4 Coexpression,9;Enrichr Queries,35;GTEx Coexpression,59	ANKRD37,NRROS,SERPINE1,ZBTB21,SLA,RORA,IRS2,PRDM1,COX6A2,ETS1,TNF,SAT1,ZC3H12D,DOCK10,LGALS3,EDNRA,CHCHD3,ALCAM,EDNRB,RGS1,RASSF4,RNF19A,SLCO2B1,NAMPT,SLC16A6,LONP1,PDK4,C3AR1,DPF3,PIM3,MYOZ1,TGM2,IER3,ACTN2,ACSL1,SLC11A1,IFRD1,GEM,RUNX1,DOK7,SBDS,TXNIP,SIK2,ATF3,IGSF6,KLHL15,INSIG1,C5AR1,LPL,PLD4,PIK3R1,NDRG1,SAMSN1,TRPM2,ADAP2,IRAK2,HMOX1,NLRP3,HIVEP2,APOE,PPARGC1A,SKIL,EGR1,MSR1,CD163,JAG1,HOM…
gene_set_query	5	TFEC	43.67	ARCHS4 Coexpression,39;Enrichr Queries,31;GTEx Coexpression,61	NRROS,SPI1,NCF1,NCF2,GPR65,NCF4,SERPINE1,AQP9,SLA,IKZF1,PRDM1,SAT1,TNF,DOCK10,LGALS3,RGS1,CCRL2,C3AR1,NBN,TGM2,IER3,CMKLR1,CD300A,ACSL1,SLC11A1,CD180,ZBTB34,KMO,CYP27A1,MFNG,BTK,CD300E,KCTD12,ATF3,ARL8B,IGSF6,SUCNR1,C5AR1,LPL,SAMSN1,ADAP2,IRAK2,INPP5D,LPXN,HMOX1,NLRP3,NCKAP1L,PAG1,CCR1,MSR1,EGR1,CD163,TRPV2,MARCO,PTPRC,ARHGAP30,PARVG,SELL,BHLHE40,NABP1,ARHGAP9,CIITA,ITGAM,TNFAIP6,DOCK8,ITGB2,MS4A…
gene_set_query	6	YBX3	44.5	ARCHS4 Coexpression,19;GTEx Coexpression,70	TRIM72,PHTF2,CLIC5,HSPB8,FHL1,PYGM,TMEM52,ATP2A1,OSBPL11,JPH1,COX6A2,MYOM2,DCAF6,LMOD2,KBTBD13,CSRP3,HJV,MYO18B,MYOZ1,PGM1,SGCG,KCMF1,MYBPC2,TRIM63,CLUH,ACTN2,PDE4D,TNNC2,AMPD1,SYPL2,ACTA1,MYH1,PHOSPHO1,MYH2,OBSCN,MYL1,PPP1R3B,ADSSL1,SCN4A,CASQ1,SMTNL2,OPTN,STK40,USP13,POPDC3,PRKAA2,EPB41,NATD1,ZBTB43,UBR3,ASB12,RHOBTB1,ECPAS,TTN,ART1,BCL2L13,ABLIM2,HECTD1,UCP3,HSF2,NRAP,MKNK2,CMYA5,DNAJC21,XIRP1…
gene_set_query	7	CEBPA	45.8	Literature ChIP-seq,65;ARCHS4 Coexpression,1;Enrichr Queries,81;ReMap ChIP-seq,7;GTEx Coexpression,75	SPI1,TFRC,CCNI,FAM89A,SERPINE1,AQP7,LIPE,LGALS3,ZFYVE26,CNST,SCP2,RASSF4,ZXDC,LONP1,PDK4,EPC1,LONP2,CCNL1,GLUL,IER3,CXADR,ACSL1,KCNK13,MTUS1,TMEM170B,UPB1,RUNX1,SLC5A6,CYP27A1,RBP4,RNF125,SOAT2,PPP1R3B,LGALS12,TXNIP,PLBD1,TRIB3,KCTD12,SIK2,ACOT4,ATF3,ENPEP,IGSF6,MAOA,PEX11A,MGST3,PIK3R1,APCDD1,DEDD2,PRDX3,TRPM2,RAB11FIP1,AGMO,HMOX1,NCKAP1L,APOE,ZBTB7B,A2M,PCK1,PPARGC1B,CCR1,EGR1,CDSN,CHKA,GADD45A…
gene_set_query	8	RORC	49.33	ARCHS4 Coexpression,17;Enrichr Queries,115;GTEx Coexpression,16	ECI1,SERPINE1,RORA,IRS2,PRDM1,COX6A2,DCAF6,LGALS3,DEPTOR,TDO2,ZXDC,NARS2,NAMPT,PDK4,MYOZ1,GLUL,PDK2,PITX3,TGM2,IER3,KCMF1,PRKAB2,DGAT2,CISH,ACSL1,ACTN2,SYPL2,CMBL,CLPX,AFG3L2,OBSCN,MYL1,RGS9BP,SOAT2,PPP1R3B,GPD1,TXNIP,CYP2E1,OPTN,ATF3,SLC22A5,INSIG1,PROZ,UBR3,LPL,ADRB2,NDRG1,FOXO1,ART1,BCL2L13,C6,CMYA5,LDHD,HMOX1,CACNA1S,PCK1,PPARGC1A,IP6K3,MYH7B,EGR1,ABCA5,GADD45A,ZBTB16,EPHX2,SLC16A10,NEB,ESR1,…
gene_set_query	9	MYOG	52.25	ARCHS4 Coexpression,58;ENCODE ChIP-seq,5;Enrichr Queries,72;GTEx Coexpression,74	ITSN2,SPI1,GABPB2,SERPINE1,GHITM,EPRS,DCAF6,ALCAM,CNST,BVES,IER3,MEF2A,PRKAB2,PRKCE,SYTL1,GTPBP2,MYL1,LGALS12,ACOT2,ATF7,UQCRC2,OPTN,ATF3,MTMR1,MTMR2,ABCB4,CEP85L,SLC5A3,DEDD2,PRDX3,SULT1A1,HMOX1,PRR32,LRBA,SNAI3,SLC16A12,LNPEP,FOSL1,FA2H,FAM160A2,PRXL2A,ACHE,DENND1B,MTMR10,SMG1,BTG1,PYGM,ODF3L1,TMEM182,JPH1,AREG,MYOM2,AACS,EEA1,LFNG,ING5,CSRP3,ING3,MMP28,APPL2,TIGD2,MYBPC2,ELOVL4,TNNC2,ELOVL7,FA…
gene_set_query	10	NFIL3	57.33	ARCHS4 Coexpression,15;Enrichr Queries,75;GTEx Coexpression,82	SPI1,CCNT1,TFRC,NCF1,NCF2,SERPINE1,NCF4,AQP9,ZBTB21,CBLB,IRS2,PRDM1,ETS1,LGALS3,RGS1,CCRL2,NAMPT,LONP1,PDK4,PIM3,CHAC1,CCNL1,GLUL,TGM2,IER3,ACSL1,SLC11A1,IFRD1,GEM,MTHFD2,DPEP2,CD300E,TXNIP,PLBD1,TRIB3,ADAM8,ATF3,IGSF6,INSIG1,C5AR1,ABHD5,SAMSN1,RLF,NDRG1,FOXO1,HCAR2,ATXN7,CD300LB,NLRP3,HMOX1,ZBTB7B,TBC1D15,CCR1,EGR1,HSPA5,TIPARP,GADD45A,ZBTB16,SSH2,ELL2,FOSL1,NR4A3,ARHGAP30,PARVG,AGO2,BHLHE40,MXD…
gene_set_query	11	FOXO1	59.4	Literature ChIP-seq,32;ARCHS4 Coexpression,29;Enrichr Queries,124;ReMap ChIP-seq,76;GTEx Coexpression,36	TRIO,CCNI,FAM89A,SERPINE1,JMJD1C,AQP7,CBLB,IKZF1,ZC3H12D,LIPE,LGALS3,HERC3,ALCAM,RUSC2,ZXDC,PDK4,LONP1,EPC1,DPF3,EPC2,MYOZ1,GLUL,SLC6A19,NHLRC3,IFRD1,MTUS1,EBF2,UPB1,RUNX1,CCDC80,RNF125,PPP1R3B,MYL1,SOAT2,BTK,TXNIP,ATF7,VDAC1,SIK2,KCTD12,OPTN,ATF3,CD101,SLC22A3,SLC22A5,IGSF6,MAOA,TXK,PRDM15,SDR39U1,PIK3R1,BAZ2B,LPAR4,LY9,DEDD2,CD79B,CD79A,CYP27B1,CD19,INPP5D,CMYA5,LDHD,HMOX1,APOE,HIVEP2,PPARGC1A,…
gene_set_query	12	ZNF267	60.67	ARCHS4 Coexpression,6;Enrichr Queries,104;GTEx Coexpression,72	NRROS,NCF1,TFRC,NCF2,GPR65,AQP9,JMJD1C,IRS2,IKZF1,PRDM1,NR3C1,EPRS,TNF,ETS1,ZC3H12D,DOCK10,STK10,RGS1,NAMPT,CCRL2,LONP1,PIM3,NBN,IER3,CD300A,ACSL1,IFRD1,ZBTB34,KMO,GEM,MTHFD2,MFNG,BTK,TXNIP,CD300E,ADAM8,ATF3,ARL8B,IGSF6,INSIG1,C5AR1,SAMSN1,HCAR2,IRAK2,INPP5D,LPXN,STAP1,HMOX1,NLRP3,NCKAP1L,HIVEP2,SKIL,IVNS1ABP,CCR1,EGR1,TIPARP,GADD45A,TRPV2,POU2F2,SSH2,ELL2,PTPRC,ARHGAP30,EIF5,NR4A3,TREML4,BHLHE40…
gene_set_query	13	IKZF1	60.83	Literature ChIP-seq,151;ARCHS4 Coexpression,42;ENCODE ChIP-seq,11;Enrichr Queries,41;ReMap ChIP-seq,34;GTEx Coexpression,86	RB1,GABPB2,SPI1,LPGAT1,FAM89A,SERPINE1,TEX45,SLC4A1,CBLB,ZC3H12D,ZFYVE26,ALCAM,NAMPT,C3AR1,EPC2,CCNL1,GLUL,IER3,SLC6A19,ACSL1,SLC11A1,PRKCE,MCCC1,UNC5C,RUNX1,CHIT1,SFRP4,SHTN1,RNF125,PPP1R3B,MTHFD2,SOAT2,BTK,TXNIP,TRIB3,CLOCK,ATF3,CD101,IGSF6,EPB41,GIPR,TXK,ABCB4,MGST3,BAZ2B,LY9,SAMSN1,CD79A,RAB11FIP1,PRKAR2B,INPP5D,CD19,VPS11,NCKAP1L,HIVEP2,ZBTB7B,RREB1,PAG1,CCR1,EGR1,MSR1,RABGAP1L,GADD45A,FAM78…
gene_set_query	14	TET2	65	ARCHS4 Coexpression,8;GTEx Coexpression,122	PLEKHF2,KDM5A,ITSN2,CIITA,SMG1,ITGAM,NCF2,GPR65,DOCK8,PLEK,AQP9,SLA,JMJD1C,IKZF1,CHD2,LYST,PIK3CG,ADGRE1,DOCK10,STK10,GLT1D1,NIPBL,NAMPT,SLC16A6,RAC2,EPC1,CYTIP,DENND2D,BNIP3L,FCRL5,CD300A,ACSL1,TNFRSF18,VPS13C,SLC11A1,VPS13B,ATP11B,ZBTB34,GPCPD1,VAV1,HCK,TET3,DPYD,PLBD1,TXNIP,TLR8,CD300E,LCP2,ADAM8,LCP1,UTRN,SFT2D2,KDM7A,SASH3,MTMR3,IGSF6,CLEC12A,EPB41,TXK,KMT2C,C5AR1,ABHD5,BAZ2B,AOAH,SAMSN1,STX…
gene_set_query	15	ZBTB44	68	ARCHS4 Coexpression,144;Enrichr Queries,46;GTEx Coexpression,14	PANK3,TFRC,FAM13B,JADE1,JMJD1C,RORA,IRS2,NR3C1,EPRS,ETS1,DCAF6,MYOZ1,ARID2,PITX3,KCMF1,MTUS1,DYRK1A,RFX3,ATP11C,ATP11B,SYPL2,RSBN1,OBSCN,MYL1,RGS9BP,TXNIP,UTRN,CLOCK,OPTN,KMT2C,CEP85L,KLHL11,UBR3,BAZ2B,PIK3R1,RHOBTB1,ART1,MBTD1,SBNO1,TMEM245,BAG4,CMYA5,DNAJC21,CACNA1S,RREB1,SKIL,IP6K3,EGR1,RABGAP1L,LRBA,OGA,ZBTB10,NEB,LNPEP,NR1D2,KLHL24,LARP4,SSH2,STAG2,DMXL1,BHLHE40,JMY,BRWD1,BRWD3,CPEB4,TRIM72,…
gene_set_query	16	ZBED6	69	ARCHS4 Coexpression,69	SMG1,TRIO,PANK3,JMJD1C,CHD2,LIMD1,AFF4,NIPBL,EFR3A,MED13,PDK4,SACS,EPG5,SLC16A8,EPC2,ARHGEF12,RBM15,RALGAPA1,VPS13C,PDE4D,VPS13D,VPS13A,TET2,VPS13B,ATP11B,URB1,ATRN,UTRN,SFT2D2,PPEF2,ATF3,PPP1R15B,USP53,KMT2C,UBR3,NR2C2,ATAD2B,ECPAS,BTAF1,HECTD1,RREB1,FAM83A,MAP3K2,ITPRID2,RIC1,TIPARP,LRBA,LNPEP,USF3,DMXL1,ESYT2,BRWD1,ATG2B
gene_set_query	17	SPI1	71.5	Literature ChIP-seq,70;ARCHS4 Coexpression,129;ENCODE ChIP-seq,52;Enrichr Queries,16;ReMap ChIP-seq,21;GTEx Coexpression,141	RB1,AHCYL2,SPI1,LPGAT1,TRIO,CCNI,MAML1,AQP9,SERPINE1,IKZF1,DCAF6,ZC3H12D,C4B,LGALS3,ZFYVE26,CNST,RASSF4,NAMPT,C3AR1,MS4A14,CMKLR1,PDHX,ACSL1,SLC11A1,MCCC1,SYTL1,RFX2,UNC5C,HOGA1,CMBL,GTPBP2,RUNX1,CHIT1,SFRP4,CCDC80,RUFY4,BTK,PLBD1,TXNIP,KCTD12,SIK2,ATF3,MTMR2,IGSF6,GIPR,VPS26A,SAMSN1,LY9,CDKN2AIP,DEDD2,MBTD1,CD79B,NLN,RAB11FIP1,INPP5D,HMOX1,NCKAP1L,APOE,ZBTB7B,RREB1,AMZ1,CCR1,EGR1,MSR1,HOMER1,FAM…
gene_set_query	18	REL	77.67	ARCHS4 Coexpression,172;Enrichr Queries,14;GTEx Coexpression,47	NRROS,GABPB2,NCF1,TFRC,GPR65,SERPINE1,RASEF,JMJD1C,RORA,IRS2,IKZF1,PRDM1,NR3C1,TNF,ETS1,ZC3H12D,DOCK10,STK10,LGALS3,RGS1,NAMPT,LONP1,EPC1,TGM2,IER3,USP8,CDKL5,CD300A,SLC11A1,IFRD1,ATP11B,GEM,RUNX1,BTK,TXNIP,ADAM8,ATF3,TXK,INSIG1,KMT2C,PIK3R1,LY9,SAMSN1,RLF,NDRG1,FOXO1,INPP5D,LPXN,STAP1,HMOX1,NCKAP1L,HIVEP2,SKIL,EGR1,HSPA5,TIPARP,GADD45A,DENND4A,EDEM1,TRPV2,ZBTB10,LNPEP,POU2F2,ELL2,FOSL1,PTPRC,ARH…
gene_set_query	19	BATF	78.4	ARCHS4 Coexpression,206;ENCODE ChIP-seq,54;Enrichr Queries,77;ReMap ChIP-seq,14;GTEx Coexpression,41	SPI1,TRIO,MAML1,SERPINE1,CBLB,IKZF1,DCAF6,ZC3H12D,LGALS3,ALCAM,RASSF4,NAMPT,C3AR1,LONP1,EPC2,CMKLR1,IER3,NHLRC3,ACSL1,SLC11A1,RUNX1,CCDC80,MTHFD2,RUFY4,BTK,ATF3,CD101,IGSF6,SAMSN1,LY9,RAB11FIP1,INPP5D,HMOX1,NCKAP1L,HIVEP2,CCR1,EGR1,RABGAP1L,EDEM1,SIAH2,LNPEP,PM20D2,PARVG,REL,CD28,CD22,ARHGAP9,CSRNP1,SMG1,BTG1,CDKN1B,TNFRSF13B,HILPDA,VLDLR,LYST,MS4A4A,RAC2,FLVCR2,FFAR2,DLAT,CTSC,DENND2D,DUSP4,GAB2…
gene_set_query	20	ZBTB21	78.5	ARCHS4 Coexpression,54;GTEx Coexpression,103	KDM5A,CSRNP1,SMG1,DDX3X,BTG1,PANK3,CCNT1,JMJD1C,CTDSPL2,CHD2,AFF4,CHD1,DUSP16,MYSM1,ARL5B,NIPBL,AMMECR1L,MED13,RNF19A,CCNL1,TMED5,COA5,TGIF1,KLF10,KLF11,RBM15,DYRK1A,ATP11C,ZFP91,ATP11B,URB1,ETV3,SIRT1,GEM,TRAF6,SDE2,CRY1,WAC,LCOR,SMCR8,PIGL,ATF3,RBKS,PPP1R15A,PPP1R15B,KLHL15,KMT2C,CEBPG,TXLNG,KLHL11,SPTY2D1,RLF,SLC5A3,SLC7A1,ATAD2B,BTAF1,ATXN7,ELMSAN1,TDG,NOCT,RNF217,HIVEP2,FNIP1,MAPK6,SKIL,MAP3…
gene_set_query	21	MXD1	81	ARCHS4 Coexpression,89;Enrichr Queries,67;GTEx Coexpression,87	SPI1,NCF1,NCF2,GPR65,NCF4,SERPINE1,AQP9,SLA,IRS2,IKZF1,PRDM1,ETS1,STK10,LGALS3,RGS1,NAMPT,SLC16A6,LONP1,CHAC1,GLUL,TGM2,IER3,CD300A,ACSL1,SLC11A1,IFRD1,GEM,PHOSPHO1,MTHFD2,DPEP2,PLBD1,CD300E,TXNIP,ADAM8,TRIB3,SQSTM1,ATF3,MTMR3,IGSF6,TXK,INSIG1,C5AR1,ABHD5,SAMSN1,NDRG1,DEDD2,HCAR2,IRAK2,CD300LB,NLRP3,HMOX1,ZBTB7B,CCR1,EGR1,JAG1,HSPA5,TIPARP,GADD45A,KLHL24,SSH2,ELL2,FOSL1,PTPRC,NR4A3,ARHGAP30,SELL,…
gene_set_query	22	FOXO3	82.25	Literature ChIP-seq,61;ARCHS4 Coexpression,80;Enrichr Queries,94;GTEx Coexpression,94	RB1,TRIO,LPGAT1,TFRC,CCNI,SERPINE1,CBLB,SLC4A1,KLHDC7A,EPRS,ZXDC,NAMPT,LIPG,RASSF6,PDK4,LONP1,EPC1,EPC2,CCNL1,GLUL,IER3,MEF2A,PRKAB2,ACSL1,PRKCE,RUNX1,TXNIP,ATF7,VDAC1,OPTN,ATF3,GYPA,MTMR3,EPB41,PIK3R1,DEDD2,SGPL1,RNF217,MAP7,HMOX1,HIVEP2,RREB1,EGR1,JAG1,TIPARP,GADD45A,SIAH2,NR1D2,PM20D2,AGO2,CD28,ECHDC1,CPEB4,ATG2B,SMG1,MTMR10,BTG1,CDKN1B,PTPRM,LYST,LARP1B,EEA1,LFNG,MED13,SPTLC3,EPG5,JARID2,ERMA…
gene_set_query	23	NR1H3	82.4	Literature ChIP-seq,31;ARCHS4 Coexpression,52;Enrichr Queries,299;ReMap ChIP-seq,19;GTEx Coexpression,11	TRIO,SPI1,TFRC,FAM89A,SERPINE1,AQP7,CBLB,EPRS,VPREB3,LIPE,LGALS3,RASSF4,FAM110C,PDK4,LONP1,LONP2,CCNL1,GLUL,IER3,CMKLR1,PDHX,NHLRC3,ACSL1,SLC11A1,RFX2,EBF2,TMEM170B,GTPBP2,CYP27A1,CHIT1,RBP4,RNF125,CCDC80,RUFY4,SOAT2,MAP1B,LGALS12,KCNQ4,TXNIP,TRIB3,KCTD12,SIK2,ACOT4,ATF3,OPTN,MTMR1,IGSF6,SLC22A5,PEX11A,VPS26A,CD79B,CD79A,CRACR2B,PRKAR2B,AGMO,HMOX1,NCKAP1L,APOE,HIVEP2,CCR1,MSR1,EGR1,JAG1,ABCA6,TIP…
gene_set_query	24	CSRNP1	83.5	ARCHS4 Coexpression,37;GTEx Coexpression,130	SPI1,NRROS,BTG1,DOCK8,PLEK,ITGB2,MS4A7,AQP9,ZBTB21,SLC2A3,AREG,SAT1,CHD1,TNF,STK10,ARL5B,RGS1,CCRL2,NAMPT,PIM3,CCNL1,CYTIP,KDM6B,KLF10,MYLIP,KDM2A,CD300A,ACSL1,SLC11A1,GAB2,HCK,SDE2,CD300E,LCP2,ADAM8,SMCR8,ATF3,CD101,HBEGF,PPP1R15A,PPP1R15B,TXK,C5AR1,WAS,NEDD9,CXCR4,ABHD5,RLF,SAMSN1,STX11,HCAR2,GNA13,CYTH4,SH3TC1,IRAK2,HLX,NOCT,INPP5D,CD300LB,NLRP3,SLC25A25,CYTH1,MAP3K2,TIPARP,IL10RA,OSM,TRPV2,RM…
gene_set_query	25	CEBPB	84.67	Literature ChIP-seq,50;ARCHS4 Coexpression,149;ENCODE ChIP-seq,4;Enrichr Queries,192;ReMap ChIP-seq,18;GTEx Coexpression,95	SPI1,GABPB2,TRIO,CCNI,TFRC,MAML1,SERPINE1,AQP9,GHITM,IKZF1,EPRS,DCAF6,C4B,LGALS3,SPIC,ALCAM,CNST,RUSC2,NAMPT,C3AR1,LONP1,EPC1,VPS35,CHAC1,CCNL1,GLUL,IER3,PDHX,ACSL1,SLC11A1,FIBCD1,IFRD1,MTUS1,RFX2,GTPBP2,RUNX1,CYP27A1,CCDC80,MTHFD2,SOAT2,RUFY4,PPA1,ACOT2,TXNIP,PLBD1,TRIB3,ATF6,ATF3,IGSF6,TXK,VPS26A,ADH7,SAMSN1,DEDD2,PRDX3,CD79B,CYP27B1,RAB11FIP1,RHOT1,FLRT3,SLAMF9,VPS11,HMOX1,NCKAP1L,APOE,ZBTB7B,…
gene_set_query	26	SP140	84.67	ARCHS4 Coexpression,60;Enrichr Queries,130;GTEx Coexpression,64	ITSN2,NRROS,SPI1,NCF1,NCF2,GPR65,NCF4,SLA,IKZF1,PRDM1,TNF,ETS1,VPREB3,ZC3H12D,DOCK10,STK10,RGS1,CCRL2,C3AR1,TGM2,CD300A,SLC11A1,CD180,RUFY4,MFNG,BTK,DPEP2,TXNIP,ADAM8,ATF3,IGSF6,TXK,LY9,SAMSN1,CD79B,CD79A,CD19,INPP5D,LPXN,STAP1,HMOX1,NCKAP1L,CCR1,EGR1,MSR1,FAM78A,POU2F2,SSH2,ARHGAP30,PTPRC,PARVG,SELL,CD28,NABP1,CD22,LAT,ARHGAP9,CIITA,ITGAM,TNFRSF13B,DOCK8,PLEK,ITGB2,LRMP,ITGAL,SPN,RAC2,FFAR2,CYTI…
gene_set_query	27	FOXN2	85	ARCHS4 Coexpression,75;Enrichr Queries,43;GTEx Coexpression,137	NRROS,TFRC,NCF2,GPR65,NCF4,AQP9,SLA,JMJD1C,RORA,IRS2,IKZF1,PRDM1,NR3C1,EPRS,ETS1,DOCK10,STK10,RPS6KA3,ALCAM,NAMPT,LONP1,NBN,ARID2,IER3,ZBTB34,ATP11B,TMEM170B,RNF125,MTHFD2,BTK,TXNIP,UTRN,ATF3,IGSF6,INSIG1,KMT2C,PIK3R1,SAMSN1,NDRG1,FOXO1,NCKAP1L,HIVEP2,RREB1,SKIL,PAG1,CCR1,IVNS1ABP,EGR1,JAG1,TIPARP,GADD45A,DENND4A,EDEM1,EAF1,LNPEP,KLHL24,SSH2,ELL2,PTPRC,STAG2,ARHGAP30,AGO2,BHLHE40,TMCC3,NABP1,MELT…
gene_set_query	28	GTF2IRD1	86	ARCHS4 Coexpression,128;GTEx Coexpression,44	SPI1,NCF2,NCF4,RASEF,RORC,IKZF1,ETS1,DCAF6,STK10,DEPTOR,MYOZ1,PITX3,KCMF1,SYPL2,MID2,AFG3L2,SLC9A4,OBSCN,MYL1,BTK,DPEP2,TXNIP,ADAM8,CARD14,OPTN,SLC22A5,UBR3,ART1,BCL2L13,FAM83F,HCAR1,CMYA5,CACNA1S,IP6K3,OSBPL6,FAM78A,KLHL21,SLC16A10,NEB,PTK6,PM20D2,PTPRC,ARHGAP30,PARVG,SELL,CORO6,TRIM72,SMG1,DOCK8,ITGB2,TCF23,ATP2A3,ATP2A1,PYGM,SLC2A4,OSBPL11,ITGAL,JPH1,AACS,GLT1D1,HJV,MYO18B,RAC2,PGM1,MYBPC2,TRI…
gene_set_query	29	BCL6	86.2	Literature ChIP-seq,96;ARCHS4 Coexpression,86;Enrichr Queries,36;ReMap ChIP-seq,77;GTEx Coexpression,136	RB1,SPI1,TFRC,ZFYVE9,MAML1,AQP9,SERPINE1,IKZF1,ZC3H12D,LGALS3,EFR3A,ALCAM,NAMPT,C3AR1,LONP1,PDK4,EPC1,DPF3,GLUL,IER3,PAQR9,ACSL1,SLC11A1,SLC6A13,GTPBP2,RUNX1,CHIT1,AFG3L2,RNF128,PPP1R3E,PPP1R3D,PLBD1,TXNIP,TRIB3,CLOCK,ATF3,MTMR2,MTMR3,IGSF6,PRDM15,PIK3R1,SAMSN1,CD79B,CD79A,RAB11FIP1,CRACR2B,RHOT1,INPP5D,HMOX1,APOE,HIVEP2,ZBTB7B,AMZ1,RREB1,CCR1,EGR1,JAG1,HOMER1,FAM78A,TIPARP,GADD45A,SNAI3,PTK6,SLC…
gene_set_query	30	MYOD1	86.8	ARCHS4 Coexpression,61;ENCODE ChIP-seq,1;Enrichr Queries,191;ReMap ChIP-seq,132;GTEx Coexpression,49	ITSN2,RB1,TRIO,SPI1,GABPB2,TFRC,SERPINE1,DCAF6,ALCAM,CNST,ZXDC,NAMPT,BVES,MEF2A,PRKAB2,FIBCD1,SYTL1,GTPBP2,MYL1,LGALS12,OPTN,ATF3,MTMR1,ABCB6,ABCB4,HSPA4L,SLC5A3,DEDD2,PRDX3,CRACR2B,PRKAR2B,FLRT3,LDHD,RNF217,HMOX1,AMZ1,PPARGC1A,MYH7B,TIPARP,LRBA,MCAM,SNAI3,SLC16A12,LNPEP,ELL2,FOSL1,FA2H,CPEB1,FAM160A2,PRXL2A,CDK13,CPEB2,ACHE,DENND1B,MTMR10,BHLHE41,PYGM,ODF3L1,TMEM182,OSBPL11,JPH1,AREG,MYOM2,AACS,…
gene_set_query	31	MEF2A	92.17	Literature ChIP-seq,80;ARCHS4 Coexpression,45;ENCODE ChIP-seq,7;Enrichr Queries,202;ReMap ChIP-seq,24;GTEx Coexpression,195	ITSN2,RB1,TRIO,PANK3,TFRC,CCNI,SERPINE1,JMJD1C,CBLB,DCAF6,ZC3H12D,LGALS3,RPS6KA3,EFR3A,CNST,ALCAM,NAMPT,PDK4,EPC1,IL12B,EPC2,CCNL1,MYOZ1,BVES,GLUL,IER3,CMKLR1,MEF2A,PRKAB2,ACTN2,ACSL1,LIMCH1,PRKCE,MTUS1,ATG14,GTPBP2,CPT1B,RUNX1,CHIT1,PPP1R3B,MTHFD2,MAP1B,TXNIP,ATF7,KCTD12,ATF6,ATF3,CD101,ABCB4,PRDM15,PIK3R1,LY9,CD79A,EPB41L5,RAB11FIP1,CMYA5,HIVEP2,ZBTB7B,RREB1,PPARGC1A,EGR1,MSR1,RABGAP1L,JAG1,CHK…
gene_set_query	32	BACH1	93.33	Literature ChIP-seq,58;ARCHS4 Coexpression,30;ENCODE ChIP-seq,88;Enrichr Queries,20;ReMap ChIP-seq,125;GTEx Coexpression,239	GABPB2,TFRC,MAML1,ZFYVE9,SERPINE1,DCAF6,CNST,ALCAM,NAMPT,IER3,MEF2A,FIBCD1,RFX2,RFX3,CLPX,RNF128,TXNIP,PLBD1,ATF7,CYP2E1,ATF6,ATF3,MTMR3,ABCB6,ABCB4,PRDM15,SLC5A3,CRACR2B,HMOX1,NCKAP1L,ZBTB7B,ACE,TIPARP,ABCA6,EDEM1,LRBA,NR1D2,ELL2,FOSL1,PPFIBP2,PAH,AGO2,REL,CPEB4,ACHE,BTG1,BHLHE41,LYST,MYOM2,LFNG,GLT1D1,MED13,ING3,AIFM2,B3GALT2,HEY2,SH3BGRL2,RIOK2,JARID2,DUSP4,DENND2D,CLUH,SERPINB2,TNNC2,TET2,PTG…
gene_set_query	33	MEF2B	93.5	ARCHS4 Coexpression,117;Enrichr Queries,87;ReMap ChIP-seq,23;GTEx Coexpression,147	SPI1,IKZF1,VPREB3,ZC3H12D,LGALS3,RASSF6,LONP1,CHAC1,IER3,MEF2A,RFX2,SYTL1,GTPBP2,RUNX1,CHIT1,MTHFD2,SOAT2,LGALS12,BTK,TXNIP,ATF7,TRIB3,SIK2,ATF3,IGSF6,PRDM15,APCDD1,SAMSN1,CD79B,CD79A,TRPM2,GALR2,INPP5D,CD19,HMOX1,NCKAP1L,APOE,HIVEP2,ZBTB7B,PAG1,EGR1,CHKA,EDEM1,SIAH2,SNAI3,FOSL1,PARVG,CD28,CD22,ARHGAP9,DENND1B,BTG1,TNFRSF13B,BHLHE41,LIMD1,RAC2,ACADM,JARID2,DENND2D,MYBPC2,FCRL5,ANXA4,TSC22D2,VAV1,…
gene_set_query	34	IRF8	93.5	Literature ChIP-seq,82;ARCHS4 Coexpression,119;Enrichr Queries,65;GTEx Coexpression,108	NRROS,SPI1,NCF1,NCF2,GPR65,NCF4,SLA,IKZF1,PRDM1,TNF,ETS1,VPREB3,ZC3H12D,DOCK10,STK10,LGALS3,ZFYVE26,HERC3,RGS1,CCRL2,NAMPT,C3AR1,PIM3,TGM2,IER3,CMKLR1,TICAM2,CD300A,SLC11A1,CD180,LMO2,KMO,GEM,RUNX1,RUFY4,MFNG,BTK,TXNIP,KCTD12,ATF3,IGSF6,NOTCH1,PLD4,VPS26A,BAZ2B,LY9,SAMSN1,RHOBTB1,CD79B,CD79A,TRPM2,CD19,INPP5D,LPXN,STAP1,HMOX1,NCKAP1L,APOE,SKIL,CCR1,IVNS1ABP,EGR1,MSR1,RABGAP1L,POU2F1,EDEM1,POU2F2,…
gene_set_query	35	NFE2	94	ARCHS4 Coexpression,164;ENCODE ChIP-seq,40;Enrichr Queries,63;ReMap ChIP-seq,41;GTEx Coexpression,162	SPI1,GABPB2,PANK3,TFRC,OSGEPL1,AQP9,SERPINE1,AQP7,SLC4A1,IKZF1,CCAR1,LGALS3,ZFYVE26,C3AR1,LONP1,VPS35,MFSD2B,IER3,SLC11A1,MCCC1,CMBL,ATG14,RUNX1,CHIT1,SOAT2,MTHFD2,PPA1,PPP1R3D,RRAGD,LGALS12,BTK,PLBD1,TXNIP,TRIB3,TTLL11,ATF6,ATF3,IGSF6,ABCB6,EPB41,MGST3,TSHZ1,SDR39U1,VPS26A,SAMSN1,LY9,DEDD2,CYP27B1,RAB11FIP1,CRACR2B,PRKAR2B,SLAMF9,VPS11,HMOX1,APOE,ZBTB7B,RREB1,CCR1,EGR1,GADD45A,FAM78A,SIAH2,NR1D2…
gene_set_query	36	AKNA	96	ARCHS4 Coexpression,97;Enrichr Queries,68;GTEx Coexpression,123	NRROS,SPI1,NCF1,NCF2,GPR65,NCF4,IKZF1,ETS1,ZC3H12D,DOCK10,STK10,RGS1,LONP1,KDM2A,CD300A,RUNX1,PHOSPHO1,MTHFD2,MFNG,BTK,DPEP2,TXNIP,ADAM8,TRIB3,CD101,ATF3,NOTCH1,TXK,C5AR1,PIK3R1,SLC1A5,LY9,NDRG1,SAMSN1,INPP5D,CD300LB,LPXN,HMOX1,NCKAP1L,ZBTB7B,EGR1,FAM78A,POU2F2,SSH2,PTPRC,ARHGAP30,PARVG,SELL,BHLHE40,CD28,MXD1,ARHGAP9,ITGAM,BTG1,DOCK8,CELF2,ITGB2,PLEK,ATP2A3,SLC2A3,SLC7A11,ITGAL,PIK3CG,LFNG,HK3,GL…
gene_set_query	37	IRF5	97	ARCHS4 Coexpression,72;Enrichr Queries,32;GTEx Coexpression,187	NRROS,SPI1,NCF1,NCF2,GPR65,NCF4,SERPINE1,IKZF1,PRDM1,TNF,ETS1,ZC3H12D,LGALS3,STK10,RGS1,C3AR1,LONP1,TGM2,CMKLR1,CD300A,SLC11A1,CD180,LMO2,RUNX1,RUFY4,MFNG,BTK,TXNIP,ADAM8,KCTD12,ATF3,IGSF6,C5AR1,PLD4,SAMSN1,CD79B,CD79A,ADAP2,INPP5D,LPXN,STAP1,HMOX1,NCKAP1L,APOE,CCR1,EGR1,MSR1,CD163,FAM78A,EDEM1,TRPV2,POU2F2,ARHGAP30,PTPRC,PARVG,SELL,BHLHE40,REL,ARHGAP9,CIITA,ITGAM,TNFRSF13B,DOCK8,PLEK,ITGB2,LRMP,…
gene_set_query	38	POU2F2	97.6	ARCHS4 Coexpression,64;ENCODE ChIP-seq,80;Enrichr Queries,42;ReMap ChIP-seq,181;GTEx Coexpression,121	SPI1,TFRC,CCNI,SERPINE1,IKZF1,CCAR1,ZC3H12D,LGALS3,LONP1,C3AR1,LONP2,CMKLR1,IER3,PRKAB2,MCCC1,ATG14,RUNX1,SLC5A6,RUFY4,PPA1,PPP1R3E,MAP1B,BTK,TXNIP,KCTD12,UQCRC2,ATF3,ABCB6,GIPR,MGST3,LY9,SAMSN1,SLC5A3,CD79B,MBTD1,CD79A,CRACR2B,CD19,INPP5D,VPS11,HMOX1,NCKAP1L,APOE,ZBTB7B,PAG1,EGR1,TIPARP,GADD45A,FAM78A,EDEM1,PARP16,FOSL1,FA2H,GRIN3B,PARVG,CD22,CPEB4,CSRNP1,DENND1B,GFM1,BTG1,CDKN1B,TNFRSF13B,FASTK…
gene_set_query	39	ARNTL	98	ARCHS4 Coexpression,41;Enrichr Queries,57;ReMap ChIP-seq,112;GTEx Coexpression,182	ITSN2,SPI1,TFRC,AQP9,SERPINE1,CBLB,IKZF1,DCAF6,RPS6KA3,LGALS3,ZXDC,NAMPT,PDK4,LONP1,GLUL,PROK1,IER3,ACSL1,SLC11A1,RUNX1,RNF125,MTHFD2,PPP1R3D,PRR15,TXNIP,TRIB3,CLOCK,ATF3,KCTD16,SLC22A3,IGSF6,TMTC1,PIK3R1,SAMSN1,RHOT1,AGMO,INPP5D,RNF217,HMOX1,HIVEP2,A2M,AMZ1,PAG1,EGR1,JAG1,CHKA,TIPARP,GADD45A,SUCO,NR1D2,ALDH6A1,AGO2,CD28,RETREG1,CD22,CSRNP1,BTG1,BHLHE41,SLC7A11,VLDLR,OSBPL11,LYST,EPB41L4A,GLT1D1,…
gene_set_query	40	MTF1	99	ARCHS4 Coexpression,48;GTEx Coexpression,150	ARHGAP9,SPI1,ITGAM,NCF1,TNFAIP6,NCF2,GPR65,NCF4,ITGB2,AQP9,MS4A7,PLEK,SLA,SLC7A11,TNF,CXCL2,PIK3CG,ADGRE1,STK10,HK3,GLT1D1,CCRL2,NAMPT,SLC16A6,RAC2,FLVCR2,FFAR2,PIM3,NBN,IER3,SERPINB2,ACSL1,ATP11B,ZBTB34,KMO,ETV3,VAV1,HCK,RNF144B,PPP1R3D,ATP6V1B2,PLBD1,TLR8,CD300E,ADAM8,LCP2,SMCR8,CD48,LCP1,ARL8B,MTMR3,IGSF6,CLEC12A,C5AR1,WAS,AOAH,ABHD5,SAMSN1,STX11,HCAR2,FUT7,CYTH4,IRAK2,HLX,NLRP3,LRRC25,CCR1,RN…
gene_set_query	41	USF3	99.5	ARCHS4 Coexpression,193;GTEx Coexpression,6	TRIM72,PHTF2,GFM1,SMG1,DOCK8,RORC,JMJD1C,ATP2A1,PYGM,TMEM182,OSBPL11,CHD2,JPH1,LYST,SYNE2,DCAF6,RPS6KA3,NIPBL,HJV,STBD1,MYO18B,NARS2,EPC1,MYOZ1,PGM1,PITX3,EPM2A,KCMF1,NCOA1,ZYG11B,PRKAB2,MYBPC2,SLC36A2,RALGAPA1,VPS13C,RALGAPA2,TNNC2,VPS13D,TET2,AMPD1,VPS13B,SYPL2,ANO5,NIPSNAP2,VWA8,ACTA1,AFG3L2,OBSCN,MYL1,RGS9BP,AKAP9,ADSSL1,LCOR,SCN4A,CASQ1,SMTNL2,SYNC,UTRN,SFT2D2,ASPA,OPTN,KDM7A,USP13,POPDC3,KM…
gene_set_query	42	STAT5A	101.7	Literature ChIP-seq,4;ARCHS4 Coexpression,120;ENCODE ChIP-seq,68;Enrichr Queries,311;ReMap ChIP-seq,97;GTEx Coexpression,10	SPI1,PANK3,LPGAT1,TFRC,FAM89A,SERPINE1,AQP9,AQP7,CBLB,KLHDC7A,IKZF1,LIPE,LGALS3,HERC3,CNST,RASSF4,NAMPT,LONP1,DPF3,CCNL1,PROK1,SAMD11,IER3,ACSL1,ACTN2,OMD,SYTL1,UPB1,CLPX,RUNX1,CHIT1,SLC5A6,RNF125,MTHFD2,PPP1R3B,LGALS12,BTK,TXNIP,TRIB3,TRIM15,UQCRC2,ATF6,ATF3,GYPA,IGSF6,SLC22A5,PEX11A,VPS26A,PIK3R1,CD79A,TRPM2,RAB11FIP1,CRACR2B,PRKAR2B,GALR2,INPP5D,AGMO,CMYA5,HMOX1,NCKAP1L,APOE,CCR1,EGR1,CHKA,GAD…
gene_set_query	43	NCOA2	102	ARCHS4 Coexpression,44;Enrichr Queries,182;ReMap ChIP-seq,94;GTEx Coexpression,88	RB1,GABPB2,TRIO,PANK3,ECI1,SERPINE1,AQP7,JMJD1C,CBLB,IKZF1,EPRS,NIPAL1,NAMPT,CCNL1,MEF2A,PRKCE,RUNX1,AKAP9,TXNIP,VDAC1,CLOCK,CD101,MTMR1,MTMR3,GIPR,EPB41,BAZ2B,PIK3R1,EVPL,CDKN2AIP,MBTD1,CRACR2B,CD19,NCKAP1L,HIVEP2,ZBTB7B,RREB1,AMZ1,EGR1,RABGAP1L,ACE,ABCA5,CHKA,LRBA,INSR,LNPEP,PTK6,OSGIN2,FXYD4,CDK12,CDK13,RETREG1,CD22,CPEB4,ATG2B,DENND1B,CSRNP1,SMG1,MTMR10,CDKN1B,LYST,NIPBL,GLT1D1,MED13,FLVCR2,J…
gene_set_query	44	ATF3	102.5	Literature ChIP-seq,114;ARCHS4 Coexpression,43;ENCODE ChIP-seq,101;Enrichr Queries,96;ReMap ChIP-seq,144;GTEx Coexpression,117	AHCYL2,PANK3,GABPB2,TFRC,OSGEPL1,CCNI,SERPINE1,JMJD1C,GHITM,EPRS,LGALS3,ZFYVE26,EDNRA,NAMPT,LONP1,PDK4,C3AR1,EPC1,CHAC1,CCNL1,GLUL,PDK2,IER3,PRKAB2,ACSL1,SLC11A1,IFRD1,MTUS1,RFX2,ATG14,GTPBP2,UPB1,RUNX1,CHIT1,CYP27A1,SFRP4,CCDC80,MTHFD2,PPP1R3E,ACOT2,TXNIP,PRR15,ATF7,TRIB3,TTLL11,ATF3,ZSCAN29,MTMR2,CASZ1,IGSF6,ABCB6,MTTP,VPS26A,CDKN2AIP,DEDD2,MBTD1,CYP27B1,CRACR2B,RAB11FIP1,PRKAR2B,FLRT3,RNF217,V…
gene_set_query	45	HIVEP1	103	ARCHS4 Coexpression,26;Enrichr Queries,79;GTEx Coexpression,204	ITSN2,SLC27A1,TRIO,CCNT1,GPR65,ZBTB21,JMJD1C,RORA,IRS2,PRDM1,NR3C1,ETS1,TNF,ZC3H12D,DOCK10,ALCAM,RNF19A,NAMPT,LONP1,EPC1,IER3,KDM2A,ACSL1,DYRK1A,ATP11C,ATP11B,RUNX1,TXNIP,SLC25A51,UTRN,ATF3,NOTCH1,KMT2C,INSIG1,BAZ2B,PIK3R1,NDRG1,RLF,FOXO1,ATXN7,HIVEP2,RREB1,SKIL,ZBED4,IVNS1ABP,EGR1,JAG1,TIPARP,GADD45A,ABCA6,DENND4A,EDEM1,LRBA,DENND4C,LNPEP,SSH2,ELL2,WAPL,NR4A3,DMXL1,AGO2,BHLHE40,REL,TAF4B,CDK12,M…
gene_set_query	46	NR4A1	109	ARCHS4 Coexpression,99;Enrichr Queries,73;ReMap ChIP-seq,33;GTEx Coexpression,231	GABPB2,TFRC,SERPINE1,IKZF1,DCAF6,LGALS3,EDNRA,EFR3A,EDNRB,NAMPT,LONP1,PDK4,C3AR1,CCNL1,GLUL,IER3,ACSL1,SLC11A1,FIBCD1,IFRD1,EBF2,GTPBP2,RNF125,LGALS12,BTK,TXNIP,TRIB3,ATF3,CASZ1,BAZ2B,LY9,PRDX3,CD79A,LDHD,HMOX1,APOE,ZBTB7B,A2M,EGR1,MSR1,ABCA6,TIPARP,FAM78A,GADD45A,EDEM1,MCAM,LNPEP,ELL2,FOSL1,MLLT10,STAG2,PARVG,AGO2,REL,ECHDC2,ARHGAP9,CSRNP1,DENND1B,BTG1,GBE1,BHLHE41,VLDLR,SLC7A11,LIMD1,LYST,AREG,…
gene_set_query	47	ZBTB34	109.7	ARCHS4 Coexpression,131;Enrichr Queries,55;GTEx Coexpression,143	SPI1,LPGAT1,TFRC,NCF1,NCF2,GPR65,NCF4,AQP9,SLA,JMJD1C,RORA,IRS2,NR3C1,ETS1,STK10,NAMPT,GRB10,LONP1,ARID2,MYLIP,SLC11A1,RFX3,HIC2,PHOSPHO1,PPP1R3D,LGALS12,DPEP2,PLBD1,TXNIP,ADAM8,KCTD12,IGSF6,NOTCH1,EPB41,KMT2C,C5AR1,BAZ2B,PIK3R1,SAMSN1,FOXO1,EFNB2,TMEM245,FUT7,RAB11FIP1,PRKAR2B,HIVEP2,ZBTB7B,RREB1,PAG1,CCR1,EGR1,POU2F1,GADD45A,FAM78A,ZBTB10,NR1D2,KLHL24,SSH2,PTPRC,ARHGAP30,SELL,AGO2,BHLHE40,JMY,M…
gene_set_query	48	CEBPG	109.8	ARCHS4 Coexpression,286;Enrichr Queries,70;ReMap ChIP-seq,10;GTEx Coexpression,73	SPI1,GABPB2,PANK3,TFRC,CCNI,SERPINE1,GHITM,EPRS,RPS6KA3,NAMPT,LONP1,EPC1,IL12B,CHAC1,MYOZ1,CCNL1,IER3,PAQR9,IFRD1,CMBL,GTPBP2,CLPX,RUNX1,AFG3L2,MTHFD2,SOAT2,TXNIP,TRIB3,VDAC1,OPTN,ATF3,SLC22A5,PIK3R1,NLN,RHOT1,RAB11FIP1,PRKAR2B,CMYA5,HMOX1,PPARGC1B,EGR1,JAG1,ABCA5,TIPARP,GADD45A,EDEM1,SIAH2,SLC16A10,OSGIN2,LARP4,WAPL,FOSL1,EIF5,CYSTM1,CPEB4,ARHGAP9,SMG1,BTG1,CDKN1B,TCF23,PYGM,SLC7A11,WASL,VLDLR,O…
gene_set_query	49	EGR2	111.3	ARCHS4 Coexpression,14;Enrichr Queries,126;GTEx Coexpression,194	NRROS,SERPINE1,SLA,IRS2,PRDM1,LCTL,ETS1,TNF,DOCK10,LGALS3,EDNRB,RGS1,RNF19A,SLCO2B1,ENPP2,LONP1,PDK4,C3AR1,PIM3,TGM2,IER3,CMKLR1,GAS2L3,POSTN,CD300A,SLC11A1,KCNK13,EBF2,GEM,RUNX1,SFRP4,TXNIP,UTRN,ATF3,SPTBN5,IGSF6,USP53,INSIG1,C5AR1,LPL,PLD4,PIK3R1,ADRB2,NDRG1,FOXO1,TRPM2,ADAP2,IRAK2,INPP5D,CD300LB,HMOX1,APOE,A2M,PAG1,COL28A1,CCR1,EGR1,ITPRID2,MSR1,JAG1,ARHGEF37,ABCA6,TIPARP,GADD45A,CAV1,FOSL1,RG…
gene_set_query	50	LYL1	111.8	Literature ChIP-seq,109;ARCHS4 Coexpression,196;Enrichr Queries,22;ReMap ChIP-seq,16;GTEx Coexpression,216	SPI1,CLEC10A,SLC4A1,IKZF1,DCAF6,LGALS3,RASSF6,C3AR1,LONP1,CHAC1,MFSD2B,CCNL1,CMKLR1,IER3,ACSL1,SLC11A1,SYTL1,UPB1,RUNX1,CHIT1,MTHFD2,SOAT2,LGALS12,BTK,PLBD1,TXNIP,TTLL11,KCTD12,ATF3,SLC22A3,GYPA,IGSF6,ABCB6,EPB41,PIK3R1,SAMSN1,DEDD2,CD79B,PRDX3,CD79A,TRPM2,RAB11FIP1,PRKAR2B,INPP5D,LDHD,HMOX1,NCKAP1L,APOE,ZBTB7B,PAG1,CCR1,EGR1,FAM78A,GADD45A,SIAH2,EAF1,LNPEP,PARVG,TREML4,AGO2,CD28,TMCC3,ARHGAP9,N4…
gene_set_query	51	MITF	113.6	Literature ChIP-seq,6;ARCHS4 Coexpression,266;Enrichr Queries,214;ReMap ChIP-seq,60;GTEx Coexpression,22	ITSN2,TRIO,OSGEPL1,ZFYVE9,SERPINE1,DCAF6,ZFYVE26,ALCAM,EVA1A,LIPG,NAMPT,ZXDC,PLCE1,VPS35,DIP2C,BVES,PROK1,IER3,PRKAB2,CXADR,PRKCE,FIBCD1,RFX2,HOGA1,GTPBP2,ATG14,SLC5A6,MTHFD2,MAP1B,LGALS12,TXNIP,ATF7,UQCRC2,OPTN,ATF3,FREM2,MTMR2,ABCB6,PRDM15,SDR39U1,VPS26A,BAZ2B,DEDD2,EPB41L5,C6,PRKAR2B,LDHD,VPS11,HMOX1,ZBTB7B,PPARGC1A,AMZ1,RREB1,PPARGC1B,MYH7B,JAG1,CHKA,TIPARP,LRBA,MCAM,NR1D2,SLC16A10,LARP4,FOSL…
gene_set_query	52	PHF21A	117.7	ARCHS4 Coexpression,109;Enrichr Queries,161;GTEx Coexpression,83	SPI1,TRIO,NCF1,NCF2,GPR65,NCF4,AQP9,SLA,JMJD1C,RORA,IRS2,CBLB,NR3C1,EPRS,STK10,NAMPT,C3AR1,LONP1,KMT5B,GLUL,BNIP3L,KDM2A,CD300A,SLC11A1,PRKCE,DYRK1A,MTUS1,RFX3,ZBTB34,PHOSPHO1,DPEP2,PLBD1,TXNIP,ADAM8,UTRN,MTMR3,IGSF6,KMT2C,INSIG1,C5AR1,BAZ2B,PIK3R1,SAMSN1,NDRG1,FOXO1,DEDD2,FUT7,CD300LB,ZBTB7B,RREB1,CCR1,EGR1,FAM78A,KLHL24,SSH2,PTPRC,ARHGAP30,SELL,PARVG,AGO2,BHLHE40,MELTF,BRWD1,MXD1,ARHGAP9,GSK3B,…
gene_set_query	53	IKZF5	118.3	ARCHS4 Coexpression,277;Enrichr Queries,11;GTEx Coexpression,67	TRIO,ZFAND5,JMJD1C,RORA,IRS2,CBLB,IKZF1,NR3C1,EPRS,ETS1,NAMPT,EPC1,EPC2,NEPRO,GLUL,MEF2A,MYLIP,RALGAPA1,TSC1,PPP4R3B,ATG14,MOB3B,RSBN1,RNF125,MTHFD2,PPP1R3E,AKAP9,SBDS,TXNIP,ATF3,LRRC58,KMT2C,INSIG1,UBR3,BAZ2B,PIK3R1,RLF,FOXO1,ARHGAP12,MBTD1,ATXN7,SKIL,TBC1D15,IVNS1ABP,ITPRID2,EGR1,POU2F1,ABCA5,TIPARP,GADD45A,OGA,ZBTB10,NR1D2,LNPEP,ZBTB11,KLHL24,ELL2,WAPL,CLK1,STAG2,EIF5,PTPRC,BHLHE40,JMY,CD28,ME…
gene_set_query	54	JUN	120	Literature ChIP-seq,77;ARCHS4 Coexpression,153;ENCODE ChIP-seq,8;Enrichr Queries,169;ReMap ChIP-seq,102;GTEx Coexpression,211	SPI1,TFRC,OSGEPL1,SERPINE1,EPRS,ZFYVE26,ALCAM,NAMPT,C3AR1,IER3,SYTL1,ATG14,GTPBP2,UPB1,MTHFD2,MAP1B,ACOT2,TXNIP,ATF7,ATF6,ATF3,MTMR1,BAZ2B,DEDD2,PRDX3,CRACR2B,C6,C7,PRKAR2B,AGMO,RNF217,HMOX1,ZBTB7B,JAG1,HOMER1,TIPARP,NR1D2,LNPEP,SLC16A10,FOSL1,GRIN3B,FAM160A2,EIF5,AGO2,REL,CPEB2,ATG2B,BTG1,CDKN1B,TCF23,ODF3L1,AREG,LFNG,ING5,ING3,HEY1,AIFM2,DUSP4,DENND2D,ARG2,SERPINB2,FCRL5,ANXA4,TET2,SLC7A5,CD200…
gene_set_query	55	FOSB	122.3	ARCHS4 Coexpression,101;Enrichr Queries,177;GTEx Coexpression,89	NRROS,CCNT1,FAM89A,SERPINE1,ZFAND5,ZBTB21,JMJD1C,IRS2,ETS1,LGALS3,AMMECR1L,RGS1,NAMPT,ENPP2,LONP1,PDK4,EPC1,PIM3,CCNL1,IER3,TGM2,MYLIP,KDM2A,ADIPOQ,IFRD1,LMO2,SLC30A1,GEM,RUNX1,TXNIP,VDAC1,ATF3,DLX5,KLHL15,NPR1,INSIG1,LPL,ADRB2,APCDD1,NDRG1,EFNB2,RAB11FIP1,ATXN7,INPP5D,HMOX1,NLRP3,APOE,LONRF1,RREB1,EGR1,JAG1,HSPA5,TIPARP,GADD45A,ZBTB16,CAV1,FOSL1,FAM160A2,NR4A3,RGCC,PARVG,BHLHE40,REL,ECHDC2,MXD1,…
gene_set_query	56	KLF9	123	ARCHS4 Coexpression,13;Enrichr Queries,88;ReMap ChIP-seq,206;GTEx Coexpression,185	TFRC,ECI1,SERPINE1,CBLB,DCAF6,LGALS3,NAMPT,PDK4,LONP1,EPC2,MYOZ1,GLUL,SAMD11,IER3,MEF2A,ACSL1,ACTN2,SYTL1,EBF2,TXNIP,ATF7,KCTD12,SIK2,ATF3,OPTN,GIPR,MAOA,TSHZ1,TMTC1,PIK3R1,CYP27B1,CRACR2B,RNF217,CMYA5,HMOX1,APOE,HIVEP2,ZBTB7B,AMZ1,EGR1,ABCA6,TIPARP,GADD45A,MCAM,PTK6,NR1D2,ELL2,MLLT10,CORO6,RETREG1,FERMT2,ATG2B,CSRNP1,CLIC5,CDKN1B,BTG1,PTPRM,PYGM,CHRDL1,JPH1,MYOM2,LFNG,DUSP4,SREBF1,MYBPC2,AMPD1,T…
gene_set_query	57	RUNX3	124.8	ARCHS4 Coexpression,245;ENCODE ChIP-seq,91;Enrichr Queries,120;ReMap ChIP-seq,57;GTEx Coexpression,111	RB1,SPI1,LPGAT1,ZFYVE9,SERPINE1,IKZF1,DCAF6,ZC3H12D,VPREB3,LGALS3,RASSF4,WDR93,NIPAL1,LONP1,CMKLR1,IER3,ACSL1,ATG14,RUNX1,CHIT1,MTHFD2,LGALS12,BTK,TXNIP,CD101,ATF3,EPB41,TXK,PIK3R1,LY9,SAMSN1,CD79A,RAB11FIP1,INPP5D,CD19,HMOX1,NCKAP1L,ZBTB7B,RREB1,PAG1,EGR1,RABGAP1L,TIPARP,GADD45A,FAM78A,EDEM1,ADHFE1,LNPEP,ANKEF1,FOSL1,PPFIBP2,PARVG,CD28,REL,CCSER1,CDK12,CD22,CPEB4,ARHGAP9,GFM1,BTG1,CDKN1B,TNFRSF1…
gene_set_query	58	MAFB	129.8	ARCHS4 Coexpression,35;Enrichr Queries,93;ReMap ChIP-seq,36;GTEx Coexpression,355	SPI1,SERPINE1,LGALS3,PPP4R1,ALCAM,TRIM29,NIPAL1,RASSF4,NAMPT,PDK4,C3AR1,LONP1,EPC1,CCNL1,GLUL,IER3,CMKLR1,ACSL1,GLCE,PRKCE,SLC11A1,KCNK13,RFX3,CMBL,RUNX1,CHIT1,CYP27A1,TXNIP,KCTD12,A3GALT2,ATF3,CASZ1,IGSF6,PIK3R1,APCDD1,EVPL,TRPM2,SGPL1,MAP7,HMOX1,APOE,ZBTB7B,CCR1,EGR1,MSR1,CDSN,CHKA,TIPARP,GADD45A,SIAH2,NR1D2,PARP16,STAM,ELL2,TMCC3,CYSTM1,CDK13,CPEB4,SETD5,BTG1,CDKN1B,KRT23,SLC7A11,MS4A4A,SPTLC3…
gene_set_query	59	SNAI3	135.7	ARCHS4 Coexpression,85;Enrichr Queries,125;GTEx Coexpression,197	SPI1,NRROS,NCF1,NCF2,GPR65,NCF4,SERPINE1,AQP9,ESPN,ETS1,LGALS3,STK10,LONP1,CHAC1,IER3,EOMES,DGAT2,CISH,CD300A,GPT2,LMO2,SYTL1,SHISA2,PGF,PHOSPHO1,SOAT2,LGALS12,DPEP2,PLBD1,TXNIP,ADAM8,TRIB3,ATF3,IGSF6,NOTCH1,C5AR1,LPL,ADRB2,NDRG1,DEDD2,TRPM2,FUT7,INPP5D,LDHD,CD300LB,HMOX1,APOE,ZBTB7B,CCR1,EGR1,FAM78A,GADD45A,MLXIPL,ARHGAP30,NR4A3,PARVG,SELL,AGO2,BHLHE40,MELTF,MXD1,ARHGAP9,CSRNP1,ITGAM,SOWAHD,ITGB…
gene_set_query	60	ZBED3	137.7	ARCHS4 Coexpression,150;Enrichr Queries,255;GTEx Coexpression,8	KLB,SCARB1,PLXND1,FAM89A,JADE1,AQP7,IRS2,EPRS,ETS1,LIPE,ALCAM,RASSF4,GRB10,LONP1,CHAC1,HADH,BVES,IER3,SAMD11,DGAT2,NHLRC3,GPT2,ADIPOQ,MCCC1,LMO2,MTUS1,PGF,TMEM135,RNF125,MTHFD2,MAP1B,GPD1,LGALS12,ACOT2,TXNIP,TRIB3,ATF7,SIK2,ACOT4,ATF3,LRRC58,MTMR1,NPR1,MAOA,PEX11A,LPL,PIK3R1,SLC1A5,ADIPOR2,NDRG1,FOXO1,EFNB2,HCAR1,PRKAR2B,ADGRG6,HMOX1,APOE,CD300LG,EGR1,JAG1,CBX4,CAV2,TIPARP,KLHL24,CIDEC,ABHD15,CS,…
gene_set_query	61	MEF2C	138.2	ARCHS4 Coexpression,76;ENCODE ChIP-seq,50;Enrichr Queries,492;ReMap ChIP-seq,25;GTEx Coexpression,48	RB1,TFRC,SERPINE1,DCAF6,ALCAM,EDNRB,PEG10,NAMPT,IL12B,MYOZ1,CCNL1,GLUL,IER3,MEF2A,PDHX,ACSL1,LIMCH1,ACTN2,PRKCE,RUNX1,CHIT1,MYL1,MAP1B,TXNIP,VDAC1,KCTD12,OPTN,ATF3,KCTD16,IGSF6,ABCB4,PIK3R1,LY9,ART1,CD79A,RAB11FIP1,PRKAR2B,CMYA5,APOE,HIVEP2,ZBTB7B,EGR1,RABGAP1L,JAG1,HOMER1,TIPARP,LRBA,LNPEP,NR1D2,PARP16,ELL2,CD28,REL,CORO6,ITM2A,CD22,CLIC5,MTMR10,BTG1,TNFRSF13B,GBE1,PYGM,LIMD1,JPH1,LYST,MYOM2,EEA…
gene_set_query	62	FOXJ3	138.7	ARCHS4 Coexpression,261;Enrichr Queries,128;GTEx Coexpression,27	TRIO,PANK3,TFRC,JMJD1C,RORA,CBLB,IKZF1,NR3C1,EPRS,ETS1,SACS,EPC1,EPC2,MYOZ1,ARID2,NEPRO,IER3,MEF2A,PRKAB2,KDM2A,DYRK1A,MITF,ATP11B,SYPL2,ATG14,MID2,RSBN1,RUNX1,OBSCN,MYL1,ATF6,CLOCK,SQSTM1,OPTN,KMT2C,INSIG1,UBR3,PIK3R1,RLF,FOXO1,ART1,CMYA5,HMOX1,HIVEP2,RREB1,IP6K3,TBC1D15,EGR1,POU2F1,ABCA5,TIPARP,GADD45A,OGA,KLHL21,NR1D2,NEB,LNPEP,KLHL24,PM20D2,MLLT10,EIF5,AGO2,BHLHE40,MELTF,CDK12,BRWD1,ATG2B,TRI…
gene_set_query	63	EGR1	140.8	Literature ChIP-seq,45;ARCHS4 Coexpression,171;ENCODE ChIP-seq,38;Enrichr Queries,199;ReMap ChIP-seq,227;GTEx Coexpression,165	TFRC,SERPINE1,GHITM,DCAF6,TDO2,FAM110C,NAMPT,PLCE1,IER3,SAMD11,MEF2A,CXADR,SYTL1,RFX2,CLPX,RNF125,MTHFD2,TXNIP,CYP2E1,ATF3,ACOT4,HSPA4L,PRDM15,VPS26A,DEDD2,CRACR2B,C6,FLRT3,AGMO,HMOX1,ZBTB7B,ACE,CHKA,ABCA5,TIPARP,SNAI3,SLC16A12,SLC16A10,ELL2,FOSL1,MLLT10,GRIN3B,CPEB1,EIF5,REL,CDK13,FERMT2,CPEB4,DENND1B,BTG1,CDKN1B,TCF23,PYGM,TMEM52,OSBPL11,JPH1,LYST,LFNG,EEA1,ING5,ING3,HEY1,HEY2,FLVCR1,RIOK2,JARI…
gene_set_query	64	FLI1	144	Literature ChIP-seq,110;ARCHS4 Coexpression,92;ENCODE ChIP-seq,118;Enrichr Queries,215;ReMap ChIP-seq,210;GTEx Coexpression,119	SPI1,GABPB2,TRIO,OSGEPL1,TFRC,MAML1,CLEC10A,SERPINE1,SLC4A1,EPRS,DCAF6,LIPE,CNST,SCP2,WDR93,FAM110C,C3AR1,DIP2C,CMKLR1,MEF2A,GLCE,PRKCE,SYTL1,RFX2,RFX3,UPB1,RNF125,RUFY4,LGALS12,TXNIP,ATF3,OPTN,ZSCAN29,MTMR2,PRDM15,SDR39U1,VPS26A,SAMSN1,DEDD2,PRDX3,EPB41L5,CRACR2B,RHOT1,PRKAR2B,VPS11,HMOX1,NCKAP1L,ZBTB7B,RREB1,AMZ1,DNAH10,CHKA,HOMER1,TIPARP,SNAI3,EDEM1,LRBA,LNPEP,FOSL1,GRIN3B,EIF5,REL,CDK13,CPEB2…
gene_set_query	65	GFI1	144.3	ARCHS4 Coexpression,93;Enrichr Queries,211;GTEx Coexpression,129	NRROS,SPI1,NCF1,GPR65,NCF4,RORA,IRS2,IKZF1,PRDM1,ETS1,TNF,ZC3H12D,DOCK10,STK10,LGALS3,RGS1,LONP1,IER3,EOMES,KDM2A,CISH,CD300A,LMO2,RUNX1,MFNG,BTK,CD300E,TXNIP,ADAM8,CD101,ATF3,TXK,C5AR1,ADRB2,LY9,SAMSN1,NDRG1,CD79B,TRPM2,INPP5D,NCKAP1L,EGR1,GADD45A,FAM78A,ZBTB16,EDEM1,PTPRC,ARHGAP30,NR4A3,PARVG,SELL,BHLHE40,CD28,MELTF,ARHGAP9,CIITA,ITGAM,DOCK8,PLEK,ITGB2,ATP2A3,SLC2A1,LRMP,SLC7A11,ITGAL,LYST,PIK3…
gene_set_query	66	GATA1	144.8	Literature ChIP-seq,16;ARCHS4 Coexpression,334;ENCODE ChIP-seq,18;Enrichr Queries,249;ReMap ChIP-seq,5;GTEx Coexpression,247	RB1,SPI1,TFRC,OSGEPL1,SLC4A1,DCAF6,ZFYVE26,PLCE1,MEF2A,GLCE,FIBCD1,RFX2,ATG14,GTPBP2,UPB1,MTHFD2,LGALS12,TXNIP,ATF6,ATF3,OPTN,ZSCAN29,MTMR3,ABCB6,ABCB4,HSPA4L,PRDM15,SAMSN1,DEDD2,PRDX3,PRKAR2B,AGMO,VPS11,ZBTB7B,RREB1,PPARGC1B,LNPEP,SLC16A10,ELL2,FOSL1,CS,EIF5,AGO2,REL,CDK12,CPEB4,ARHGAP9,DENND1B,SETD5,ACHE,CDKN1B,LYST,AACS,EEA1,ING5,FAM102B,MED13,SH3BGRL2,RIOK2,JARID2,DENND2D,ANXA4,TNNC2,ITPK1,EL…
gene_set_query	67	BHLHE40	145.3	ARCHS4 Coexpression,218;ENCODE ChIP-seq,6;ReMap ChIP-seq,169;GTEx Coexpression,188	RB1,AHCYL2,SPI1,CLEC10A,SERPINE1,TMEM95,LIPE,ZFYVE26,RUSC2,TRIM29,RASSF4,FAM110C,NAMPT,LONP1,CHAC1,CCNL1,IER3,SAMD11,MEF2A,ACSL1,SLC11A1,PRKCE,MCCC1,HOGA1,ACOT2,ATF7,TRIB3,MGARP,CLOCK,ATF3,SLC22A3,MTMR3,EPB41,GIPR,TXK,MTTP,VPS26A,EVPL,SAMSN1,DEDD2,ART1,MBTD1,CD79A,RAB11FIP1,CRACR2B,CD19,SLAMF9,VPS11,MAP7,ZBTB7B,RREB1,AMZ1,PPARGC1B,EGR1,RABGAP1L,JAG1,FAM78A,TIPARP,GADD45A,SNAI3,EDEM1,EAF1,PTK6,NR1…
gene_set_query	68	TFEB	145.3	Literature ChIP-seq,66;ARCHS4 Coexpression,87;Enrichr Queries,265;GTEx Coexpression,163	AHCYL2,SPI1,OSGEPL1,AQP9,IKZF1,CCAR1,LGALS3,ZFYVE26,LONP1,EPC1,VPS35,GLUL,IER3,ACSL1,HOGA1,RUNX1,AFG3L2,PPP1R3D,BTK,TXNIP,PLBD1,TTLL11,KCTD12,UQCRC2,ATF3,IGSF6,ABCB6,SDR39U1,VPS26A,PIK3R1,CD79A,INPP5D,CD19,VPS11,HMOX1,APOE,ZBTB7B,RREB1,PPARGC1A,CCR1,EGR1,RABGAP1L,FAM78A,GADD45A,SNAI3,OSGIN2,CS,NET1,PPFIBP2,PARVG,AGO2,TMCC3,RETREG1,CD22,CPEB4,ARHGAP9,CSRNP1,GBE1,LFNG,GLT1D1,PCM1,MED13,RFK,RAC2,EPG…
gene_set_query	69	TAL1	146.2	Literature ChIP-seq,14;ARCHS4 Coexpression,222;ENCODE ChIP-seq,12;Enrichr Queries,312;ReMap ChIP-seq,44;GTEx Coexpression,273	SPI1,TRIO,TFRC,CLEC10A,SERPINE1,TMEM95,SLC4A1,EPRS,ZFYVE26,CNST,WDR93,FAM110C,C3AR1,IER3,MEF2A,PRKCE,FIBCD1,RFX2,GTPBP2,LGALS12,TXNIP,ATF3,MTMR2,ABCB6,ABCB4,SAMSN1,DEDD2,PRDX3,PRKAR2B,LDHD,VPS11,ZBTB7B,RREB1,CHKA,HOMER1,EDEM1,MCAM,LNPEP,NR1D2,SLC16A10,LARP4,FOSL1,CS,FA2H,EIF5,TREML4,AGO2,CDK12,CDK13,CPEB4,ARHGAP9,ACHE,SETD5,BTG1,LYST,AACS,ING5,NIPBL,AIFM2,MMP28,SH3BGRL2,JARID2,APPL2,DENND2D,DUSP4…
gene_set_query	70	FOXP3	146.8	Literature ChIP-seq,86;ARCHS4 Coexpression,177;Enrichr Queries,186;GTEx Coexpression,138	SPI1,NCF1,TFRC,NCF2,NCF4,SERPINE1,SLA,RORA,IKZF1,PRDM1,NR3C1,ETS1,TNF,ZC3H12D,DOCK10,STK10,RGS1,PLCE1,PIM3,EOMES,KCNH4,CISH,CD300A,RFX3,PGF,RUNX1,MFNG,DPEP2,BTK,CD300E,ADAM8,CD101,ATF3,NOTCH1,TXK,C5AR1,LY9,FOXO1,DEDD2,HCAR2,CD79B,CD79A,INPP5D,CD19,CD300LB,HMOX1,LPXN,APOE,ZBTB7B,PAG1,CCR1,EGR1,FAM78A,SNAI3,POU2F2,ESR1,FOSL1,ARHGAP30,PTPRC,NR4A3,PARVG,SELL,BHLHE40,CD28,MELTF,CD22,LAT,ARHGAP9,MRS2,C…
gene_set_query	71	KLF10	147	ARCHS4 Coexpression,168;Enrichr Queries,109;GTEx Coexpression,164	CCNT1,TFRC,SERPINE1,ZFAND5,RORC,ZBTB21,IRS2,NR3C1,ETS1,DCAF6,RPS6KA3,LGALS3,RNF19A,ZXDC,NAMPT,LONP1,PDK4,PIM3,MYOZ1,GLUL,TGM2,IER3,IFRD1,MITF,SYPL2,MID2,CLPX,GEM,MYL1,MTHFD2,SBDS,TXNIP,TRIB3,SQSTM1,ATF3,CASZ1,INSIG1,PIK3R1,NDRG1,EFNB2,BCL2L13,IRAK2,HMOX1,NLRP3,HIVEP2,SKIL,IP6K3,EGR1,JAG1,HSPA5,TIPARP,GADD45A,CAV1,KLHL21,SLC16A10,NR1D2,ELL2,WAPL,FOSL1,NR4A3,BHLHE40,REL,CYSTM1,BCAR3,PLEKHF2,TRIM72,…
gene_set_query	72	TBX21	147.5	ARCHS4 Coexpression,90;Enrichr Queries,353;ReMap ChIP-seq,22;GTEx Coexpression,125	NRROS,SPI1,NCF1,NCF2,GPR65,NCF4,RORA,IKZF1,PRDM1,NR3C1,TNF,ETS1,STK10,LGALS3,RGS1,EPC1,PIM3,CMKLR1,IER3,TGM2,EOMES,KCMF1,MYLIP,MREG,CISH,CD300A,SLC11A1,SYTL1,SLC30A1,CHIT1,PHOSPHO1,MTHFD2,MFNG,DPEP2,CD300E,TXNIP,ADAM8,CD101,ATF3,TXK,C5AR1,SLC1A5,ADRB2,LY9,DEDD2,HCAR2,ARHGAP22,CD79B,CD79A,CYP27B1,RAB11FIP1,INPP5D,CD300LB,NLRP3,HIVEP2,ZBTB7B,PAG1,CCR1,EGR1,TIPARP,DENND4A,FAM78A,EDEM1,POU2F2,FOSL1,P…
gene_set_query	73	ZBTB16	147.5	ARCHS4 Coexpression,32;Enrichr Queries,90;ReMap ChIP-seq,187;GTEx Coexpression,281	TFRC,SERPINE1,DCAF6,LGALS3,EDNRB,PDK4,EPC2,MYOZ1,GLUL,PDK2,IER3,MEF2A,PRKAB2,ACSL1,ACTN2,GLCE,PRKCE,CLPX,RUNX1,MTHFD2,MYL1,TXNIP,ATF7,ATF3,MAOA,TMTC1,PIK3R1,CD79A,RNF217,CMYA5,HMOX1,APOE,PPARGC1A,EGR1,MYH7B,HOMER1,GADD45A,ABCA6,MCAM,CS,EIF5,CORO6,CDK12,RETREG1,ACHE,SETD5,CSRNP1,CLIC5,PYGM,TMEM182,JPH1,MYOM2,CSRP3,CD36,DUSP4,ZYG11A,MYBPC2,MME,TNNC2,AMPD1,SIRT1,PLIN4,ADSSL1,PPARG,SYNC,SMTNL2,MGLL,P…
gene_set_query	74	ZNF41	147.7	ARCHS4 Coexpression,47;Enrichr Queries,395;GTEx Coexpression,1	FAM13B,JMJD1C,NR3C1,EPRS,COX6A2,DCAF6,RPS6KA3,EFR3A,CHCHD3,NARS2,DPF3,MYOZ1,BVES,PDK2,EPM2A,MEF2A,PDHX,KCNH4,CDKL5,ACTN2,MTUS1,RFX3,ATP11B,SYPL2,AFG3L2,OBSCN,MYL1,RGS9BP,RRAGD,LGALS12,AKAP9,VDAC1,UQCRC2,LRIF1,CLOCK,NOTCH1,KMT2C,TSHZ1,UBR3,PIK3R1,RHOBTB1,ART1,ATXN7,CMYA5,DNAJC21,CACNA1S,SKIL,EGR1,DENND4A,LRBA,LNPEP,NEB,KLHL24,COQ5,CS,STAG2,DMXL1,BHLHE40,TAB3,ACO2,GRSF1,BRWD1,BRWD3,MRS2,TRIM72,PHTF…
gene_set_query	75	AR	147.8	Literature ChIP-seq,23;ARCHS4 Coexpression,187;Enrichr Queries,279;ReMap ChIP-seq,12;GTEx Coexpression,238	LPGAT1,TRIO,ZFYVE9,ECI1,SERPINE1,CBLB,LCTL,EPRS,DCAF6,LGALS3,SPIC,RPS6KA3,EDNRA,HERC3,ALCAM,EDNRB,SCP2,TDO2,RASSF6,PDK4,LONP2,CHAC1,CCNL1,GLUL,BVES,MEF2A,DYNC2H1,PDHX,CXADR,LIMCH1,PRKCE,IFRD1,MTUS1,RFX3,EBF2,CMBL,UPB1,RUNX1,CYP27A1,CHIT1,AFG3L2,RBP4,PPP1R3B,MAP1B,PPP1R3D,TXNIP,TRIB3,VDAC1,ATF7,CYP2E1,ATF6,CLOCK,ATF3,SLC22A3,CASZ1,MTMR2,ENPEP,SLC22A5,MTMR3,MAOA,ABCB4,TMTC1,PIK3R1,EVPL,C6,RAB11FIP1…
gene_set_query	76	SP140L	148.5	ARCHS4 Coexpression,138;GTEx Coexpression,159	ARHGAP9,CIITA,NRROS,BTG1,GPR65,DOCK8,TCF23,ATP2A3,IKZF1,ITGAL,ETS1,ZC3H12D,SPN,DOCK10,STK10,RAC2,CYTIP,YWHAG,DENND2D,CD300A,CD180,SYTL1,VAV1,RNF125,MFNG,BTK,DPEP2,IRF8,TXNIP,LCP2,CD48,LCP1,SASH3,TXK,WAS,CXCR4,AOAH,LY9,CD79B,CLN3,CYTH4,SH3TC1,INPP5D,UCP2,LPXN,NCKAP1L,CYTH1,FAM78A,IL10RA,CARD9,TRPV2,SSH2,TMEM156,KLF6,PTPRC,ARHGAP30,THEMIS2,PARVG,SELL,STK17B,CD28,PTPN6,EVI2B,LAT,MYO1G
gene_set_query	77	ZXDB	150.3	ARCHS4 Coexpression,167;Enrichr Queries,5;GTEx Coexpression,279	PANK3,TFRC,CCNT1,SERPINE1,JMJD1C,RORA,IRS2,CBLB,PRDM1,NR3C1,ETS1,RPS6KA3,EFR3A,ALCAM,DACH1,EVA1A,NARS2,LONP1,PDK4,TGM2,MYLIP,PRKAB2,PRKCE,MTUS1,SLC30A1,ATP11B,MID2,CLPX,GEM,MAP1B,TXNIP,CYP2E1,KCTD12,UTRN,ATF3,LRRC58,MTMR1,KLHL15,ABCB4,PIK3R1,NDRG1,FOXO1,ARHGAP12,VTN,NPC1L1,MAP7,HMOX1,HIVEP2,LONRF1,SKIL,EGR1,ITPRID2,JAG1,TIPARP,GADD45A,CAV1,ZBTB10,NR1D2,LNPEP,ZBTB11,KLHL24,LARP4,STAG2,BHLHE40,JMY,…
gene_set_query	78	NR3C1	150.5	Literature ChIP-seq,26;ARCHS4 Coexpression,21;ENCODE ChIP-seq,19;Enrichr Queries,123;ReMap ChIP-seq,168;GTEx Coexpression,546	RB1,ITSN2,TFRC,SERPINE1,EPRS,ALCAM,TDO2,WDR93,NAMPT,PLCE1,IER3,MEF2A,PRKAB2,CXADR,PRKCE,UNC5C,HOGA1,ATG14,CLPX,RNF125,MAP1B,TXNIP,ATF7,ATF6,ATF3,OPTN,CEP85L,BAZ2B,SAMSN1,ACMSD,CRACR2B,FLRT3,AGMO,RNF217,HMOX1,ZBTB7B,TIPARP,EDEM1,LRBA,MCAM,LNPEP,NR1D2,SLC16A10,ELL2,FOSL1,FA2H,GRIN3B,PPFIBP2,PAH,CDK12,CPEB2,FERMT2,CPEB4,ARHGAP9,SETD5,BTG1,CDKN1B,OSBPL11,AREG,EEA1,RFK,SH3BGRL2,JARID2,DUSP4,SERPINB2,I…
gene_set_query	79	ZBTB11	152	ARCHS4 Coexpression,27;Enrichr Queries,12;ReMap ChIP-seq,241;GTEx Coexpression,328	SPI1,PANK3,TFRC,CCNT1,JADE1,ZBTB21,JMJD1C,IRS2,IKZF1,NR3C1,EPRS,TNF,ETS1,RPS6KA3,NAMPT,EPC2,CCNL1,NEPRO,KDM2A,CISH,IST1,IFRD1,SYTL1,DYRK1A,ATP11B,SDHD,GTPBP2,RSBN1,TRIB3,CLOCK,ATF3,LRRC58,EPB41,KLHL15,KMT2C,CEP85L,UBR3,BAZ2B,PIK3R1,RLF,SBNO1,CRACR2B,VPS11,HIVEP2,ZBTB7B,SKIL,ZBED4,TBC1D15,FGF21,FAM83A,IVNS1ABP,EGR1,HOMER1,HSPA5,DENND4A,FAM78A,TIPARP,LRBA,DENND4C,KLHL21,OGA,ZBTB10,LNPEP,PTK6,PARP16…
gene_set_query	80	ZNF460	152.3	ARCHS4 Coexpression,212;Enrichr Queries,13;GTEx Coexpression,232	RB1,TRIO,PANK3,CCNT1,ZFAND5,SERPINE1,ZBTB21,JMJD1C,RORA,IRS2,PRDM1,NR3C1,EPRS,TNF,NAMPT,SACS,CHAC1,RALGAPA1,IFRD1,MTHFD2,MAP1B,TXNIP,UTRN,PPEF2,ATF3,SLC22A5,KLHL15,KMT2C,HSPA4L,KLHL11,UBR3,PIK3R1,SLC1A5,BAZ2B,RLF,EFNB2,SBNO1,ATXN7,IRAK2,HIVEP2,RREB1,SKIL,FAM83A,IVNS1ABP,EGR1,JAG1,CBX4,HSPA5,TIPARP,DENND4A,LRBA,ZBTB10,LNPEP,WAPL,FOSL1,DMXL1,AGO2,BHLHE40,JMY,REL,TAF4B,MELTF,MXD1,BRWD1,CPEB4,SMG1,AN…
gene_set_query	81	CEBPE	155	ARCHS4 Coexpression,148;Enrichr Queries,150;GTEx Coexpression,167	SPI1,NRROS,NCF1,NCF2,NCF4,SERPINE1,PRDM1,ETS1,TNF,LGALS3,STK10,RGS1,C3AR1,LONP1,MFSD2B,TGM2,IER3,CD300A,SLC11A1,RUNX1,PHOSPHO1,SOAT2,LGALS12,DPEP2,BTK,PLBD1,ADAM8,CD101,ATF3,IGSF6,C5AR1,PLD4,DEDD2,TRPM2,FUT7,CD300LB,HMOX1,ZBTB7B,FGF21,CCR1,EGR1,GADD45A,FAM78A,SNAI3,ZBTB16,FOSL1,ARHGAP30,RGCC,SELL,PARVG,BHLHE40,MELTF,ARHGAP9,KDM5C,ITGAM,SOWAHD,ITGB2,PLEK,SLC40A1,ATP2A3,SLC2A3,ITGAL,PIK3CG,ADGRE1,S…
gene_set_query	82	ZNF394	156.7	ARCHS4 Coexpression,155;Enrichr Queries,189;GTEx Coexpression,126	SPI1,NCF1,TFRC,NCF2,GPR65,NCF4,ZFAND5,IRS2,IKZF1,NR3C1,EPRS,ZC3H12D,STK10,NAMPT,LONP1,EPC1,GLUL,IER3,MYLIP,CD300A,ACSL1,IFRD1,RNF125,MTHFD2,MFNG,SBDS,CD300E,TXNIP,SLC25A51,ADAM8,VDAC1,SQSTM1,CD101,ATF3,IGSF6,TXK,INSIG1,C5AR1,PIK3R1,LY9,SAMSN1,NDRG1,DEDD2,HCAR2,INPP5D,CD300LB,NLRP3,HMOX1,EGR1,HSPA5,TIPARP,GADD45A,OGA,KLHL21,NR1D2,KLHL24,ARHGAP30,PTPRC,PARVG,SELL,PRXL2A,AGO2,BHLHE40,CD28,MELTF,MXD1…
gene_set_query	83	ZHX2	157.3	ARCHS4 Coexpression,200;Enrichr Queries,183;ReMap ChIP-seq,233;GTEx Coexpression,13	TRIO,SPI1,SERPINE1,AQP9,CBLB,IKZF1,DCAF6,ALCAM,LONP1,MYOZ1,IER3,PRKAB2,ACTN2,LIMCH1,SLC11A1,PRKCE,SYTL1,MTUS1,RUNX1,MYL1,PPP1R3E,RRAGD,TXNIP,TRIB3,OPTN,ATF3,SDR39U1,PIK3R1,EVPL,ART1,CD79B,CYP27B1,CD79A,CRACR2B,CD19,CMYA5,HMOX1,APOE,HIVEP2,ZBTB7B,PAG1,EGR1,JAG1,CHKA,GADD45A,ADHFE1,EDEM1,PTK6,ELL2,FOSL1,PM20D2,MLLT10,GRIN3B,AGO2,CD22,CLIC5,CSRNP1,BTG1,CDKN1B,PYGM,TMEM52,SLC7A11,OSBPL11,JPH1,LFNG,IN…
gene_set_query	84	CREBL2	157.7	ARCHS4 Coexpression,151;Enrichr Queries,110;GTEx Coexpression,212	SCARB1,PLXND1,NCF2,CLEC10A,RORA,IRS2,PRDM1,NR3C1,EPRS,ETS1,C4B,LGALS3,EFR3A,ALCAM,PEG10,SLCO2B1,LONP1,PDK4,C3AR1,GLUL,IER3,CMKLR1,BNIP3L,MYLIP,ACSL1,MTUS1,MITF,PRLR,CYP27A1,TXNIP,MGARP,KCTD12,UTRN,ATF3,LRRC58,IGSF6,SUCNR1,MAOA,INSIG1,PIK3R1,NDRG1,FOXO1,PRDX3,PORCN,MC2R,HMOX1,APOE,HIVEP2,CCR1,EGR1,MSR1,RABGAP1L,CD163,GADD45A,NR1D2,KLHL24,ACSF2,ALDH6A1,STAR,PRXL2A,BHLHE40,MELTF,BRWD1,RETREG1,CPEB2,…
gene_set_query	85	NFAT5	158.3	ARCHS4 Coexpression,103;Enrichr Queries,92;GTEx Coexpression,280	ITSN2,TRIO,TFRC,JMJD1C,RORA,NR3C1,ETS1,CCAR1,MPC2,IER3,MEF2A,KDM2A,RALGAPA1,MTUS1,ATP11B,RUNX1,MAP1B,AKAP9,TXNIP,UTRN,CLOCK,ATF3,DGKH,USP53,KMT2C,UBR3,BAZ2B,PIK3R1,SLC5A3,NDRG1,FOXO1,HIVEP2,RREB1,SKIL,EGR1,ITPRID2,POU2F1,LRBA,DENND4C,LNPEP,NR1D2,KLHL24,DMXL1,AGO2,BHLHE40,REL,CDK12,CDK13,BRWD1,BRWD3,CPEB4,ATG2B,KDM5A,SETD5,GSK3B,SMG1,DDX3X,BTG1,CELF2,CHD7,PTEN,PTPRM,CTDSPL2,CHD2,ARHGAP5,LIMD1,AFF4…
gene_set_query	86	ZNF800	158.7	ARCHS4 Coexpression,18;Enrichr Queries,24;GTEx Coexpression,434	RB1,ITSN2,CCNT1,FAM13B,ZBTB21,JMJD1C,RORA,IRS2,IKZF1,NR3C1,EPRS,ETS1,DOCK10,RPS6KA3,EFR3A,AMMECR1L,ALCAM,RNF19A,NAMPT,EPC1,ARID2,MEF2A,DYRK1A,ATP11B,RSBN1,RUNX1,RNF125,MAP1B,SBDS,UTRN,KMT2C,CEP85L,UBR3,BAZ2B,PIK3R1,ARHGAP12,ATXN7,RREB1,SKIL,PAG1,EGR1,ITPRID2,TIPARP,DENND4A,DENND4C,ZBTB10,LNPEP,KLHL24,ZBTB11,SSH2,WAPL,STAG2,PTPRC,BHLHE40,REL,CD28,CDK12,MELTF,CDK13,BRWD1,CPEB2,BRWD3,CPEB4,PLEKHF2,K…
gene_set_query	87	ARID5A	165.5	ARCHS4 Coexpression,78;GTEx Coexpression,253	CSRNP1,SPI1,NRROS,BTG1,TNFAIP6,DOCK8,NCF4,ITGB2,PLEK,IKZF1,ITGAL,TNF,STK10,NAMPT,RAC2,C3AR1,PIM3,CYTIP,KDM6B,SLC11A1,GEM,VAV1,ATRN,HCK,TRAF6,MFNG,CD300E,LCP2,ADAM8,CD48,LCP1,STK40,PPP1R15A,SASH3,C1QA,C5AR1,WAS,AOAH,CLCN3,SAMSN1,RLF,STX11,CYTH4,SH3TC1,HLX,INPP5D,NLRP3,LPXN,NCKAP1L,CYTH1,CCR1,RNF24,TPK1,IL10RA,TRPV2,RMC1,KLF6,ARHGAP30,THEMIS2,PARVG,SELL,AGO2,IL2RB,CD28,PTPN6,EVI2B,LAT,MYO1G,C1QC
gene_set_query	88	ETS2	166.3	Literature ChIP-seq,154;ARCHS4 Coexpression,123;Enrichr Queries,78;GTEx Coexpression,310	NRROS,TFRC,SERPINE1,RORA,IRS2,PRDM1,NR3C1,ETS1,LGALS3,ALCAM,TRIM29,SLCO2B1,NAMPT,LONP1,C3AR1,PIM3,CCNL1,GLUL,TGM2,IER3,ACSL1,IFRD1,LMO2,DYRK1A,GEM,RUNX1,MTHFD2,PKP1,TXNIP,SLC25A51,TRIM15,CARD14,SQSTM1,ATF3,CASZ1,NOTCH1,DLX5,INSIG1,C5AR1,ADRB2,PIK3R1,NDRG1,FOXO1,EFNB2,HCAR2,TRPM2,IRAK2,ADGRG6,HMOX1,NLRP3,ZBTB7B,LONRF1,A2M,PCK1,CCR1,EGR1,JAG1,HSPA5,TIPARP,GADD45A,ZBTB16,CAV1,SIAH2,LNPEP,ELL2,FOSL1,…
gene_set_query	89	NR1D2	166.7	ARCHS4 Coexpression,25;Enrichr Queries,17;GTEx Coexpression,458	TFRC,ZFYVE9,RORA,IRS2,NR3C1,EPRS,ETS1,DCAF6,LGALS3,EFR3A,ALCAM,PPIP5K1,NAMPT,ENPP2,LONP1,PDK4,EPC1,EPC2,PIM3,MYOZ1,GLUL,IER3,BNIP3L,MYLIP,RALGAPA1,ACSL1,IFRD1,TSC1,ATP11B,SYPL2,KCTD6,OBSCN,GPD2,TXNIP,SQSTM1,ATF3,OPTN,INSIG1,LPL,UBR3,PIK3R1,NDRG1,FOXO1,CMYA5,HMOX1,HIVEP2,APOE,CACNA1S,SKIL,ZBTB18,IVNS1ABP,EGR1,ITPRID2,HSPA5,TIPARP,GADD45A,ZBTB16,CAV1,LRBA,LNPEP,NEB,KLHL24,ELL2,TRMT9B,EIF5,BHLHE40,J…
gene_set_query	90	MAFA	167	ARCHS4 Coexpression,10;Enrichr Queries,440;GTEx Coexpression,51	PLXND1,IRS2,PRDM1,ESPN,COX6A2,DCAF6,CHCHD3,LONP1,MYOZ1,HADH,PITX3,IER3,SAMD11,EPM2A,KCMF1,EOMES,PDHX,KCNH4,ACTN2,LMO2,SYPL2,SHISA2,OBSCN,MYL1,RGS9BP,RRAGD,TXNIP,TRIB3,OPTN,ATF3,CASZ1,UBR3,NDRG1,FOXO1,CACNA1H,ART1,EFNB2,BCL2L13,TRPM2,CMYA5,CACNA1S,IP6K3,MYH7B,EGR1,HHATL,CBX4,ABCA5,NEB,FOSL1,MLXIPL,NR4A3,BHLHE40,CORO6,MELTF,GRSF1,TRIM72,PHTF2,CLIC5,FHL1,BHLHE41,ATP2A3,PTEN,ATP2A1,PYGM,TMEM52,OSBPL1…
gene_set_query	91	CLOCK	167.2	Literature ChIP-seq,10;ARCHS4 Coexpression,250;Enrichr Queries,69;ReMap ChIP-seq,81;GTEx Coexpression,426	RB1,SPI1,GABPB2,TRIO,PANK3,TFRC,ZFYVE9,SERPINE1,AQP7,JMJD1C,IKZF1,DCAF6,RPS6KA3,EFR3A,NAMPT,BVES,PROK1,MEF2A,PDHX,SLC6A19,CLPX,RUNX1,RUFY4,AKAP9,TXNIP,UQCRC2,CLOCK,ENPEP,SLC22A5,EPB41,GIPR,MGST3,HSPA4L,TMTC1,BAZ2B,PIK3R1,SULT1A1,SGPL1,INPP5D,CD19,VPS11,HMOX1,HIVEP2,PCK1,AMZ1,RREB1,PPARGC1B,EGR1,CHKA,GADD45A,PARP16,LNPEP,NR1D2,LARP4,NET1,ALDH6A1,STAG2,EIF5,PARVG,CILP,AGO2,CPEB2,CD22,CPEB4,SMG1,GFM…
gene_set_query	92	KLF11	169	ARCHS4 Coexpression,257;Enrichr Queries,44;GTEx Coexpression,206	CCNT1,TFRC,FAM13A,SERPINE1,AQP7,RORA,IRS2,NR3C1,ETS1,CMIP,AMMECR1L,RNF19A,NAMPT,LONP1,PDK4,PIM3,CHAC1,ARID2,GLUL,TGM2,IER3,TECTA,MYLIP,ACSL1,IFRD1,MTUS1,DYRK1A,FRMD4B,GEM,MTHFD2,GPD1,TXNIP,ATF7,TRIB3,KCTD12,ATF3,MTMR3,INSIG1,ADRB2,PIK3R1,NDRG1,FOXO1,EFNB2,EPB41L5,ATXN7,HMOX1,HIVEP2,LONRF1,CD300LG,TBC1D15,EGR1,TIPARP,GADD45A,ZBTB16,CAV1,DENND4C,NR1D2,KLHL24,TDRD6,WAPL,MLLT10,MSRA,NR4A3,BHLHE40,JMY…
gene_set_query	93	SPIB	173.5	ARCHS4 Coexpression,231;Enrichr Queries,187;ReMap ChIP-seq,17;GTEx Coexpression,259	NRROS,SPI1,GABPB2,NCF1,NCF2,NCF4,SLA,CBLB,IKZF1,PRDM1,NR3C1,TNF,ALDH1L2,SAT1,ETS1,VPREB3,ZC3H12D,LIPE,LGALS3,RASSF4,RGS1,CCRL2,RASSF6,PIM3,CMKLR1,TICAM2,ACSL1,APLP2,CD180,LMO2,DNAJB13,KMO,RUNX1,CHIT1,SLC9A4,RUFY4,MTHFD2,BTK,DPEP2,TXNIP,ADAM8,ATF3,GIPR,ABCB4,SLC41A2,PRDM15,PLD4,ADRB2,LY9,DEDD2,CD79B,ARHGAP22,CD79A,MC2R,KCNV2,HCAR1,CD19,INPP5D,LPXN,STAP1,HMOX1,NCKAP1L,APOE,EGR1,ABCA6,EDEM1,POU2F2,P…
gene_set_query	94	CEBPD	174	Literature ChIP-seq,19;ARCHS4 Coexpression,110;ENCODE ChIP-seq,47;ReMap ChIP-seq,245;GTEx Coexpression,449	SPI1,GABPB2,TFRC,SERPINE1,CBLB,GHITM,RASSF4,NAMPT,CCNL1,IER3,PDHX,NHLRC3,ACSL1,SLC11A1,GLCE,MTUS1,RFX3,UNC5C,TXNIP,PLBD1,ATF7,TRIB3,ATF3,IGSF6,ABCB6,BAZ2B,SAMSN1,CDKN2AIP,CYP27B1,CRACR2B,PRKAR2B,FLRT3,RNF217,APOE,ZBTB7B,PCK1,PPARGC1A,MSR1,ABCA6,GADD45A,SNAI3,LNPEP,LARP4,FOSL1,MLLT10,GRIN3B,EIF5,PARVG,CILP,REL,ITM2A,CSRNP1,MTMR10,BTG1,HIBADH,TENM4,TMEM52,SLC7A11,MYOM2,MS4A4A,EEA1,GLT1D1,NIPBL,B3GA…
gene_set_query	95	NFATC3	174.3	ARCHS4 Coexpression,66;Enrichr Queries,205;GTEx Coexpression,252	RB1,TFRC,RORA,CBLB,IKZF1,NR3C1,EPRS,ETS1,DCAF6,DOCK10,STK10,MYOZ1,KCMF1,MEF2A,KDM2A,ATP11B,SYPL2,RUNX1,MFNG,TXNIP,UTRN,ATF6,SQSTM1,OPTN,CD101,NOTCH1,EPB41,KMT2C,INSIG1,KLHL11,PIK3R1,FOXO1,SULT1A1,INPP5D,DNAJC21,VPS11,HMOX1,NCKAP1L,HIVEP2,RREB1,IP6K3,EGR1,TIPARP,GADD45A,FAM78A,EDEM1,LNPEP,KLHL24,SSH2,WAPL,EIF5,PTPRC,ARHGAP30,PARVG,AGO2,BHLHE40,CD28,LAT,TRIM72,PHTF2,GSK3B,SMG1,CDKN1B,CELF2,DOCK8,CH…
gene_set_query	96	ZNF331	174.7	ARCHS4 Coexpression,226;Enrichr Queries,47;GTEx Coexpression,251	CCNT1,TFRC,ZFAND5,SERPINE1,ZBTB21,JMJD1C,RORA,IRS2,PRDM1,NR3C1,ETS1,SAT1,LGALS3,RGS1,RASSF4,SLCO2B1,NAMPT,LONP1,PDK4,CCNL1,GLUL,SAMD11,IER3,SLC11A1,IFRD1,GEM,RNF125,LMX1A,SBDS,TXNIP,KCTD12,ATF3,KLHL15,INSIG1,C5AR1,PIK3R1,NDRG1,SAMSN1,GLB1L2,FAM83F,HCAR1,ADAP2,C7,HMOX1,NLRP3,APOE,SKIL,PLTP,EGR1,TIPARP,GADD45A,ZBTB16,ZBTB10,SLC16A10,KLHL24,ELL2,NR4A3,RGCC,TMEM236,JMY,BHLHE40,REL,CYSTM1,MELTF,MXD1,C…
gene_set_query	97	BACH2	175	ARCHS4 Coexpression,197;Enrichr Queries,406;ReMap ChIP-seq,39;GTEx Coexpression,58	GABPB2,CBLB,IKZF1,VPREB3,ZC3H12D,RPS6KA3,ALCAM,ZXDC,RASSF6,LONP1,EPC1,MYOZ1,PRKCE,IFRD1,RUNX1,CHIT1,MYL1,MAP1B,LGALS12,TXNIP,TRIB3,OPTN,ATF3,IGSF6,ABCB6,EPB41,PRDM15,PIK3R1,LY9,ART1,CD79B,CD79A,PRKAR2B,INPP5D,CD19,HMOX1,HIVEP2,ZBTB7B,RREB1,PAG1,EGR1,JAG1,GADD45A,EDEM1,SIAH2,SLC16A10,CPEB1,EIF5,PPFIBP2,CD28,CORO6,REL,RETREG1,CD22,CPEB4,SMG1,BTG1,TNFRSF13B,TENM4,BHLHE41,N4BP2L1,PYGM,SLC7A11,LIMD1,J…
gene_set_query	98	PITX2	177.7	ARCHS4 Coexpression,23;Enrichr Queries,480;GTEx Coexpression,30	ACAA2,SERPINE1,RORA,PRDM1,NR3C1,ETS1,COX6A2,DCAF6,DEPTOR,EDNRB,CHCHD3,ENPP2,GRB10,MYOZ1,PITX3,TGM2,EPM2A,EOMES,OSR2,PRKAB2,POSTN,LIMCH1,ACTN2,EBF2,SYPL2,SHISA2,RUNX1,OBSCN,CCDC80,MYL1,RGS9BP,SOAT2,TXNIP,MGARP,OPTN,ATF3,FBN2,UBR3,PIK3R1,EFNA5,ART1,EFNB2,PRDX3,BCL2L13,VTN,FLRT3,CMYA5,CACNA1S,IP6K3,EGR1,JAG1,PDHA1,CAV1,NEB,LRRC66,BHLHE40,CORO6,GRSF1,FERMT2,TRIM72,PHTF2,FHL1,SLC40A1,ATP2A1,PYGM,TMEM5…
gene_set_query	99	EBF1	178	ARCHS4 Coexpression,223;ENCODE ChIP-seq,81;Enrichr Queries,468;ReMap ChIP-seq,40;GTEx Coexpression,78	ITSN2,RB1,TRIO,TFRC,CCNI,ECI1,AQP7,JMJD1C,CBLB,GHITM,EPRS,ZC3H12D,VPREB3,LIPE,EDNRB,RASSF4,WDR93,NAMPT,PDK4,LONP2,VPS35,GLUL,CMKLR1,IER3,MEF2A,LIMCH1,MCCC1,RFX2,SYTL1,EBF2,CLPX,RUNX1,CHIT1,CCDC80,MAP1B,LGALS12,BTK,TXNIP,ATF7,VDAC1,KCTD12,SIK2,ATF6,CLOCK,ATF3,ACOT4,CD101,KCTD16,GIPR,EPB41,PEX11A,SDR39U1,TMTC1,PIK3R1,APCDD1,LY9,SAMSN1,CD79B,PRDX3,CD79A,RAB11FIP1,CRACR2B,CD19,INPP5D,VPS11,HMOX1,HIVE…
gene_set_query	100	ZNF654	178.7	ARCHS4 Coexpression,340;Enrichr Queries,15;GTEx Coexpression,181	PUS10,CCNT1,FAM13B,ECI1,JMJD1C,RORA,IRS2,NR3C1,NAMPT,USP8,BNIP3L,MYLIP,DYRK1A,ATP11B,RSBN1,KCTD9,TXNIP,LRIF1,CLOCK,ATF3,ATP6V1A,USP53,KMT2C,INSIG1,HSPA4L,CEP85L,BAZ2B,PIK3R1,RLF,SLC5A3,NDRG1,SBNO1,SKIL,PAG1,EGR1,ITPRID2,TIPARP,GADD45A,RHBDD1,ZBTB10,LNPEP,NR1D2,ZBTB11,KLHL24,WAPL,STAG2,DMXL1,AGO2,BHLHE40,JMY,REL,TAB3,CDK12,MXD1,BRWD1,CPEB2,BRWD3,CPEB4,PLEKHF2,KDM5A,DENND1B,SMG1,BTG1,DDX3X,GBE1,PTE…
gene_set_query	101	NFATC1	179.2	ARCHS4 Coexpression,53;ENCODE ChIP-seq,93;Enrichr Queries,471;ReMap ChIP-seq,217;GTEx Coexpression,62	ITSN2,GABPB2,TRIO,SPI1,ECI1,SERPINE1,CBLB,IKZF1,GHITM,EPRS,DCAF6,ZC3H12D,RPS6KA3,LGALS3,ZFYVE26,CNST,LONP1,C3AR1,MYOZ1,CCNL1,IER3,MEF2A,PRKAB2,SLC11A1,RUNX1,MYL1,PPP1R3E,BTK,TXNIP,ATF7,ATF6,OPTN,ATF3,CASZ1,SDR39U1,VPS26A,PIK3R1,SLC5A3,LY9,DEDD2,ART1,MBTD1,CD79A,GALR2,CD19,INPP5D,CMYA5,MAP7,VPS11,HMOX1,NCKAP1L,HIVEP2,RREB1,EGR1,JAG1,GADD45A,TIPARP,FAM78A,EDEM1,ADHFE1,LNPEP,LARP4,FOSL1,CS,PARVG,AGO…
gene_set_query	102	NFKB2	179.8	ARCHS4 Coexpression,207;Enrichr Queries,240;ReMap ChIP-seq,65;GTEx Coexpression,207	NRROS,SPI1,NCF1,NCF2,SERPINE1,AQP9,RORC,TMEM95,IRS2,IKZF1,PRDM1,TNF,ETS1,ZC3H12D,DOCK10,STK10,LGALS3,RASSF4,RGS1,RNF19A,NAMPT,LEPR,LONP1,PIM3,CCNL1,ARID2,PDK2,TGM2,IER3,ZBTB39,TICAM2,MREG,KDM2A,CISH,IST1,CD180,ZBTB34,MOB3B,GEM,RUNX1,RUFY4,MTHFD2,MFNG,BTK,TXNIP,ADAM8,ATF6,SQSTM1,ATF3,OPTN,ARL8B,DGKH,NOTCH1,MGST3,TSHZ1,INSIG1,C5AR1,ABHD6,TNFRSF11A,LY9,NDRG1,MTM1,PRDX3,ARHGAP22,CD79A,SGPL1,RAB11FIP1…
gene_set_query	103	ZBTB37	180.3	ARCHS4 Coexpression,213;Enrichr Queries,29;GTEx Coexpression,299	GABPB2,NCF2,RASEF,SLA,JMJD1C,RORA,IRS2,PRDM1,NR3C1,EPRS,SACS,EPC1,ARID2,GLUL,GAS2L3,RALGAPA1,RFX3,ZBTB34,AKAP9,TXNIP,UTRN,CLOCK,ATF3,DGKH,MTMR3,EPB41,KMT2C,BAZ2B,PIK3R1,SBNO1,ATXN7,INPP5D,HIVEP2,RREB1,SKIL,PAG1,IVNS1ABP,EGR1,RABGAP1L,POU2F1,TIPARP,OGA,ZBTB10,LNPEP,ERAL1,KLHL24,SSH2,PTPRC,UVSSA,DMXL1,AGO2,BHLHE40,JMY,REL,NABP1,MELTF,BRWD1,BRWD3,CPEB4,KDM5A,DOCK5,DENND1B,SMG1,CELF2,DOCK8,CHD7,PTEN,…
gene_set_query	104	KLF3	183	ARCHS4 Coexpression,81;Enrichr Queries,97;ReMap ChIP-seq,67;GTEx Coexpression,487	TRIO,PANK3,TFRC,FAM89A,SLC4A1,IKZF1,EPRS,DCAF6,LGALS3,EFR3A,ALCAM,TRIM29,NIPAL1,NAMPT,LONP1,IL12B,GLUL,SAMD11,IER3,CXADR,SLC11A1,MTUS1,UNC5C,RUNX1,RNF125,TXNIP,UQCRC2,CLOCK,ATF3,CASZ1,GYPA,EPB41,PIK3R1,EVPL,CD79A,SGPL1,PRKAR2B,INPP5D,HMOX1,HIVEP2,ZBTB7B,RREB1,PAG1,EGR1,JAG1,GADD45A,SIAH2,PTK6,LNPEP,NR1D2,PARP16,ELL2,PM20D2,AGO2,CDK12,CPEB2,CPEB4,BTG1,CDKN1B,GBE1,ARHGAP5,ING3,CCKAR,SPTLC3,HEY2,JAR…
gene_set_query	105	NFATC2	184	ARCHS4 Coexpression,70;Enrichr Queries,286;GTEx Coexpression,196	ITSN2,NRROS,CLEC10A,SERPINE1,RORA,IRS2,IKZF1,PRDM1,NR3C1,ETS1,DOCK10,ZC3H12D,STK10,LGALS3,TGM2,IER3,KDM2A,CD300A,GEM,RUNX1,RNF125,MFNG,TXNIP,KCTD12,UTRN,CD101,ATF3,NOTCH1,TXK,PIK3R1,LY9,NDRG1,FOXO1,ATXN7,INPP5D,HMOX1,NCKAP1L,APOE,HIVEP2,PAG1,EGR1,JAG1,FAM78A,ZBTB16,LNPEP,SSH2,PTPRC,ARHGAP30,NR4A3,PARVG,SELL,BHLHE40,CD28,MELTF,LAT,CSRNP1,CIITA,BTG1,DOCK8,CELF2,PLEK,ITGB2,ATP2A3,SLC2A1,SLC40A1,SLC2…
gene_set_query	106	MLXIPL	184.7	ARCHS4 Coexpression,219;Enrichr Queries,4;GTEx Coexpression,331	KLB,ACAA2,SERPINE1,RORC,AQP7,IRS2,C4B,LGALS3,DEPTOR,SCP2,TDO2,ENPP2,PDK4,HADH,GLUL,TGM2,DGAT2,ACSL1,GPT2,ADIPOQ,CMBL,KMO,UPB1,CYP27A1,RBP4,RNF128,SOAT2,GPD1,LGALS12,TXNIP,TRIB3,CYP2E1,ACOT4,ATF3,SLC22A5,ABCB4,INSIG1,MTTP,PROZ,LPL,ADH7,NDRG1,ACMSD,VTN,C6,NPC1L1,AGMO,LDHD,HMOX1,APOE,PCK1,A2M,PPARGC1A,PLTP,MYH7B,EGR1,GADD45A,ZBTB16,ADHFE1,EPHX2,CHCHD10,CIDEC,PRXL2A,PAH,BHLHE40,ECHDC2,REEP6,SLC40A1,S…
gene_set_query	107	KLF4	185.2	Literature ChIP-seq,72;ARCHS4 Coexpression,63;Enrichr Queries,74;ReMap ChIP-seq,239;GTEx Coexpression,478	RB1,LPGAT1,TFRC,CCNI,SERPINE1,TMEM95,LGALS3,RPS6KA3,ALCAM,TRIM29,NIPAL1,NAMPT,ZXDC,LONP1,PDK4,LONP2,CCNL1,GLUL,PDK2,IER3,MEF2A,PRKAB2,SLC11A1,IFRD1,SYTL1,RFX3,GTPBP2,CPT1B,RUNX1,SLC5A6,CYP27A1,TXNIP,PLBD1,PRR15,TRIB3,TRIM15,KCTD12,ATF3,OPTN,CASZ1,SLC22A5,GIPR,VPS26A,PIK3R1,APCDD1,EVPL,CDKN2AIP,DEDD2,MBTD1,PRDX3,CYP27B1,EPB41L5,SGPL1,CRACR2B,RAB11FIP1,DHX32,VPS11,HMOX1,APOE,ZBTB7B,RREB1,EGR1,CDSN,…
gene_set_query	108	KLF15	185.7	ARCHS4 Coexpression,454;Enrichr Queries,6;GTEx Coexpression,97	TFRC,ZFAND5,SERPINE1,JADE1,IRS2,RORA,CMIP,LGALS3,EDNRB,PDK4,ENPP2,LONP1,PIM3,CHAC1,DIP2C,HADH,GLUL,TGM2,IER3,SAMD11,PRKAB2,DGAT2,MMGT1,ACSL1,GPT2,MCCC1,MTUS1,HOGA1,PGF,RUNX1,CYP27A1,SOAT2,GPD1,LGALS12,SBDS,ACOT2,TXNIP,KCNQ4,CYP2E1,ATF3,SLC22A3,USP53,MAOA,PEX11A,INSIG1,SLC1A3,LPL,TMTC1,PIK3R1,ADRB2,NDRG1,FOXO1,C6,LDHD,HMOX1,APOE,PRODH,PCK1,PPARGC1A,PLTP,EGR1,ABCA6,GADD45A,ZBTB16,ADHFE1,INSR,MCAM,E…
gene_set_query	109	RELB	186	ARCHS4 Coexpression,147;Enrichr Queries,244;ReMap ChIP-seq,134;GTEx Coexpression,219	NRROS,SPI1,NCF1,NCF2,MAML1,GPR65,SERPINE1,NCF4,AQP9,RORC,TMEM95,JADE3,IRS2,IKZF1,PRDM1,ETS1,TNF,DOCK10,STK10,LGALS3,RASSF4,NAMPT,LONP1,PIM3,CHAC1,ARID2,NEPRO,TGM2,IER3,TICAM2,CISH,CD300A,SLC11A1,GEM,RUNX1,CHIT1,MTHFD2,MFNG,RRAGD,BTK,TXNIP,ADAM8,TRIB3,MGARP,CLOCK,SQSTM1,ACOT4,ATF3,OPTN,NOTCH1,EPB41,MGST3,TSHZ1,INSIG1,C5AR1,TNFRSF11A,PIK3R1,NDRG1,ARHGAP22,FUT7,IRAK2,INPP5D,HMOX1,LPXN,NCKAP1L,APOE,Z…
gene_set_query	110	BORCS8MEF2B	186	ARCHS4 Coexpression,186	SASH3,SPI1,NCF1,NCF2,NCF4,ITGB2,AQP9,C5AR1,ATP2A3,WAS,LRMP,CD79B,STK10,CD79A,HK3,GLT1D1,CYTH4,INPP5D,MKNK2,RAC2,FFAR2,ZBTB7B,CYTH1,LRRC25,RBM38,FAM78A,HCK,PHOSPHO1,ARHGAP30,PARVG,SELL,DPEP2,TLR9,PTPN6,CD48,ADAM8,LCP1,EVI2B,CD22,STK40,MYO1G
gene_set_query	111	GZF1	186.7	ARCHS4 Coexpression,233;Enrichr Queries,9;GTEx Coexpression,318	UHRF1BP1L,TRIO,PANK3,TFRC,CCNT1,JMJD1C,IRS2,NR3C1,EPRS,ETS1,STK10,TATDN2,NAMPT,LONP1,PIM3,GLUL,IER3,EOMES,KDM2A,CD300A,GPT2,IFRD1,DYRK1A,SLC30A1,ATP11B,TMEM170B,FNDC7,RUNX1,MTHFD2,CD300E,TXNIP,TRIB3,SQSTM1,ATF3,KLHL15,TXK,INSIG1,C5AR1,PIK3R1,RLF,NDRG1,FOXO1,HCAR2,CD300LB,NLRP3,HMOX1,HIVEP2,RREB1,SKIL,IVNS1ABP,EGR1,JAG1,CBX4,TIPARP,GADD45A,ZBTB10,KLHL21,SUCO,NR1D2,KLHL24,ELL2,WAPL,EIF5,NR4A3,AGO2,…
gene_set_query	112	DMRT2	186.7	ARCHS4 Coexpression,55;Enrichr Queries,370;GTEx Coexpression,135	FAM89A,AQP7,KLHDC7A,IRS2,COX6A2,LIPE,EDNRB,ENPP2,PDK4,MYOZ1,BVES,OSR2,POSTN,DGAT2,SCARA5,ACTN2,SEMA6D,ADIPOQ,SLC6A13,EBF2,CMBL,SHISA2,SYPL2,RUNX1,CCDC80,OBSCN,MYL1,GPD1,LGALS12,TXNIP,SIK2,ATF3,SLC22A3,LPL,ADRB2,ADH7,APCDD1,CYP27B1,PODXL,CACNA1S,CD300LG,PPARGC1A,PLTP,EGR1,HHATL,ZBTB16,CAV1,ESR1,CIDEC,MSRA,NR4A3,FXYD4,OGN,BHLHE40,ECHDC1,CORO6,CLIC5,HIBADH,FHL1,TMEM52,ATP2A1,PYGM,CHRDL1,JPH1,MYOM2,L…
gene_set_query	113	KLF6	189.8	ARCHS4 Coexpression,57;Enrichr Queries,254;ReMap ChIP-seq,156;GTEx Coexpression,292	ITSN2,NRROS,TFRC,SERPINE1,SLA,IRS2,PRDM1,IKZF1,ESPN,NR3C1,ETS1,DOCK10,LGALS3,STK10,RASSF4,RGS1,NAMPT,LONP1,EPC1,PIM3,CCNL1,GLUL,TGM2,IER3,MYLIP,KDM2A,IFRD1,DYRK1A,GEM,RUNX1,RNF125,PPP1R3E,TXNIP,ATF7,TRIB3,ADAM8,UTRN,SQSTM1,ATF3,NOTCH1,SLC22A5,INSIG1,ADRB2,PIK3R1,NDRG1,LY9,SAMSN1,ARHGAP12,PRDX3,EFNB2,CYP27B1,PORCN,CRACR2B,ATXN7,INPP5D,RNF217,HMOX1,NLRP3,LONRF1,ZBTB7B,PDZD7,PAG1,FAM83A,ITPRID2,EGR1…
gene_set_query	114	IRF4	190	ARCHS4 Coexpression,73;ENCODE ChIP-seq,102;Enrichr Queries,98;ReMap ChIP-seq,83;GTEx Coexpression,594	SPI1,GABPB2,TFRC,CCNI,CBLB,IKZF1,DCAF6,ZC3H12D,LIPE,LGALS3,ZFYVE26,EFR3A,RASSF4,LONP1,LONP2,CCNL1,CMKLR1,IER3,MEF2A,RFX3,RUNX1,CHIT1,RUFY4,MTHFD2,BTK,TXNIP,TRIB3,ATF6,ATF3,GIPR,MTTP,PIK3R1,LY9,SAMSN1,CD79B,MBTD1,CD79A,RAB11FIP1,INPP5D,CD19,VPS11,HMOX1,APOE,HIVEP2,ZBTB7B,CCR1,EGR1,TIPARP,EDEM1,SNAI3,LNPEP,PARP16,PTK6,FOSL1,PPFIBP2,CD28,REL,ECHDC1,CDK12,CDK13,CD22,SETD5,SMG1,CDKN1B,TNFRSF13B,GBE1,H…
gene_set_query	115	AHR	192.8	Literature ChIP-seq,100;ARCHS4 Coexpression,67;Enrichr Queries,337;ReMap ChIP-seq,149;GTEx Coexpression,311	ITSN2,TRIO,TFRC,SERPINE1,LCTL,LGALS3,RPS6KA3,EFR3A,ALCAM,NAMPT,LONP1,IER3,MEF2A,GLCE,MCCC1,EBF2,ATG14,RUNX1,SLC5A6,PPP1R3E,TXNIP,ATF7,KCTD12,ATF3,FREM2,SPTBN5,PRDM15,PIK3R1,HMOX1,RREB1,CCR1,EGR1,JAG1,CHKA,ABCA6,TIPARP,GADD45A,EDEM1,LNPEP,ELL2,EIF5,REL,CPEB4,SETD5,CSRNP1,SMG1,BTG1,TENM4,SLC7A11,WASL,CHRDL1,AREG,FAM102B,MED13,HEY1,CHL1,PCF11,HEY2,FLVCR2,CD36,CTSE,JARID2,CTSC,TMED5,ANKDD1B,DUSP4,ANX…
gene_set_query	116	IKZF3	193	ARCHS4 Coexpression,113;Enrichr Queries,165;GTEx Coexpression,301	CIITA,NRROS,ANKRD33B,ITGAM,TNFRSF13B,GPR65,DOCK8,PLEK,NCF4,ITGB2,ATP2A3,LRMP,RORA,IKZF1,PRDM1,ITGAL,LIMD1,TNF,ETS1,PIK3CG,AACS,ZC3H12D,SPN,DOCK10,STK10,RGS1,RAC2,CYTIP,CTSC,EOMES,DENND2D,FCRL5,CD180,VAV1,HCK,RUFY4,BTK,IRF8,TXNIP,CD48,LCP2,LCP1,SASH3,SATB1,TXK,CXCR4,CXCR6,LY9,SAMSN1,FOXO1,CD79B,CD79A,CYTH4,CD19,INPP5D,LPXN,STAP1,NCKAP1L,CYTH1,EGR1,CD72,FAM78A,EDEM1,IL10RA,POU2F2,SSH2,TMEM156,PTPRC…
gene_set_query	117	TCF7	195.4	Literature ChIP-seq,125;ARCHS4 Coexpression,105;Enrichr Queries,513;ReMap ChIP-seq,128;GTEx Coexpression,106	SPI1,TRIO,TFRC,SERPINE1,TMEM95,CBLB,IKZF1,ZC3H12D,LGALS3,LIPE,NAMPT,LONP1,CCNL1,IER3,MEF2A,SLC11A1,SYTL1,HOGA1,FNDC7,RUNX1,RUFY4,AKAP9,BTK,TXNIP,MGARP,CD101,ATF3,MTMR1,CASZ1,TXK,TSHZ1,BAZ2B,PIK3R1,LY9,CDKN2AIP,DEDD2,PRDX3,TRPM2,CRACR2B,DHX32,INPP5D,HMOX1,NCKAP1L,APOE,HIVEP2,ZBTB7B,PAG1,EGR1,MYH7B,RABGAP1L,JAG1,TIPARP,GADD45A,FAM78A,SNAI3,MCAM,LNPEP,NR1D2,FOSL1,NET1,GRIN3B,PARVG,AGO2,CD28,CORO6,CD…
gene_set_query	118	DPF3	198	ARCHS4 Coexpression,16;Enrichr Queries,566;GTEx Coexpression,12	RORA,IRS2,COX6A2,ETS1,DCAF6,CHCHD3,MYOZ1,BVES,PDK2,EPM2A,PDHX,ACTN2,LIMCH1,PRKCE,SEMA6D,SYPL2,FRMD4B,SDHA,RUNX1,OBSCN,MYL1,RRAGD,LGALS12,VDAC1,UQCRC2,KCTD12,OPTN,ATF3,FBN2,CASZ1,UBR3,SLC1A3,PIK3R1,EFNA5,NDRG1,EFNB2,SULT1A1,TRPM2,PODXL,CMYA5,CACNA1S,PPARGC1A,EGR1,MYH7B,HHATL,GOT1,GADD45A,ZBTB16,NEB,CORO2B,ESR1,COQ5,NR4A3,BHLHE40,CORO6,ACO2,MRS2,TRIM72,CLIC5,ACHE,GFM1,TENM4,FHL1,PTPRM,PYGM,TMEM182,…
gene_set_query	119	JUNB	199	ARCHS4 Coexpression,181;Enrichr Queries,310;ReMap ChIP-seq,119;GTEx Coexpression,186	SCARB1,ANKRD37,NRROS,GABPB2,SPI1,TFRC,SERPINE1,ZBTB21,IRS2,IKZF1,TNF,ETS1,LGALS3,STK10,RGS1,NAMPT,LONP1,PIM3,CCNL1,GLUL,IER3,TGM2,MYLIP,IST1,ACSL1,IFRD1,SYTL1,SLC30A1,CMBL,GTPBP2,GEM,RUNX1,DPEP2,TXNIP,ATF7,ADAM8,SQSTM1,ATF3,INSIG1,C5AR1,RLF,NDRG1,LY9,DEDD2,TMEM245,RAB11FIP1,ATXN7,INPP5D,RNF217,LPXN,HMOX1,APOE,SKIL,PLTP,EGR1,RABGAP1L,JAG1,CBX4,HSPA5,TIPARP,DENND4A,GADD45A,MCAM,SIAH2,RHBDD1,KLHL21,…
gene_set_query	120	NKX25	199.5	ARCHS4 Coexpression,221;GTEx Coexpression,178	KDM5C,NDUFA10,CIB2,TMEM182,COX6A2,MYOM2,LMOD2,CSRP3,MPC1,B3GALT2,HEY2,MYO18B,IDH3B,UQCRFS1,BVES,SGCG,IDH3A,SAMD11,MYBPC3,MEF2A,PROSER2,TRIM63,CLUH,ACTN2,SDHA,CPT1B,HADHB,OBSCN,DOK7,PKP2,ITGA7,NDUFS1,UQCRC2,SMTNL2,HCN4,FBN2,MGST3,ETFDH,DDO,TTN,XIRP1,CCDC141,RXRG,CORIN,MYH7B,HHATL,RABGAP1L,PDHA1,MDH1,GOT1,SPHKAP,FAM78A,IRX3,FAM189A2,IMMT,CHCHD10,CS,DES,CORO6,CYCS,ACO2,PFKP
gene_set_query	121	MYSM1	200.3	ARCHS4 Coexpression,214;Enrichr Queries,80;GTEx Coexpression,307	ITSN2,PANK3,FAM13B,JMJD1C,RORA,NR3C1,EPRS,CCAR1,RPS6KA3,NHLRC3,ATP11B,AKAP9,TXNIP,UTRN,CLOCK,USP53,KMT2C,UBR3,BAZ2B,PIK3R1,ACACA,ARHGAP12,MBTD1,SBNO1,SKIL,EGR1,POU2F1,LRBA,DENND4C,OGA,LNPEP,NR1D2,KLHL24,LARP4,STAG2,DMXL1,BHLHE40,JMY,CDK12,CDK13,BRWD1,BRWD3,ATG2B,CPEB4,SETD5,DENND1B,SMG1,DDX3X,CHD7,CTDSPL2,CHD2,ARHGAP5,AFF4,CHD1,LYST,MFSD8,EEA1,NIPBL,ARL5B,PCM1,MED13,PCF11,CEP170,JARID2,SUN1,VPS13…
gene_set_query	122	ZNF117	200.3	ARCHS4 Coexpression,183;Enrichr Queries,400;GTEx Coexpression,18	KLB,SCARB1,PLXND1,FAM89A,NCF2,AQP7,RORA,LIPE,PEG10,PDK4,MYLIP,DGAT2,CXADR,NHLRC3,ACSL1,ADIPOQ,MTUS1,RFX3,TMEM170B,PGF,TMEM135,MAP1B,GPD1,LGALS12,AKAP9,TXNIP,VDAC1,KCTD12,MGARP,UTRN,ATF3,INSIG1,KMT2C,LPL,BAZ2B,PIK3R1,NDRG1,HCAR1,PRKAR2B,HMOX1,CD300LG,PLTP,SKIL,PAG1,EGR1,OGA,KLHL24,CIDEC,ABHD15,STAR,PRXL2A,BHLHE40,NABP1,ACO1,MELTF,BRWD1,CPEB4,PDE3B,SLC40A1,SLC2A3,SLC7A11,LYST,CHRDL1,SYNE2,GHR,AIFM2…
gene_set_query	123	ELK4	200.4	ARCHS4 Coexpression,88;ENCODE ChIP-seq,113;Enrichr Queries,116;ReMap ChIP-seq,228;GTEx Coexpression,457	ITSN2,LPGAT1,GABPB2,PANK3,ECI1,SERPINE1,IKZF1,EPRS,CCAR1,RPS6KA3,ALCAM,LONP1,LONP2,CCNL1,GLUL,IER3,MEF2A,CXADR,RFX3,ATG14,CPT1B,RUNX1,TXNIP,TRIM15,ATF6,CLOCK,ATF3,KCTD16,CASZ1,MTMR2,EPB41,SDR39U1,PIK3R1,CDKN2AIP,SGPL1,CRACR2B,RAB11FIP1,VPS11,HIVEP2,ZBTB7B,RREB1,EGR1,RABGAP1L,TIPARP,GADD45A,SIAH2,EDEM1,LRBA,EAF1,PTK6,PARP16,LNPEP,LARP4,FOSL1,ACER2,EIF5,AGO2,REL,CYSTM1,CDK12,CDK13,CPEB4,ATG2B,CSRNP…
gene_set_query	124	CREB5	200.7	ARCHS4 Coexpression,161;Enrichr Queries,281;GTEx Coexpression,160	SPI1,NCF1,NCF2,GPR65,NCF4,AQP9,SERPINE1,SLA,RORA,IRS2,PRDM1,ETS1,DOCK10,LGALS3,NAMPT,C3AR1,ENPP2,LONP1,TGM2,IER3,ACSL1,ZBTB34,MITF,GEM,RUNX1,PHOSPHO1,MAP1B,PPP1R3D,DPEP2,PLBD1,TXNIP,ADAM8,KCTD12,ATF3,IGSF6,KMT2C,C5AR1,SLC1A3,PIK3R1,SAMSN1,NDRG1,EFNB2,HCAR2,FUT7,CD300LB,HMOX1,CCR1,EGR1,JAG1,GADD45A,CAV1,SSH2,FOSL1,PTPRC,NR4A3,ARHGAP30,SELL,BHLHE40,MXD1,CPEB4,ARHGAP9,CSRNP1,ITGAM,TNFAIP6,CELF2,DOCK…
gene_set_query	125	LEF1	203.5	ARCHS4 Coexpression,102;Enrichr Queries,428;ReMap ChIP-seq,166;GTEx Coexpression,118	SCARB1,ANKRD37,DGKD,NCF1,FAM13B,NCF2,GPR65,SERPINE1,JADE1,RORA,IRS2,IKZF1,PRDM1,ETS1,DOCK10,STK10,HERC3,EDNRB,TATDN2,NARS2,SACS,ENPP2,LONP1,TGM2,IER3,EOMES,OSR2,POSTN,KDM2A,CD300A,GLCE,MYO7B,ATP11B,RUNX1,SLC5A6,PHOSPHO1,TMEM135,MFNG,DPEP2,KCNQ4,TXNIP,ADAM8,VDAC1,A3GALT2,CD101,ATF3,MTMR3,NOTCH1,EPB41,TXK,LPL,PIK3R1,LY9,NDRG1,FOXO1,DEDD2,MTM1,EFNB2,SBNO1,PODXL,INPP5D,CD300LB,NCKAP1L,APOE,HIVEP2,RRE…
gene_set_query	126	HHEX	203.5	ARCHS4 Coexpression,179;Enrichr Queries,176;ReMap ChIP-seq,58;GTEx Coexpression,401	ITSN2,LPGAT1,SPI1,SERPINE1,AQP7,IKZF1,LGALS3,ALCAM,RASSF4,PEG10,LIPG,LONP1,PDK4,LONP2,CCNL1,GLUL,IER3,PAQR9,CXADR,NHLRC3,ACSL1,MTUS1,RUNX1,RBP4,SOAT2,PPP1R3E,BTK,TXNIP,PLBD1,TRIB3,KCTD12,FREM2,ATF3,SDR39U1,PIK3R1,SAMSN1,CDKN2AIP,INPP5D,HMOX1,APOE,A2M,PCK1,EGR1,GADD45A,FAM78A,SIAH2,ELL2,PARVG,PRXL2A,AGO2,ECHDC2,CDK12,BTG1,FASTKD1,TDRP,PCM1,HEY1,RFK,RAC2,CD36,CTSC,ADIG,AHSG,RNF144B,HCK,TLR8,EXOC6,P…
gene_set_query	127	MXI1	204.6	ARCHS4 Coexpression,125;ENCODE ChIP-seq,70;Enrichr Queries,58;ReMap ChIP-seq,270;GTEx Coexpression,500	GABPB2,CCNI,TFRC,SERPINE1,SLC4A1,GHITM,EPRS,VPREB3,LGALS3,ALCAM,NIPAL1,NAMPT,LONP1,VPS35,DIP2C,GLUL,IER3,MEF2A,PRKAB2,ACSL1,RFX3,ATG14,TMEM170B,RUNX1,PPP1R3E,KCNQ4,TXNIP,TRIB3,ATF7,VDAC1,ATF3,OPTN,GYPA,SLC22A5,ABCB6,EPB41,TSHZ1,ABCB4,PEX11A,HSPA4L,SDR39U1,VPS26A,PIK3R1,SAMSN1,CDKN2AIP,DEDD2,CRACR2B,SLAMF9,VPS11,HMOX1,HIVEP2,ZBTB7B,EGR1,JAG1,TIPARP,GADD45A,LRBA,SIAH2,SUCO,NR1D2,ERAL1,STAM,NET1,FOS…
gene_set_query	128	RARA	205.6	Literature ChIP-seq,105;ARCHS4 Coexpression,217;Enrichr Queries,334;ReMap ChIP-seq,200;GTEx Coexpression,172	SPI1,ECI1,CLEC10A,AQP9,SERPINE1,DCAF6,VPREB3,LGALS3,SPIC,RUSC2,ZXDC,LONP1,C3AR1,IL12B,DIP2C,SAMD11,IER3,ACTN2,SLC11A1,SYTL1,RUNX1,CHIT1,CYP27A1,SOAT2,PPP1R3E,TXNIP,PLBD1,TRIB3,UQCRC2,ATF3,OPTN,IGSF6,ABCB6,TSHZ1,ABCB4,PIK3R1,EVPL,DEDD2,CD79A,CYP27B1,CRACR2B,VPS11,HMOX1,ZBTB7B,RREB1,CCR1,EGR1,CHKA,GADD45A,FAM78A,ABCA6,SNAI3,ADHFE1,SLC16A12,PARP16,ERAL1,OSGIN2,FOSL1,CS,PARVG,AGO2,CORO6,ECHDC1,TMCC3,…
gene_set_query	129	HNF4A	206.3	Literature ChIP-seq,11;ARCHS4 Coexpression,270;ENCODE ChIP-seq,36;Enrichr Queries,389;ReMap ChIP-seq,47;GTEx Coexpression,485	RB1,SPI1,TRIO,OSGEPL1,TFRC,ZFYVE9,MAML1,SERPINE1,GHITM,DCAF6,ZC3H12D,LIPE,ZFYVE26,PPP4R1,ALCAM,SCP2,TDO2,EVA1A,PLCE1,DIP2C,CMKLR1,MEF2A,PRKAB2,CXADR,GLCE,PRKCE,FIBCD1,UNC5C,GTPBP2,UPB1,CLPX,SLC5A6,RBP4,RNF125,RNF128,ACOT2,PRR15,TXNIP,CYP2E1,UQCRC2,ATF6,CLOCK,ATF3,OPTN,ENPEP,MTMR3,ABCB6,ABCB4,SDR39U1,BAZ2B,ACMSD,PRDX3,EPB41L5,CRACR2B,C6,AGMO,LDHD,HMOX1,ZBTB7B,RREB1,PPARGC1A,AMZ1,PPARGC1B,MYH7B,ACE…
gene_set_query	130	SATB1	207	ARCHS4 Coexpression,163;Enrichr Queries,247;ReMap ChIP-seq,189;GTEx Coexpression,229	SLC27A1,NDUFA10,RORA,IRS2,CBLB,PRDM1,IKZF1,NR3C1,SAT1,ETS1,PVR,DCAF6,DOCK10,ZC3H12D,RPS6KA3,STK10,AMMECR1L,ALCAM,RUSC2,PDK4,ENPP2,GRB10,DIP2C,MYOZ1,BVES,PDK2,PROK1,IER3,EPM2A,PRKAB2,CXADR,NHLRC3,RALGAPA2,SEMA6D,MCCC1,RUNX1,PHOSPHO1,OBSCN,PPA1,RRAGD,BTK,TXNIP,CYP2E1,SIK2,KCTD12,UTRN,ATF3,CALCA,SLC22A5,INSIG1,UBR3,SLC1A5,ADRB2,PIK3R1,ADH7,APCDD1,NDRG1,FOXO1,ART1,TMEM245,RNF217,HMOX1,NCKAP1L,CACNA1S…
gene_set_query	131	MAFG	207.5	ARCHS4 Coexpression,684;Enrichr Queries,71;ReMap ChIP-seq,9;GTEx Coexpression,66	GABPB2,TFRC,AQP9,SERPINE1,EPRS,DCAF6,LGALS3,NAMPT,LONP1,DPF3,CHAC1,MYOZ1,BVES,IER3,IFRD1,CMBL,GTPBP2,RUNX1,CHIT1,AFG3L2,MTHFD2,MAP1B,RRAGD,TXNIP,TRIB3,MGARP,OPTN,ATF3,ABCB6,EPB41,MGST3,VPS26A,PIK3R1,PRKAR2B,CMYA5,RNF217,VPS11,HMOX1,APOE,ZBTB7B,RREB1,PPARGC1B,EGR1,RABGAP1L,HOMER1,GADD45A,NR1D2,STAM,ELL2,FOSL1,MLLT10,EIF5,AGO2,CYSTM1,CD22,CPEB4,CSRNP1,BTG1,HIBADH,PYGM,SLC7A11,OSBPL11,LIMD1,JPH1,ARE…
gene_set_query	132	NFE2L2	208.8	Literature ChIP-seq,52;ARCHS4 Coexpression,198;Enrichr Queries,236;ReMap ChIP-seq,186;GTEx Coexpression,372	SPI1,GABPB2,TFRC,SERPINE1,EPRS,DCAF6,LGALS3,SPIC,EFR3A,HERC3,PPP4R1,ALCAM,EDNRB,TRIM29,NIPAL1,FAM110C,NAMPT,RASSF6,LONP1,GLUL,IER3,ACSL1,IFRD1,CMBL,RUNX1,CYP27A1,MTHFD2,PPP1R3E,TXNIP,TRIB3,TTLL11,SIK2,ATF3,ABCB6,EPB41,GIPR,MAOA,PIK3R1,ADH7,EVPL,SAMSN1,DEDD2,CRACR2B,C6,PRKAR2B,CD19,VPS11,HMOX1,APOE,ZBTB7B,RREB1,CCR1,EGR1,JAG1,FAM78A,GADD45A,TIPARP,MCAM,LRBA,PTK6,NR1D2,WAPL,FOSL1,GRIN3B,EIF5,PAH,CO…
gene_set_query	133	STAT5B	209	ARCHS4 Coexpression,134;Enrichr Queries,351;ReMap ChIP-seq,153;GTEx Coexpression,198	RB1,SPI1,ACAA2,TFRC,NCF1,NCF2,GPR65,NCF4,AQP9,SLA,RORA,IRS2,PRDM1,IKZF1,NR3C1,EPRS,COX6A2,ETS1,STK10,RGS1,NAMPT,GRB10,LONP1,CCNL1,GLUL,TGM2,KCNH4,CISH,CD180,ZBTB34,RSBN1,RUNX1,CHIT1,PHOSPHO1,RNF125,MTHFD2,RGS9BP,PPP1R3D,DPEP2,PLBD1,TXNIP,ADAM8,SQSTM1,ATF3,IGSF6,NOTCH1,ABCB6,TXK,C5AR1,PIK3R1,NDRG1,FOXO1,CD79A,FUT7,RAB11FIP1,CRACR2B,INPP5D,VPS11,APOE,ZBTB7B,PAG1,CCR1,HSPA9,EGR1,HSPA5,DENND4A,GADD45…
gene_set_query	134	TEAD4	209.5	Literature ChIP-seq,33;ARCHS4 Coexpression,391;ENCODE ChIP-seq,43;Enrichr Queries,604;ReMap ChIP-seq,129;GTEx Coexpression,57	GABPB2,MAML1,SERPINE1,TMEM95,DCAF6,ALCAM,PPP4R1,FAM110C,PLCE1,DIP2C,BVES,IER3,PRKAB2,CXADR,PRKCE,FIBCD1,RFX3,GTPBP2,ATG14,CLPX,RNF125,MYL1,MTHFD2,TXNIP,PLBD1,UQCRC2,OPTN,ATF3,FREM2,ZSCAN29,ABCB6,HSPA4L,BAZ2B,CRACR2B,RHOT1,PRKAR2B,FLRT3,HMOX1,ZBTB7B,RREB1,PPARGC1B,CHKA,ABCA5,TIPARP,ABCA6,EDEM1,LRBA,SLC16A10,NR1D2,LNPEP,FOSL1,MLLT10,GRIN3B,EIF5,FXYD4,PAH,FERMT2,ACHE,DENND1B,CDKN1B,BHLHE41,TMEM52,PY…
gene_set_query	135	GFI1B	210	Literature ChIP-seq,92;ARCHS4 Coexpression,302;Enrichr Queries,275;ReMap ChIP-seq,197;GTEx Coexpression,184	SPI1,LPGAT1,TFRC,FAM89A,ECI1,SERPINE1,TEX45,AQP7,SLC4A1,IKZF1,EPRS,ZC3H12D,LGALS3,CNST,PPP4R1,LONP1,MFSD2B,GLUL,IER3,SLC11A1,FIBCD1,SYTL1,CMBL,RUNX1,RNF125,SOAT2,LGALS12,BTK,PLBD1,TXNIP,TRIB3,VDAC1,CD101,ATF3,ACOT4,GYPA,IGSF6,EPB41,GIPR,ABCB4,MGST3,HSPA4L,DEDD2,CD79B,CRACR2B,RHOT1,PRKAR2B,VPS11,APOE,ZBTB7B,ZBED4,CCR1,EGR1,RABGAP1L,FAM78A,GADD45A,TIPARP,SNAI3,MCAM,SIAH2,EAF1,FOSL1,MLLT10,GRIN3B,ST…
gene_set_query	136	E2F6	210.2	ARCHS4 Coexpression,387;ENCODE ChIP-seq,53;Enrichr Queries,305;ReMap ChIP-seq,274;GTEx Coexpression,32	TFRC,SERPINE1,EPRS,DCAF6,ALCAM,NAMPT,LONP1,MYOZ1,BVES,SAMD11,IER3,MEF2A,PDHX,NHLRC3,ACTN2,SLC11A1,IFRD1,MTUS1,RFX3,CMBL,RUNX1,AFG3L2,MYL1,MTHFD2,SOAT2,PPP1R3E,TXNIP,TRIB3,OPTN,ATF3,MTMR2,PIK3R1,CDKN2AIP,DEDD2,ART1,EPB41L5,CRACR2B,INPP5D,CMYA5,HMOX1,ZBTB7B,EGR1,JAG1,CHKA,TIPARP,GADD45A,MCAM,PTK6,ANKEF1,FOSL1,MLLT10,PM20D2,GRIN3B,FAM160A2,EIF5,PARVG,AGO2,CORO6,ECHDC1,ACHE,GFM1,SMG1,BTG1,SPIN4,PYGM,…
gene_set_query	137	HLX	210.7	ARCHS4 Coexpression,96;Enrichr Queries,291;GTEx Coexpression,245	SPI1,NRROS,PLXND1,NCF1,NCF2,NCF4,AQP9,SERPINE1,IRS2,PRDM1,ETS1,LGALS3,STK10,RGS1,CCRL2,NAMPT,C3AR1,LONP1,PIM3,TGM2,IER3,ACSL1,SLC11A1,LMO2,ZBTB34,PGF,RUNX1,PHOSPHO1,MFNG,DPEP2,PLBD1,TXNIP,ADAM8,KCTD12,ATF3,IGSF6,NOTCH1,C5AR1,ADRB2,NDRG1,EFNB2,HCAR2,FUT7,ADAP2,CD300LB,HMOX1,ZBTB7B,CCR1,EGR1,JAG1,GADD45A,CAV1,RGCC,ARHGAP30,PARVG,BHLHE40,MXD1,ARHGAP9,ITGAM,BTG1,ITGB2,SLC2A1,SLC40A1,CXCL2,PIK3CG,ADGR…
gene_set_query	138	SIX1	211	ARCHS4 Coexpression,24;Enrichr Queries,581;GTEx Coexpression,28	SERPINE1,PRDM1,COX6A2,DCAF6,LGALS3,EDNRA,CHCHD3,ENPP2,PDK4,MYOZ1,BVES,PITX3,IER3,OSR2,POSTN,ACTN2,EBF2,SYPL2,SHISA2,PGF,RUNX1,OBSCN,CCDC80,MYL1,RGS9BP,GPD1,TXNIP,KCTD12,OPTN,ATF3,UBR3,LPL,NDRG1,RHOBTB1,ART1,EFNB2,BCL2L13,CMYA5,CACNA1S,IP6K3,EGR1,JAG1,GADD45A,CAV1,NEB,LRRC66,BHLHE40,CORO6,GRSF1,TRIM72,PHTF2,CLIC5,HSPB8,FHL1,SLC40A1,ATP2A1,PYGM,TMEM52,SLC7A11,OSBPL11,JPH1,MYOM2,LMOD2,KBTBD13,CSRP3,…
gene_set_query	139	PRDM1	213.8	ARCHS4 Coexpression,229;ENCODE ChIP-seq,55;Enrichr Queries,135;ReMap ChIP-seq,42;GTEx Coexpression,608	TRIO,TFRC,SERPINE1,CBLB,IKZF1,DCAF6,ZC3H12D,LGALS3,RPS6KA3,PPP4R1,ALCAM,NIPAL1,RASSF4,FAM110C,LIPG,ZXDC,NAMPT,PDK4,LONP1,CHAC1,IER3,MEF2A,RUNX1,PPA1,TXNIP,ATF7,UQCRC2,CLOCK,ATF3,KCTD16,SPTBN5,MGST3,HSPA4L,SDR39U1,PIK3R1,ADH7,EVPL,SAMSN1,GALR2,MAP7,HMOX1,HIVEP2,EGR1,JAG1,CHKA,GADD45A,MCAM,EDEM1,SUCO,PTK6,ELL2,FOSL1,FA2H,ALDH6A1,REL,CD28,CDK13,CSRNP1,ACHE,SMG1,GFM1,BTG1,TCF23,BHLHE41,SLC7A11,ARHGAP…
gene_set_query	140	IRF1	213.8	Literature ChIP-seq,107;ARCHS4 Coexpression,104;ENCODE ChIP-seq,105;Enrichr Queries,700;ReMap ChIP-seq,106;GTEx Coexpression,161	ITSN2,RB1,SPI1,TFRC,SERPINE1,EPRS,ZFYVE26,ALCAM,NAMPT,ZXDC,C3AR1,IER3,MEF2A,PRKAB2,NHLRC3,ATG14,MTHFD2,RUFY4,LGALS12,TXNIP,CLOCK,ATF3,OPTN,MTMR2,ABCB6,CEP85L,VPS26A,DEDD2,EPB41L5,CRACR2B,VPS11,HMOX1,ZBTB7B,JAG1,TIPARP,MCAM,ELL2,FOSL1,CS,PPFIBP2,CDK12,ATG2B,ARHGAP9,DENND1B,BTG1,CDKN1B,SPIN4,OSBPL11,AACS,LFNG,NIPBL,GLT1D1,JARID2,ANXA4,ELOVL7,PTGR2,SLC7A5,FAM210A,NCOR1,DPYD,PLIN2,PIGL,HBEGF,STAU2,AT…
gene_set_query	141	MEOX1	214	ARCHS4 Coexpression,11;Enrichr Queries,597;GTEx Coexpression,34	KLB,PLXND1,FAM89A,SERPINE1,AQP7,PRDM1,ETS1,COMP,LIPE,EDNRA,EDNRB,ENPP2,PDK4,TGM2,PITX3,POSTN,DGAT2,SCARA5,LIMCH1,ACSL1,ADIPOQ,EBF2,GEM,RUNX1,FRMD3,TMEM135,RNF125,CCDC80,SOAT2,GPD1,LGALS12,TXNIP,KCTD12,SIK2,ATF3,FBN2,NPR1,MAOA,HTRA3,LPL,TMTC1,ADRB2,PRKAR2B,CD300LG,EGR1,CAV2,CAV1,ZBTB16,MCAM,CIDEC,CILP,PRXL2A,COL5A3,OGN,BHLHE40,ACO1,FERMT2,CLIC5,TNFAIP6,FHL1,PTPRM,CHRDL1,GHR,AIFM2,CD36,PGM1,SGCG,KL…
gene_set_query	142	ATF6	214.3	ARCHS4 Coexpression,242;Enrichr Queries,99;GTEx Coexpression,302	SPI1,TFRC,NCF2,GPR65,NCF4,AQP9,SLA,JMJD1C,RORA,IRS2,CBLB,SLC4A1,NR3C1,EPRS,ETS1,SAT1,VPREB3,ALCAM,NAMPT,CHP1,LONP2,CHAC1,GLUL,IER3,MEF2A,ATP11B,RSBN1,RUNX1,MTHFD2,SOAT2,PPP1R3D,PLBD1,TXNIP,TRIB3,KCTD12,UTRN,SQSTM1,ATF3,IGSF6,INSIG1,ABHD5,PIK3R1,LPAR4,SAMSN1,NDRG1,FOXO1,SULT1A1,FUT7,HMOX1,APOE,HIVEP2,RREB1,PDZD7,CCR1,IVNS1ABP,EGR1,MSR1,OSBPL6,HSPA5,TIPARP,GADD45A,DENND4A,EDEM1,ELL2,CPEB1,EIF5,PTPR…
gene_set_query	143	ZNF655	215	ARCHS4 Coexpression,46;Enrichr Queries,167;GTEx Coexpression,432	ITSN2,MAML1,ECI1,SERPINE1,JMJD1C,RORA,PRDM1,IKZF1,NR3C1,EPRS,ETS1,CCAR1,DOCK10,STK10,ALCAM,NAMPT,EPC1,CCNL1,GLUL,IER3,IFRD1,ATP11B,PGF,RNF125,TBC1D20,AKAP9,DPEP2,TXNIP,SQSTM1,ATF3,KMT2C,INSIG1,BAZ2B,PIK3R1,NDRG1,LY9,SAMSN1,INPP5D,PAG1,IVNS1ABP,EGR1,ITPRID2,GADD45A,FAM78A,OGA,LNPEP,KLHL24,SSH2,ELL2,EIF5,STAG2,PTPRC,ARHGAP30,PARVG,BHLHE40,CD28,NABP1,MELTF,CDK13,MXD1,BRWD1,CPEB2,BRWD3,LAT,ATG2B,CPEB…
gene_set_query	144	ZNF746	215	ARCHS4 Coexpression,159;Enrichr Queries,285;GTEx Coexpression,201	SPI1,NCF1,NCF2,GPR65,NCF4,AQP9,ZFAND5,SERPINE1,SLA,IRS2,EPRS,STK10,NAMPT,GRB10,LONP1,PIM3,GLUL,IER3,SLC11A1,PGF,PHOSPHO1,DPEP2,PLBD1,TXNIP,ADAM8,TRIB3,SQSTM1,ATF3,IGSF6,NOTCH1,SLC22A5,INSIG1,NATD1,C5AR1,NDRG1,DEDD2,FUT7,CD300LB,HMOX1,ZBTB7B,CCR1,EGR1,CBX4,GADD45A,FAM78A,KLHL21,SSH2,ARHGAP30,SELL,PARVG,AGO2,BHLHE40,MELTF,MXD1,CPEB4,ARHGAP9,CSRNP1,ITGAM,BTG1,SRXN1,SOWAHD,DOCK8,ITGB2,CHD7,SLC2A1,SLC…
gene_set_query	145	RFX7	215.3	ARCHS4 Coexpression,275;Enrichr Queries,111;GTEx Coexpression,260	RB1,TRIO,PANK3,CCNT1,JMJD1C,RORA,NR3C1,ETS1,CCAR1,RPS6KA3,ZFYVE26,NARS2,SACS,KMT5B,ARID2,NEPRO,DYRK1A,MTUS1,RFX3,ATP11C,ATP11B,CLPX,MAP1B,AKAP9,UTRN,KMT2C,PRDM15,BAZ2B,PIK3R1,FOXO1,MBTD1,HIVEP2,ZBED4,ZBTB18,IVNS1ABP,EGR1,POU2F1,ABCA5,LRBA,LNPEP,ZBTB11,KLHL24,STAM,WAPL,MLLT10,DMXL1,AGO2,BHLHE40,TAF4B,CCSER1,CDK12,BRWD1,BRWD3,CPEB4,KDM5A,PHTF2,GSK3B,SETD5,DOCK5,SMG1,CHD7,PTEN,CTDSPL2,ARHGAP5,CHD2,A…
gene_set_query	146	GATA4	215.4	Literature ChIP-seq,48;ARCHS4 Coexpression,209;Enrichr Queries,495;ReMap ChIP-seq,82;GTEx Coexpression,243	ITSN2,LPGAT1,GABPB2,SERPINE1,LGALS3,RASSF4,LONP1,PDK4,EPC2,BVES,MEF2A,PDHX,PRKAB2,CXADR,ACTN2,ACSL1,PRKCE,MCCC1,MTUS1,EBF2,CPT1B,UPB1,RUNX1,RBP4,SOAT2,MTHFD2,MYL1,PPP1R3B,LGALS12,PPP1R3D,TXNIP,TRIB3,UQCRC2,MGARP,ATF6,ATF3,CASZ1,GIPR,PIK3R1,EPB41L5,CRACR2B,RHOT1,FLRT3,LDHD,SLAMF9,VPS11,HMOX1,APOE,ZBTB7B,PPARGC1A,RREB1,MYH7B,EGR1,RABGAP1L,JAG1,CHKA,SPHKAP,HOMER1,GADD45A,SIAH2,INSR,PTK6,PARP16,LNPEP…
gene_set_query	147	ETV3	216	ARCHS4 Coexpression,65;Enrichr Queries,10;GTEx Coexpression,573	TFRC,NCF2,SERPINE1,AQP9,JMJD1C,RORA,IRS2,PRDM1,NR3C1,ETS1,TNF,ALCAM,TRIM29,NIPAL1,RGS1,NAMPT,CCRL2,LONP1,IL12B,PIM3,NBN,GLUL,IER3,MEF2A,MYLIP,KDM2A,ACSL1,IFRD1,SLC30A1,ATP11B,RUNX1,PKP1,TXNIP,CD300E,RAB38,CARD14,ATF3,CASZ1,DLX5,INSIG1,PIK3R1,EVPL,NDRG1,SAMSN1,HCAR2,ALDH3B2,SGPL1,IRAK2,HMOX1,NLRP3,HIVEP2,ZBTB7B,LONRF1,RREB1,SKIL,IVNS1ABP,CCR1,EGR1,CDSN,JAG1,TIPARP,GADD45A,EDEM1,ZBTB10,ELL2,FOSL1,N…
gene_set_query	148	ZNF507	216	ARCHS4 Coexpression,202;Enrichr Queries,101;GTEx Coexpression,345	TRIO,PANK3,CCNT1,JMJD1C,TMEM95,RORA,IRS2,NR3C1,EPRS,ETS1,RPS6KA3,SACS,KMT5B,ARID2,NEPRO,MYLIP,CXADR,DYRK1A,ATP11B,MAP1B,AKAP9,UTRN,CLOCK,ZSCAN29,KLHL15,KMT2C,CEP85L,KLHL11,UBR3,BAZ2B,PIK3R1,ACACA,MBTD1,DNAJC21,HIVEP2,TBC1D15,ZBED4,EGR1,POU2F1,CBX4,INSR,LRBA,ZBTB10,LNPEP,KLHL24,LARP4,WAPL,STAG2,DMXL1,AGO2,BHLHE40,JMY,TAB3,MELTF,CDK12,CDK13,BRWD1,BRWD3,CPEB4,SETD5,SMG1,SLC7A11,ARHGAP5,CHD2,AFF4,CHD…
gene_set_query	149	RBAK	216	ARCHS4 Coexpression,211;Enrichr Queries,83;GTEx Coexpression,354	PANK3,CCNT1,JMJD1C,RORA,IRS2,EPRS,ETS1,CCAR1,ALCAM,SACS,KMT5B,EPC2,NBN,ARID2,NEPRO,IER3,MREG,GLCE,IFRD1,DYRK1A,ATP11B,MTHFD2,AKAP9,TXNIP,CLOCK,ATF3,LRRC58,KLHL15,KMT2C,UBR3,BAZ2B,PIK3R1,SLC5A3,MBTD1,HIVEP2,SKIL,ZBED4,PAG1,IVNS1ABP,EGR1,DENND4A,ZBTB10,LNPEP,ABHD18,NR1D2,ZBTB11,KLHL24,LARP4,FBXO30,STAG2,DMXL1,AGO2,BHLHE40,JMY,MELTF,CDK12,CDK13,BRWD1,BRWD3,SETD5,GSK3B,SMG1,DDX3X,CTDSPL2,SLC7A11,ARHG…
gene_set_query	150	MLXIP	218.3	ARCHS4 Coexpression,251;Enrichr Queries,348;GTEx Coexpression,56	TRIO,DGKD,TFRC,PLXND1,RORC,RORA,IRS2,NR3C1,ETS1,COX6A2,DCAF6,RPS6KA3,DEPTOR,ZXDC,LONP1,MYOZ1,BVES,GLUL,IER3,EPM2A,KCMF1,MYLIP,PRKAB2,KDM2A,MITF,SYPL2,GTPBP2,RUNX1,OBSCN,MYL1,TXNIP,UTRN,SQSTM1,ATF3,CASZ1,NOTCH1,KMT2C,PIK3R1,NDRG1,RHOBTB1,FOXO1,ART1,PRDX3,LONRF3,HIVEP2,CACNA1S,ZBTB7B,RREB1,IP6K3,EGR1,GADD45A,FAM78A,ZBTB16,KLHL21,SLC16A10,KLHL24,SSH2,LRRC66,FBXO30,PM20D2,AGO2,BHLHE40,CORO6,MELTF,CPE…
gene_set_query	151	ETS1	219.3	Literature ChIP-seq,164;ARCHS4 Coexpression,84;ENCODE ChIP-seq,2;Enrichr Queries,540;ReMap ChIP-seq,248;GTEx Coexpression,278	AHCYL2,SPI1,PANK3,CLEC10A,SERPINE1,AQP9,TMEM95,CBLB,SLC4A1,IKZF1,GHITM,EPRS,ZC3H12D,LGALS3,NAMPT,LONP1,C3AR1,CCNL1,MFSD2B,SAMD11,IER3,MEF2A,PRKCE,IFRD1,GTPBP2,CLPX,RUNX1,RNF125,BTK,ACOT2,TXNIP,TRIB3,TRIM15,UQCRC2,ATF6,A3GALT2,ATF3,SLC22A3,GYPA,ABCB6,EPB41,ABCB4,MGST3,TXK,SDR39U1,PIK3R1,SAMSN1,DEDD2,PRDX3,CD79A,CYP27B1,CRACR2B,RAB11FIP1,INPP5D,VPS11,HMOX1,NCKAP1L,HIVEP2,ZBTB7B,RREB1,PAG1,CCR1,EGR1…
gene_set_query	152	TCF7L2	220.7	Literature ChIP-seq,102;ARCHS4 Coexpression,381;ENCODE ChIP-seq,39;Enrichr Queries,252;ReMap ChIP-seq,161;GTEx Coexpression,389	RB1,TRIO,MAML1,FAM89A,ECI1,SERPINE1,JMJD1C,IKZF1,DCAF6,LGALS3,EDNRA,ALCAM,PPP4R1,NAMPT,PDK4,DPF3,DIP2C,GLUL,SAMD11,IER3,MEF2A,DYNC2H1,PRKAB2,CXADR,PRKCE,SLC11A1,MTUS1,RFX3,CMBL,TMEM170B,GTPBP2,RUNX1,CYP27A1,RNF125,MTHFD2,PPP1R3E,MAP1B,TXNIP,ATF7,TRIB3,UQCRC2,CLOCK,ATF3,OPTN,TSHZ1,ABCB4,MGST3,PIK3R1,BAZ2B,APCDD1,CDKN2AIP,PRDX3,SGPL1,CRACR2B,RNF217,HMOX1,HIVEP2,ZBTB7B,RREB1,EGR1,JAG1,SPHKAP,GADD45A…
gene_set_query	153	STAT4	220.8	Literature ChIP-seq,68;ARCHS4 Coexpression,285;Enrichr Queries,262;GTEx Coexpression,268	NCF2,GPR65,SERPINE1,ZFAND5,SLA,RORA,CBLB,IKZF1,PRDM1,ESPN,ETS1,TNF,DOCK10,ZC3H12D,STK10,LGALS3,LIPE,RPS6KA3,ZFYVE26,RGS1,RASSF4,RNF19A,NAMPT,CCNL1,TGM2,IER3,EOMES,MYLIP,CISH,CD300A,MMGT1,SLC11A1,OMD,ATP11B,FRMD4B,KMO,CPT1B,GEM,CLPX,RUNX1,CHIT1,PHOSPHO1,RNF125,MYL1,PPA1,SOAT2,CD300E,TXNIP,SLC25A51,ADAM8,UQCRC2,ATF6,ATF3,ATP6V1A,TXK,C5AR1,PRDM15,EFNA5,LY9,SAMSN1,FOXO1,ACMSD,PORCN,ADAP2,IRAK2,INPP5D…
gene_set_query	154	MAFF	222.8	ARCHS4 Coexpression,641;ENCODE ChIP-seq,110;Enrichr Queries,53;ReMap ChIP-seq,177;GTEx Coexpression,133	TFRC,SERPINE1,CBLB,EPRS,ZC3H12D,LGALS3,CNST,WDR93,NAMPT,LONP1,PDK4,C3AR1,EPC1,PLCE1,CHAC1,CCNL1,IER3,PRKAB2,IFRD1,SYTL1,CMBL,RUNX1,AFG3L2,MTHFD2,PPP1R3E,TXNIP,ATF7,TRIB3,ATF6,ATF3,KCTD16,MTMR2,ABCB6,MGST3,PEX11A,TSHZ1,SDR39U1,LPAR4,SULT1A1,FLRT3,RNF217,LDHD,VPS11,HMOX1,ZBTB7B,A2M,EGR1,MYH7B,JAG1,TIPARP,GADD45A,NR1D2,PARP16,LARP4,ELL2,FOSL1,ACER2,NET1,MLLT10,CPEB1,STAG2,ECHDC1,CPEB4,MRS2,CSRNP1,SE…
gene_set_query	155	PAX5	225.2	ARCHS4 Coexpression,95;ENCODE ChIP-seq,25;Enrichr Queries,417;ReMap ChIP-seq,137;GTEx Coexpression,452	ITSN2,SPI1,TRIO,TMEM95,IKZF1,ZC3H12D,VPREB3,CNST,RASSF4,LONP1,LONP2,CCNL1,IER3,PRKCE,RUNX1,CHIT1,RUFY4,PPP1R3E,LGALS12,BTK,TRIB3,ATF3,ZSCAN29,CASZ1,CD79B,CD79A,TRPM2,SGPL1,CRACR2B,CD19,INPP5D,NCKAP1L,PPARGC1B,EGR1,MYH7B,JAG1,DNAH10,EDEM1,SNAI3,PTK6,LNPEP,FOSL1,GRIN3B,REL,CDK12,CDK13,CPEB2,CD22,DENND1B,SETD5,GFM1,CDKN1B,TNFRSF13B,PYGM,LIMD1,GLT1D1,RFK,RAC2,RIOK2,JARID2,DUSP4,DENND2D,MYBPC2,FCRL5,V…
gene_set_query	156	IRX6	225.7	ARCHS4 Coexpression,68;Enrichr Queries,518;GTEx Coexpression,91	FAM89A,AQP7,RORA,IRS2,COMP,LIPE,DACH1,EDNRB,TRIM29,ENPP2,PDK4,DPF3,OSR2,DGAT2,ACSL1,ADIPOQ,EBF2,SHISA2,RUNX1,LMX1A,GPD1,LGALS12,PKP1,SIK2,ATF3,FBN2,CASZ1,DLX5,NPR1,LPL,TMTC1,ADRB2,APCDD1,EFNA5,EFNB2,ALDH3B2,TRPM2,LONRF1,CD300LG,PPARGC1A,EGR1,MYH7B,CDSN,CAV2,ZBTB16,MCAM,CHCHD10,CIDEC,PRXL2A,BHLHE40,ACO1,MELTF,MIPEP,FHL1,KRT23,PTPRM,CHRDL1,AACS,GHR,HEY1,SPTLC3,AIFM2,HEY2,CD36,CERS3,MYBPC3,KLF11,ELO…
gene_set_query	157	NR1I2	226.3	Literature ChIP-seq,41;ARCHS4 Coexpression,339;Enrichr Queries,108;GTEx Coexpression,417	KLB,TRIO,TFRC,SERPINE1,AQP9,RORC,JADE1,RORA,IRS2,PRDM1,NR3C1,ETS1,SYDE2,LGALS3,SCP2,TDO2,RASSF4,PDK4,PIM3,BVES,PAQR9,SLC6A19,SCARA5,ACSL1,PRKCE,SLC6A13,CMBL,KMO,UPB1,RUNX1,CYP27A1,SLC5A6,HIC2,RBP4,SOAT2,PPA1,KIF16B,GPD1,LGALS12,SBDS,TRIM15,CYP2E1,ATF6,ATF3,ENPEP,MAOA,ABCB4,SLC41A2,TSHZ1,MTTP,PROZ,LPL,PIK3R1,ADRB2,ADH7,EFNA5,FOXO1,VTN,TRPM2,C6,ESPNL,ADGRG7,NPC1L1,AGMO,APOE,PCK1,PPARGC1A,PPARGC1B,P…
gene_set_query	158	FOXN3	227	ARCHS4 Coexpression,7;Enrichr Queries,456;GTEx Coexpression,218	TRIO,JMJD1C,AQP7,RORA,IRS2,CBLB,IKZF1,NR3C1,ETS1,STK10,ALCAM,EPC1,EPC2,DIP2C,MYOZ1,MEF2A,PRKAB2,KDM2A,MMGT1,LIMCH1,ACTN2,PRKCE,ADIPOQ,MTUS1,MITF,SYPL2,ATG14,MID2,RUNX1,KCTD9,OBSCN,MYL1,PPP1R3B,MAP1B,GPD1,TXNIP,ATF7,UTRN,CASZ1,KMT2C,INSIG1,UBR3,VPS26A,BAZ2B,PIK3R1,NDRG1,FOXO1,INPP5D,RNF217,CMYA5,NCKAP1L,HIVEP2,CACNA1S,LONRF1,RREB1,PAG1,EGR1,JAG1,CHKA,ZBTB16,DENND4C,LNPEP,NEB,KLHL24,SSH2,PTPRC,ARHG…
gene_set_query	159	RXRA	227.2	Literature ChIP-seq,87;ARCHS4 Coexpression,216;ENCODE ChIP-seq,58;Enrichr Queries,380;ReMap ChIP-seq,157;GTEx Coexpression,465	SPI1,TRIO,TFRC,MAML1,SERPINE1,AQP9,CBLB,VPREB3,C4B,LGALS3,SPIC,RUSC2,RASSF4,ZXDC,LIPG,LONP1,CCNL1,GLUL,IER3,ACSL1,ACTN2,SLC11A1,IFRD1,MTUS1,SLC6A13,HOGA1,UPB1,CLPX,RUNX1,CHIT1,CYP27A1,RBP4,RNF128,SOAT2,RUFY4,ACOT2,TXNIP,PLBD1,TRIB3,ATF3,FREM2,MTMR2,CASZ1,SLC22A5,PIK3R1,EVPL,CDKN2AIP,SULT1A1,CD79A,CRACR2B,C6,GALR2,INPP5D,HMOX1,NCKAP1L,APOE,HIVEP2,ZBTB7B,PCK1,RREB1,CCR1,EGR1,RABGAP1L,CDSN,JAG1,CHKA…
gene_set_query	160	ESR1	227.7	Literature ChIP-seq,12;ARCHS4 Coexpression,346;ENCODE ChIP-seq,33;Enrichr Queries,331;ReMap ChIP-seq,104;GTEx Coexpression,540	RB1,ITSN2,PANK3,TFRC,CCNI,ECI1,SERPINE1,KLHDC7A,EPRS,DCAF6,RPS6KA3,EDNRA,ALCAM,EDNRB,RUSC2,PDK4,EPC1,LONP2,IL12B,PLCE1,DPF3,CMKLR1,MEF2A,PRKCE,GLCE,MTUS1,RFX3,HOGA1,CPT1B,CLPX,RUNX1,CYP27A1,SFRP4,CCDC80,PPP1R3D,TXNIP,VDAC1,FREM2,ATF3,GYPA,SPTBN5,CASZ1,SLC22A5,PIK3R1,ADH7,APCDD1,CDKN2AIP,NLN,MC2R,RAB11FIP1,CRACR2B,PRKAR2B,LDHD,APOE,HIVEP2,ZBTB7B,AMZ1,PPARGC1A,PAG1,EGR1,ACE,JAG1,HOMER1,GADD45A,TIPA…
gene_set_query	161	NANOGP8	228	ARCHS4 Coexpression,312;GTEx Coexpression,144	ARHGAP9,MRS2,ITGAM,GABPB2,NCF1,GPR65,ITGB2,PLEK,JADE1,IKZF1,PIK3CG,CCAR1,MFSD8,RAC2,GRB10,LONP2,CYTIP,JARID2,KDM6A,DYNC2H1,SUN1,CXADR,CD300A,LIMCH1,ATP11C,TSC1,VAV1,FOLH1,MTHFD2,MFNG,BTK,LCP2,ADAM8,DGKK,SASH3,WAS,HSD17B4,TXLNG,AOAH,PDHB,CLN8,SAMSN1,STX11,ACACA,HSPD1,PRDX3,CECR2,NLN,BAG4,UGP2,PODXL,INPP5D,NCKAP1L,MAPK6,SKIL,CYTH1,CCR1,SLC16A1,SPRY4,APOBR,RMC1,PRPF39,PTPRC,ARHGAP30,THEMIS2,PARVG,PS…
gene_set_query	162	TFAP2C	228.8	Literature ChIP-seq,64;ARCHS4 Coexpression,308;ENCODE ChIP-seq,28;Enrichr Queries,363;ReMap ChIP-seq,203;GTEx Coexpression,407	TRIO,TFRC,MAML1,ECI1,SERPINE1,DCAF6,LGALS3,ALCAM,PPP4R1,RUSC2,EVA1A,TRIM29,NIPAL1,RASSF4,CCNL1,MYOZ1,DIP2C,PDK2,SAMD11,IER3,PRKAB2,CXADR,NHLRC3,PRKCE,FIBCD1,IFRD1,MCCC1,MTUS1,CMBL,GTPBP2,RUNX1,SLC5A6,SHTN1,MTHFD2,PPA1,AKAP9,TXNIP,TRIB3,ATF7,VDAC1,ATF3,FREM2,CASZ1,MTMR2,GIPR,MGST3,PIK3R1,EVPL,CDKN2AIP,DEDD2,MBTD1,CYP27B1,SGPL1,CRACR2B,HMOX1,ZBTB7B,RREB1,AMZ1,PPARGC1B,EGR1,CDSN,JAG1,PTK6,LNPEP,PARP…
gene_set_query	163	ZNF641	233.7	ARCHS4 Coexpression,62;Enrichr Queries,212;GTEx Coexpression,427	SPI1,NCF1,NCF2,NCF4,AQP9,SERPINE1,SLA,RORA,IRS2,PRDM1,IKZF1,EPRS,ETS1,STK10,NAMPT,LONP1,BVES,IER3,PHOSPHO1,PPP1R3D,DPEP2,TXNIP,PLBD1,ADAM8,KCTD12,UTRN,ATF3,OPTN,IGSF6,SLC22A5,MTMR3,KMT2C,C5AR1,PIK3R1,NDRG1,FUT7,CD300LB,HMOX1,ZBTB7B,SKIL,CCR1,EGR1,JAG1,TIPARP,GADD45A,FAM78A,KLHL24,SSH2,ELL2,PPFIBP2,PTPRC,ARHGAP30,SELL,PARVG,AGO2,BHLHE40,JMY,MELTF,MXD1,CPEB2,CPEB4,CSRNP1,ITGAM,BTG1,CELF2,DOCK8,ITGB…
gene_set_query	164	SCML4	234	ARCHS4 Coexpression,133;Enrichr Queries,462;GTEx Coexpression,107	SPI1,NCF1,NCF2,GPR65,NCF4,SLA,RORA,IRS2,IKZF1,PRDM1,ETS1,DOCK10,ZC3H12D,STK10,LGALS3,RGS1,TGM2,EOMES,CD300A,CD180,SYTL1,RUNX1,RNF125,MFNG,LGALS12,DPEP2,TXNIP,ADAM8,UTRN,CD101,ATF3,IGSF6,TXK,C5AR1,LY9,FOXO1,DEDD2,TRPM2,INPP5D,CD300LB,LPXN,PAG1,EGR1,FAM78A,ESR1,PTPRC,ARHGAP30,PARVG,SELL,BHLHE40,CD28,RETREG1,CD22,LAT,ARHGAP9,ITGAM,BTG1,SOWAHD,DOCK8,ITGB2,PLEK,PDE3B,SLC2A3,ITGAL,PIK3CG,SYNE2,RAC2,CYT…
gene_set_query	165	ZNF12	234	ARCHS4 Coexpression,190;Enrichr Queries,164;GTEx Coexpression,348	PANK3,TFRC,CCNT1,MAML1,JMJD1C,RORA,IRS2,NR3C1,EPRS,CCAR1,RPS6KA3,EFR3A,ALCAM,NAMPT,SACS,KMT5B,ARID2,NEPRO,BNIP3L,DYRK1A,ATP11C,ATP11B,RSBN1,AKAP9,TXNIP,CD101,LRRC58,KMT2C,UBR3,BAZ2B,PIK3R1,NDRG1,SBNO1,TMEM245,SKIL,EGR1,ITPRID2,DENND4C,ZBTB10,SUCO,LNPEP,NR1D2,ZBTB11,KLHL24,STAG2,DMXL1,BHLHE40,MELTF,CDK13,BRWD1,BRWD3,SETD5,SMG1,DDX3X,SLC2A3,CTDSPL2,CHD2,ARHGAP5,AFF4,MYSM1,CHD1,MFSD8,EEA1,NIPBL,ARL5…
gene_set_query	166	ZBTB1	234.3	ARCHS4 Coexpression,82;Enrichr Queries,30;GTEx Coexpression,591	ITSN2,TFRC,JMJD1C,RORA,IRS2,PRDM1,IKZF1,NR3C1,ETS1,CCAR1,DOCK10,STK10,NAMPT,LONP1,EPC1,ARID2,PROK1,IER3,BNIP3L,KDM2A,ATP11C,ATP11B,RUNX1,RNF125,TXNIP,UTRN,ATF3,INSIG1,BAZ2B,PIK3R1,NDRG1,FOXO1,ARHGAP12,ATXN7,INPP5D,STAP1,NCKAP1L,HIVEP2,SKIL,IVNS1ABP,EGR1,JAG1,TIPARP,EDEM1,NR1D2,LNPEP,KLHL24,SSH2,ELL2,STAG2,EIF5,NR4A3,PTPRC,ARHGAP30,BHLHE40,REL,CD28,CDK13,BRWD1,CPEB2,CPEB4,PLEKHF2,CIITA,ANKRD33B,BT…
gene_set_query	167	KLF2	234.5	Literature ChIP-seq,136;ARCHS4 Coexpression,116;Enrichr Queries,340;GTEx Coexpression,346	SPI1,PLXND1,NCF1,NCF2,CLEC10A,SERPINE1,NCF4,IRS2,IKZF1,PRDM1,ETS1,LGALS3,STK10,RGS1,CCRL2,LONP1,PDK4,GLUL,TGM2,IER3,MYLIP,LMO2,SYTL1,EBF2,GEM,PHOSPHO1,RNF125,DPEP2,TXNIP,ADAM8,KCTD12,UTRN,ATF3,ARL8B,INSIG1,C5AR1,ADRB2,NDRG1,INPP5D,CD300LB,NLRP3,HMOX1,APOE,ZBTB7B,EGR1,TIPARP,GADD45A,FAM78A,CAV1,TRPV2,SSH2,MSRA,EIF5,RGCC,NR4A3,ARHGAP30,PARVG,SELL,BHLHE40,MXD1,CSRNP1,BTG1,DOCK8,ITGB2,SLC2A1,ATP2A3,S…
gene_set_query	168	MEOX2	235.3	ARCHS4 Coexpression,111;Enrichr Queries,429;GTEx Coexpression,166	PLXND1,SERPINE1,AQP7,CBLB,LCTL,NR3C1,ETS1,LIPE,EDNRA,EDNRB,ENPP2,PDK4,OSR2,GAS2L3,POSTN,DGAT2,SCARA5,ADIPOQ,EBF2,GEM,SFRP4,OLFM2,CCDC80,GPD1,TXNIP,ATF7,KCTD12,SIK2,UTRN,ATF3,SLC22A3,USP53,NPR1,LPL,CD300LG,COL28A1,EGR1,ABCA6,CAV2,CAV1,ZBTB16,MCAM,CIDEC,COL5A3,OGN,BHLHE40,ITM2A,FERMT2,FHL1,CHRDL1,GHR,CD36,MME,ITGA1,ABCC9,ASPN,PARD3B,COL6A2,COL6A1,PLIN4,ANGPTL2,COL6A3,ITGA7,ITGA6,PPARG,PLIN1,MGLL,TR…
gene_set_query	169	PPARA	236	ARCHS4 Coexpression,661;Enrichr Queries,7;GTEx Coexpression,40	ACAA2,TFRC,ECI1,SERPINE1,RORC,RORA,IRS2,NR3C1,ETS1,LGALS3,SCP2,TDO2,MPC1,NAMPT,GRB10,PDK4,PLCE1,HADH,GLUL,NUDT12,TGM2,PDHX,USP8,DGAT2,ACSL1,PRKCE,GPT2,MTUS1,SDHD,HOGA1,CMBL,SDHA,CLPX,RUNX1,AFG3L2,SLC9A4,SOAT2,GPD1,LGALS12,ACOT2,TXNIP,CYP2E1,UQCRC2,ATF3,NOTCH1,ABCB4,INSIG1,AK3,LPL,PIK3R1,ADRB2,LPAR4,NDRG1,FOXO1,PRDX3,SULT1A1,VTN,C6,LDHD,HMOX1,APOE,PCK1,PPARGC1A,RREB1,PPARGC1B,PDZD7,EGR1,PDHA1,OSBP…
gene_set_query	170	FOS	236.8	ARCHS4 Coexpression,639;ENCODE ChIP-seq,78;Enrichr Queries,246;ReMap ChIP-seq,31;GTEx Coexpression,190	PANK3,TFRC,CCNI,SERPINE1,GHITM,LGALS3,HERC3,ALCAM,RUSC2,NAMPT,LONP1,PDK4,C3AR1,CCNL1,GLUL,IER3,PRKAB2,ACSL1,IFRD1,ATG14,RUNX1,MTHFD2,TXNIP,PRR15,ATF7,TRIB3,KCTD12,ATF6,ATF3,SLC22A5,TXK,PIK3R1,APCDD1,SAMSN1,DEDD2,EPB41L5,RHOT1,RNF217,VPS11,HMOX1,APOE,HIVEP2,ZBTB7B,EGR1,JAG1,ABCA5,TIPARP,GADD45A,SIAH2,NR1D2,OSGIN2,FOSL1,EIF5,STAG2,CD28,CPEB2,CSRNP1,BTG1,GBE1,TCF23,KRT23,SLC7A11,WASL,AREG,ING3,HEY1,…
gene_set_query	171	LTF	237	ARCHS4 Coexpression,176;GTEx Coexpression,298	CSRNP1,SPI1,ITGAM,NCF2,PLEK,NCF4,ITGB2,ATP2A3,SLC4A1,SLC2A3,IRS2,ITGAL,PIK3CG,STK10,HK3,GLT1D1,NAMPT,RAC2,MFSD2B,CYTIP,EOMES,DENND2D,KDM2A,CD300A,TMEM170B,RUNX1,CD200R1,CAT,CD300E,PLBD1,LCP2,SMCR8,ADAM8,LCP1,CD101,PPP1R15A,MTMR3,CLEC12A,TXK,C5AR1,CD5L,NATD1,WAS,CXCR4,RETN,AOAH,LY9,STX11,HCAR2,CRACR2B,HLX,INPP5D,CD300LB,NLRP3,ZBTB7B,IVNS1ABP,RBM38,OSM,FAM160A2,KLF6,ARHGAP30,THEMIS2,PARVG,IL2RB,CD2…
gene_set_query	172	SMAD1	240	Literature ChIP-seq,156;ARCHS4 Coexpression,304;Enrichr Queries,170;ReMap ChIP-seq,208;GTEx Coexpression,362	RB1,SPI1,GABPB2,TFRC,NCF2,SERPINE1,RORA,IRS2,PRDM1,IKZF1,NR3C1,ETS1,VPREB3,LGALS3,STK10,RUSC2,NARS2,NAMPT,LONP1,GRB10,NBN,GLUL,TGM2,IER3,MREG,CISH,ACSL1,SLC11A1,IFRD1,LMO2,ADIPOQ,DYRK1A,ATP11B,TSC1,MID2,CLPX,RUNX1,PPP1R3E,MAP1B,RRAGD,TXNIP,CD300E,TRIB3,ADAM8,SQSTM1,A3GALT2,ATF3,FREM2,NOTCH1,EPB41,GIPR,C5AR1,SLC1A5,PIK3R1,BAZ2B,NDRG1,FOXO1,DEDD2,EFNB2,CYP27B1,PORCN,CRACR2B,VPS11,HMOX1,APOE,HIVEP2,…
gene_set_query	173	HNF4G	240.4	ARCHS4 Coexpression,283;ENCODE ChIP-seq,42;Enrichr Queries,368;ReMap ChIP-seq,74;GTEx Coexpression,435	SLC23A3,SERPINE1,ARR3,ZC3H12D,RUSC2,RASSF4,TRIM29,PDK4,CCNL1,IER3,SLC6A19,CXADR,SLC11A1,MYO7B,MTUS1,CMBL,RUNX1,CYP27A1,RNF128,SOAT2,LGALS12,PRR15,TRIM15,TRIB3,VDAC1,ATF3,ENPEP,ABCB6,MAOA,MTTP,SDR39U1,PIK3R1,ADH7,CDKN2AIP,TRPM2,CRACR2B,FLRT3,INPP5D,HMOX1,APOE,ZBTB7B,PCK1,A2M,RREB1,PPARGC1A,PAG1,ZBED4,EGR1,ACE,CHKA,SNAI3,SIAH2,PTK6,ELL2,FOSL1,MLLT10,ALDH6A1,PRXL2A,ECHDC2,DENND1B,CSRNP1,CLIC5,GFM1,C…
gene_set_query	174	ZBTB10	243.3	ARCHS4 Coexpression,98;Enrichr Queries,2;GTEx Coexpression,630	PANK3,TFRC,PLXND1,CCNT1,ZBTB21,JMJD1C,RORA,IRS2,CBLB,NR3C1,ETS1,CMIP,EDNRA,ALCAM,DACH1,NAMPT,GRB10,LONP1,EPC2,PIM3,DIP2C,ARID2,IER3,MYLIP,RALGAPA1,IFRD1,DYRK1A,GEM,MAP1B,AKAP9,SBDS,TXNIP,ATF7,UTRN,ATF3,KLHL15,KMT2C,INSIG1,UBR3,PIK3R1,NDRG1,FOXO1,ACACA,EFNB2,HIVEP2,ZBTB7B,LONRF1,RREB1,SKIL,PAG1,FAM83A,IVNS1ABP,EGR1,JAG1,CBX4,TIPARP,GADD45A,MCAM,ZBTB16,SUCO,NR1D2,KLHL24,ELL2,NR4A3,DMXL1,OGN,BHLHE40…
gene_set_query	175	NFKB1	243.8	ARCHS4 Coexpression,40;Enrichr Queries,343;ReMap ChIP-seq,209;GTEx Coexpression,383	RB1,NRROS,TFRC,NCF2,SERPINE1,AQP9,TMEM95,IRS2,IKZF1,PRDM1,NR3C1,EPRS,TNF,ETS1,ZC3H12D,DOCK10,STK10,LGALS3,RASSF4,RNF19A,NAMPT,CCRL2,LONP1,PIM3,NBN,TGM2,IER3,CISH,ACSL1,KMO,RUNX1,BTK,TXNIP,CD300E,TRIB3,SQSTM1,ATF3,NOTCH1,EPB41,GIPR,MGST3,INSIG1,C5AR1,ABHD6,TNFRSF11A,PIK3R1,NDRG1,SAMSN1,FOXO1,PRDX3,CD79A,CYP27B1,FUT7,CRACR2B,IRAK2,INPP5D,LPXN,STAP1,HMOX1,NLRP3,HIVEP2,ZBTB7B,CCR1,EGR1,JAG1,CBX4,HSPA…
gene_set_query	176	DDIT3	244.3	ARCHS4 Coexpression,407;Enrichr Queries,82;GTEx Coexpression,244	TFRC,SERPINE1,ZBTB21,IRS2,EPRS,SAT1,LGALS3,CCRL2,NAMPT,LONP1,PIM3,CHAC1,TGM2,IER3,ZBTB39,CD300A,GPT2,IFRD1,KMO,GEM,MTHFD2,SOAT2,SBDS,CD300E,TXNIP,TRIB3,CLOCK,SQSTM1,ATF3,INSIG1,C5AR1,SLC1A5,RLF,NDRG1,DEDD2,HCAR2,CYP27B1,CD300LB,NLRP3,HMOX1,APOE,EGR1,HSPA5,TIPARP,GADD45A,CAV1,KLHL24,FOSL1,NR4A3,TMEM116,AGO2,BHLHE40,CYSTM1,MXD1,CSRNP1,BTG1,SRXN1,HILPDA,SLC2A1,SLC2A3,SLC7A11,VLDLR,CXCL2,ARL5B,DUSP10…
gene_set_query	177	SIX4	245	ARCHS4 Coexpression,34;Enrichr Queries,681;GTEx Coexpression,20	TFRC,SERPINE1,RORA,IRS2,IKZF1,ETS1,COX6A2,DCAF6,DEPTOR,PEG10,NARS2,LONP1,MYOZ1,BVES,PITX3,IER3,EPM2A,KCMF1,PRKAB2,POSTN,SYPL2,SHISA2,PGF,RUNX1,OBSCN,MYL1,RGS9BP,MAP1B,TXNIP,OPTN,ATF3,FBN2,UBR3,EFNA5,ART1,EFNB2,BCL2L13,CMYA5,NCKAP1L,CACNA1S,APOE,IP6K3,EGR1,JAG1,DNAH10,GADD45A,CAV1,SLC16A10,NEB,NR1D2,LRRC66,NET1,ARHGAP30,PARVG,BHLHE40,MELTF,GRSF1,TRIM72,PHTF2,HSPB8,DOCK8,ITGB2,SLC2A1,ATP2A1,PYGM,SL…
gene_set_query	178	CREB3L3	246.3	ARCHS4 Coexpression,333;Enrichr Queries,140;GTEx Coexpression,266	DHRS11,SERPINE1,RORC,FTCD,C4B,NADK2,LGALS3,SCP2,TDO2,EVA1A,SLCO2B1,ENPP2,PDK4,AOX1,CD36,CHAC1,OIT3,TGM2,TIGD2,FGA,SLC6A19,DGAT2,MME,AHSG,ACSL1,CMBL,KMO,UPB1,F5,SLC5A6,CYP27A1,RBP4,ACOX2,SOAT2,EHHADH,GPD1,CAT,LGALS12,SBDS,PLIN4,TXNIP,PLIN2,TRIM15,CYP2E1,PPARA,ACOT4,ATF3,MGLL,ITIH4,CEBPA,ENPEP,HPGD,MAOA,ABCB4,MTTP,ADH7,NDRG1,AGPAT2,ACMSD,VTN,C6,RASD1,SLC17A9,ADGRG7,NPC1L1,AGMO,HMOX1,GPAT3,METTL7B,A…
gene_set_query	179	EPAS1	246.5	ARCHS4 Coexpression,157;Enrichr Queries,408;ReMap ChIP-seq,43;GTEx Coexpression,378	ANKRD37,DGKD,PLXND1,TFRC,SERPINE1,RASEF,ZBTB21,AQP7,IRS2,SAT1,ETS1,PVR,LGALS3,LIPE,EDNRB,PPP4R1,ALCAM,NAMPT,SLC16A6,ENPP2,PDK4,CCNL1,GLUL,TGM2,IER3,KCMF1,LIMCH1,APLP2,SLC11A1,ADIPOQ,MTUS1,RUNX1,CHIT1,OLFM2,CCDC80,MFNG,DOK7,GPD1,PKP1,CD300E,TXNIP,TRIB3,ADAM8,KCTD12,SIK2,UTRN,A3GALT2,ATF3,DGKH,NOTCH1,ABCB6,NPR1,MAOA,KMT2C,LPL,PIK3R1,NDRG1,ADIPOR2,FOXO1,EFNB2,PORCN,PODXL,HMOX1,NLRP3,LONRF3,APOE,A2M,…
gene_set_query	180	ARID3A	247.4	ARCHS4 Coexpression,721;ENCODE ChIP-seq,67;Enrichr Queries,179;ReMap ChIP-seq,160;GTEx Coexpression,110	SPI1,TFRC,ECI1,SERPINE1,KLHDC7A,IKZF1,LGALS3,ALCAM,CNST,WDR93,LONP1,EPC1,LONP2,CCNL1,IER3,MEF2A,PDHX,NHLRC3,IFRD1,SYTL1,RUNX1,MTHFD2,PPP1R3E,AKAP9,BTK,TXNIP,TRIB3,CLOCK,ATF3,MTMR2,IGSF6,EPB41,GIPR,PEX11A,TSHZ1,PRDM15,SAMSN1,SLC5A3,DEDD2,SULT1A1,CD79A,EPB41L5,RAB11FIP1,FLRT3,CD19,INPP5D,AGMO,LDHD,HMOX1,NCKAP1L,APOE,ZBTB7B,PCK1,A2M,RREB1,EGR1,ABCA5,GADD45A,TIPARP,SIAH2,EDEM1,LNPEP,PARP16,ELL2,CIDEC…
gene_set_query	181	IRF7	247.7	ARCHS4 Coexpression,146;Enrichr Queries,483;GTEx Coexpression,114	NRROS,SPI1,NCF1,NCF2,GPR65,SERPINE1,NCF4,AQP9,IKZF1,TNF,ZC3H12D,STK10,LGALS3,RGS1,NAMPT,C3AR1,LONP1,PIM3,TGM2,IER3,CD300A,CD180,RUFY4,MFNG,BTK,DPEP2,TXNIP,ADAM8,ATF3,TXK,C5AR1,LY9,NDRG1,HCAR2,INPP5D,CD300LB,LPXN,STAP1,HMOX1,NCKAP1L,APOE,ZBTB7B,CCR1,EGR1,GADD45A,POU2F2,ARHGAP30,PTPRC,PARVG,SELL,BHLHE40,MXD1,ARHGAP9,CSRNP1,PLEK,ITGB2,SLC2A1,LRMP,SLC7A11,ITGAL,CXCL2,SPN,LFNG,HK3,GLT1D1,RAC2,FFAR2,CY…
gene_set_query	182	ZNF217	248.2	Literature ChIP-seq,3;ARCHS4 Coexpression,462;ENCODE ChIP-seq,34;Enrichr Queries,356;ReMap ChIP-seq,71;GTEx Coexpression,563	ITSN2,AHCYL2,TRIO,PANK3,TFRC,MAML1,SERPINE1,JMJD1C,CBLB,EPRS,LGALS3,ZFYVE26,ALCAM,RUSC2,EVA1A,NIPAL1,NAMPT,LONP1,MS4A14,CCNL1,DIP2C,IER3,PRKAB2,CXADR,LIMCH1,PRKCE,IFRD1,MCCC1,MTUS1,ATG14,RUNX1,SLC5A6,SHTN1,CCDC80,MTHFD2,PPP1R3D,TXNIP,PRR15,TRIB3,TTLL11,VDAC1,ATF6,FREM2,ATF3,MTMR1,SLC22A5,EPB41,PIK3R1,ACMSD,EPB41L5,RAB11FIP1,SLAMF9,CMYA5,HIVEP2,ZBTB7B,RREB1,PPARGC1B,EGR1,JAG1,HOMER1,TIPARP,GADD45A…
gene_set_query	183	RXRG	249	ARCHS4 Coexpression,28;Enrichr Queries,567;GTEx Coexpression,152	SERPINE1,COX6A2,DCAF6,LGALS3,ALCAM,DACH1,EDNRB,ENPP2,PDK4,MYOZ1,HADH,PITX3,TECTA,EPM2A,PDHX,POSTN,ACTN2,SEMA6D,LMO2,MITF,SYPL2,SHISA2,OBSCN,MYL1,RGS9BP,GPD1,LGALS12,RRAGD,TXNIP,ATF3,UBR3,LPL,FOXO1,ART1,CMYA5,CACNA1S,APOE,PPARGC1A,IP6K3,EGR1,HHATL,ZBTB16,NEB,ESR1,NR4A3,BHLHE40,CORO6,GRSF1,TRIM72,ACHE,CLIC5,TENM4,HSPB8,FHL1,ATP2A1,PYGM,TMEM52,JPH1,MYOM2,LMOD2,KBTBD13,GHR,CSRP3,SGCD,HEY1,HJV,B3GALT2…
gene_set_query	184	NR1H4	249.3	ARCHS4 Coexpression,262;Enrichr Queries,195;GTEx Coexpression,291	KLB,SERPINE1,RORC,SLC40A1,ETFA,ETS1,FTCD,GYS2,GHR,NADK2,LGALS3,SCP2,TDO2,EVA1A,MPC2,ENPP2,PDK4,AOX1,CD36,TGM2,FGA,PAQR9,POSTN,SLC6A19,MME,AHSG,SORD,KMO,UPB1,F5,CYP27A1,RBP4,ACOX2,RNF128,SOAT2,EHHADH,DPYD,GPD1,TXNIP,PPARG,PLIN2,TRIB3,TRIM15,CYP2E1,PPARA,ASPA,ATF3,MGLL,ITIH4,CEBPA,ENPEP,HPGD,ABCB4,MTTP,PROZ,SLC3A1,CXCR4,LPL,ADH7,NDRG1,AGPAT2,ACMSD,SELENBP1,VTN,C6,SLC17A9,ADGRG7,NPC1L1,AGMO,GPC3,HMO…
gene_set_query	185	CREB1	251	Literature ChIP-seq,93;ARCHS4 Coexpression,417;ENCODE ChIP-seq,94;Enrichr Queries,222;ReMap ChIP-seq,255;GTEx Coexpression,425	RB1,ITSN2,TRIO,TFRC,OSGEPL1,MAML1,SERPINE1,GHITM,EPRS,LIPE,ALCAM,SAMD11,MEF2A,CXADR,RFX2,RFX3,GTPBP2,MTHFD2,TXNIP,ATF7,UQCRC2,ATF6,CLOCK,ATF3,ABCB6,ABCB4,SDR39U1,BAZ2B,DEDD2,CRACR2B,VPS11,ZBTB7B,MYH7B,CHKA,HOMER1,LARP4,ELL2,FOSL1,MLLT10,GRIN3B,EIF5,AGO2,REL,CDK12,CDK13,ATG2B,BTG1,CDKN1B,TMEM182,ARHGAP5,OSBPL11,LYST,AACS,LFNG,ING5,NIPBL,MED13,ING3,RFK,FLVCR1,RIOK2,JARID2,DUSP4,ARG2,CLUH,ITPK1,TET2…
gene_set_query	186	ZBTB33	252.6	ARCHS4 Coexpression,388;ENCODE ChIP-seq,97;Enrichr Queries,258;ReMap ChIP-seq,258;GTEx Coexpression,262	RB1,PANK3,TFRC,ECI1,SERPINE1,JMJD1C,EPRS,DCAF6,RPS6KA3,EFR3A,TRIM29,NIPAL1,LONP2,CCNL1,IER3,CXADR,GLCE,GTPBP2,CLPX,TXNIP,ATF7,TTLL11,ATF6,CLOCK,ATF3,ZSCAN29,MTMR1,ABCB6,PIK3R1,EVPL,DEDD2,MBTD1,CD79A,CYP27B1,CRACR2B,ZBTB7B,ZBED4,EGR1,EDEM1,LRBA,PARP16,NR1D2,LNPEP,WAPL,FOSL1,MSRA,STAG2,EIF5,PRXL2A,CDK12,FERMT2,SETD5,SMG1,MTMR10,CDKN1B,HIBADH,FASTKD1,ARHGAP5,EEA1,NIPBL,PCM1,MED13,EPG5,TMED5,SREBF1,C…
gene_set_query	187	EGR3	253.7	ARCHS4 Coexpression,127;Enrichr Queries,106;GTEx Coexpression,528	SERPINE1,RORA,IRS2,PRDM1,TNF,EDNRB,TRIM29,NIPAL1,RGS1,SLCO2B1,NAMPT,ENPP2,LONP1,PDK4,C3AR1,MS4A14,PIM3,CHAC1,TGM2,IER3,SLC11A1,GEM,PKP1,TXNIP,KCTD12,CARD14,ATF3,CASZ1,DLX5,INSIG1,LPL,PLD4,ADRB2,APCDD1,EFNA5,NDRG1,FOXO1,EFNB2,ALDH3B2,TRPM2,ADAP2,IRAK2,HMOX1,NLRP3,HIVEP2,APOE,LONRF1,A2M,EGR1,MYH7B,MSR1,CDSN,JAG1,HOMER1,TIPARP,GADD45A,ZBTB16,FOSL1,RGCC,NR4A3,BHLHE40,REL,CSRNP1,BTG1,MS4A7,PLEK,SLC2A1…
gene_set_query	188	SOX17	254	Literature ChIP-seq,74;ARCHS4 Coexpression,359;Enrichr Queries,544;GTEx Coexpression,39	GABPB2,OSGEPL1,TFRC,CCNI,FAM89A,SERPINE1,AQP7,CBLB,CCAR1,LIPE,EDNRA,EDNRB,LIPG,PDK4,C3AR1,EPC1,PDK2,IER3,CMKLR1,LIMCH1,KCNK13,MTUS1,EBF2,RUNX1,SFRP4,RNF125,RNF128,PPP1R3B,LGALS12,TXNIP,PLBD1,KCTD12,ATF3,MTTP,APCDD1,ADH7,SULT1A1,TRPM2,FLRT3,APOE,EGR1,JAG1,CHKA,ABCA6,GADD45A,MCAM,EDEM1,INSR,LNPEP,PTK6,PARP16,ERAL1,OSGIN2,CIDEC,MSRA,PRXL2A,CDK12,ITM2A,FERMT2,CPEB4,CDKN1B,PTPRM,KRT23,WASL,CHRDL1,EEA1…
gene_set_query	189	ZNF736	256	ARCHS4 Coexpression,235;GTEx Coexpression,277	KDM5A,CIITA,SMG1,CCNT1,DOCK8,RASEF,TMEM182,CTDSPL2,CHD2,LIMD1,MYSM1,CCAR1,SPN,NIPBL,EPB41L4A,MED13,PCF11,SPTLC3,RNF19A,ARID2,TRIM66,ADIG,KDM2A,NHLRC3,FCRL5,IST1,VPS13C,VPS13D,TET2,DYRK1A,VPS13B,ABCC9,PIGL,SFT2D2,ASPA,KDM3A,KMT2C,NR2C2,AXDND1,ATAD2B,MBTD1,GK5,BTAF1,FGD6,RBBP6,KANSL1L,NKTR,RBM39,MAP3K1,ABCA6,KCNB1,LRBA,OGA,LNPEP,DDHD1,UVSSA,DMXL1,REL,CDK12,CDK13,PAXBP1,BRWD1,TRIM33,BRWD3,MYORG,ATG2B
gene_set_query	190	ELF4	257.7	ARCHS4 Coexpression,130;Enrichr Queries,547;GTEx Coexpression,96	SPI1,NRROS,NCF1,NCF2,GPR65,NCF4,SERPINE1,AQP9,IKZF1,PRDM1,ETS1,DOCK10,STK10,LGALS3,LONP1,TGM2,IER3,KDM2A,CD300A,RUNX1,PHOSPHO1,MFNG,BTK,DPEP2,TXNIP,PLBD1,ADAM8,ATF3,TXK,C5AR1,SLC1A5,SAMSN1,NDRG1,INPP5D,CD300LB,HMOX1,NCKAP1L,ZBTB7B,CCR1,EGR1,CAV2,GADD45A,FAM78A,CAV1,TRPV2,FOSL1,PTPRC,ARHGAP30,PARVG,BHLHE40,MXD1,ARHGAP9,ITGAM,BTG1,SOWAHD,DOCK8,ITGB2,PLEK,ATP2A3,ITGAL,PIK3CG,LFNG,HK3,GLT1D1,RAC2,FFA…
gene_set_query	191	BATF3	258	ARCHS4 Coexpression,268;Enrichr Queries,201;GTEx Coexpression,305	NRROS,NCF2,NCF4,SERPINE1,PRDM1,ETS1,TNF,ZC3H12D,DOCK10,LGALS3,RGS1,CCRL2,LONP1,KMT5B,PIM3,TGM2,IER3,CISH,CD180,PGF,RUNX1,MTHFD2,RUFY4,SOAT2,MFNG,AKAP9,BTK,ADAM8,ATF3,INSIG1,LPL,SAMSN1,CD79A,LPXN,STAP1,HMOX1,NCKAP1L,CCR1,EGR1,HHATL,GADD45A,TRPV2,POU2F2,FOSL1,PTPRC,NR4A3,SELL,BHLHE40,REL,CIITA,TNFRSF13B,TNFAIP6,PLEK,ITGB2,SLC2A3,CXCL2,SPN,CCKAR,RAC2,FLVCR2,CYTIP,CTSC,DUSP4,KDM6B,FCRL5,DUSP22,SLC7A5…
gene_set_query	192	NFE4	258	GTEx Coexpression,258	ARHGAP9,SPI1,ITGAM,IGSF6,NCF1,CLEC12A,NCF2,SOWAHD,NCF4,ITGB2,AQP9,WAS,SLA,PIK3CG,GLT1D1,FUT7,CYTH4,C3AR1,FFAR2,LRRC25,TPK1,APOBR,VAV1,HCK,SELL,PPP1R3D,ALOX5AP,DPEP2,TLR9,PLBD1,TLR8,ADAM8,EVI2B
gene_set_query	193	NR2C2	258.6	ARCHS4 Coexpression,455;ENCODE ChIP-seq,96;Enrichr Queries,117;ReMap ChIP-seq,212;GTEx Coexpression,413	PUS10,TRIO,PANK3,CCNT1,JMJD1C,RORA,IRS2,NR3C1,EPRS,ETS1,DCAF6,CNST,NIPAL1,ARID2,IER3,KCMF1,MEF2A,DYNC2H1,KDM2A,CD300A,SYTL1,DYRK1A,ATP11B,SDHD,GTPBP2,TEX2,CPT1B,RSBN1,RUNX1,SOAT2,AKAP9,SLC25A51,TRIB3,LRIF1,UTRN,CLOCK,KCTD16,ATP6V1A,EPB41,KMT2C,TSHZ1,KLHL11,SDR39U1,BAZ2B,PIK3R1,FOXO1,SBNO1,ATXN7,LPXN,LONRF3,APOE,HIVEP2,ZBTB7B,PLTP,RREB1,EGR1,POU2F1,HSPA5,LRBA,KLHL21,LNPEP,NR1D2,KLHL24,SSH2,LARP4,P…
gene_set_query	194	SKIL	263	ARCHS4 Coexpression,379;Enrichr Queries,45;GTEx Coexpression,365	TFRC,SERPINE1,ZBTB21,JADE1,JMJD1C,IRS2,PRDM1,NR3C1,ETS1,LGALS3,EDNRA,ALCAM,NAMPT,LONP1,CHP1,CCNL1,ARID2,GLUL,TGM2,IER3,MEF2A,CXADR,OMD,IFRD1,SDHD,GEM,RUNX1,MTHFD2,TXNIP,SQSTM1,ATF3,INSIG1,PIK3R1,NDRG1,FOXO1,EFNB2,PRDX3,BAG4,SGPL1,RNF217,HMOX1,HIVEP2,A2M,IVNS1ABP,EGR1,JAG1,HSPA5,CAV2,TIPARP,GADD45A,CAV1,EAF1,ZBTB10,ERAL1,KLHL24,ELL2,NR4A3,OGN,BHLHE40,REL,NABP1,MXD1,CPEB4,CSRNP1,DDX3X,BTG1,PTEN,SLC…
gene_set_query	195	GATA3	264.2	Literature ChIP-seq,67;ARCHS4 Coexpression,372;ENCODE ChIP-seq,27;Enrichr Queries,531;ReMap ChIP-seq,20;GTEx Coexpression,568	ITSN2,PANK3,GABPB2,MAML1,SERPINE1,ZC3H12D,LGALS3,HERC3,ALCAM,CNST,TRIM29,NIPAL1,WDR93,NAMPT,ZXDC,PLCE1,CCNL1,SAMD11,IER3,DYNC2H1,PDHX,PRKAB2,SLC6A19,CXADR,IFRD1,FIBCD1,MTUS1,UNC5C,HOGA1,CMBL,ATG14,RUNX1,CHIT1,SLC5A6,CYP27A1,SHTN1,RNF128,PPA1,PPP1R3D,ACOT2,TXNIP,PRR15,TRIB3,TTLL11,ATF6,ATF3,FREM2,MTMR1,CASZ1,SLC22A5,MGST3,PIK3R1,APCDD1,EVPL,CYP27B1,SGPL1,CRACR2B,CMYA5,MAP7,HMOX1,APOE,HIVEP2,ZBTB7B…
gene_set_query	196	SP110	264.3	ARCHS4 Coexpression,115;Enrichr Queries,594;GTEx Coexpression,84	ARHGAP9,SPI1,NRROS,ITGAM,NCF1,NCF2,GPR65,SOWAHD,DOCK8,NCF4,ITGB2,PLEK,SERPINE1,AQP9,IKZF1,ITGAL,ETS1,TNF,CXCL2,PIK3CG,DOCK10,STK10,LGALS3,GLT1D1,RGS1,NAMPT,RAC2,C3AR1,FFAR2,CYTIP,CTSC,TGM2,IER3,CD300A,VAV1,HCK,MFNG,BTK,DPEP2,TXNIP,IRF8,TLR8,LCP2,ADAM8,CD48,LCP1,ATF3,SASH3,C1QB,IGSF6,C5AR1,WAS,CXCR4,AOAH,SAMSN1,STX11,CYTH4,INPP5D,CD300LB,LPXN,HMOX1,NCKAP1L,CYTH1,LRRC25,CCR1,EGR1,TPK1,IL10RA,CARD9,…
gene_set_query	197	ASH1L	264.3	ARCHS4 Coexpression,203;Enrichr Queries,149;GTEx Coexpression,441	ITSN2,KDM5A,GSK3B,SETD5,DOCK5,SMG1,DDX3X,TRIO,ZFYVE9,CHD7,PTEN,JMJD1C,ARHGAP5,NR3C1,CHD2,EPRS,AFF4,CHD1,LYST,SYNE2,EFR3A,NIPBL,PCM1,MED13,EPC2,KMT5B,DIP2C,NCOA1,KDM6B,ARHGEF12,RALGAPA1,VPS13C,VPS13D,DYRK1A,TET2,VPS13A,VPS13B,PARD3B,NCOR1,MAP1B,AKAP9,WAC,TXNIP,LCOR,UTRN,RAPGEF5,SFT2D2,CLOCK,DGKH,GLS2,KMT2C,DOT1L,UBR3,PIK3R1,BAZ2B,TOB2,NR2C2,SBNO1,HECTD1,SH3TC1,NRIP1,HIVEP2,RREB1,NKTR,EGR1,RBM39,FE…
gene_set_query	198	HOXA10	264.3	ARCHS4 Coexpression,77;Enrichr Queries,645;GTEx Coexpression,71	SERPINE1,NR3C1,EPRS,ETS1,COX6A2,DCAF6,DEPTOR,CHCHD3,GRB10,CHAC1,MYOZ1,BVES,PITX3,TGM2,IER3,EPM2A,OSR2,PRKAB2,ACTN2,MITF,SYPL2,SDHA,RUNX1,OBSCN,MYL1,RGS9BP,SOAT2,TXNIP,TRIB3,OPTN,ATF3,FBN2,KLHL15,INSIG1,UBR3,PIK3R1,RHOBTB1,FOXO1,ART1,EFNB2,CMYA5,HMOX1,CACNA1S,APOE,EGR1,GADD45A,ZBTB16,CAV1,CHCHD10,NEB,LRRC66,FOSL1,BHLHE40,CORO6,MELTF,TRIM72,PHTF2,CLIC5,CDKN1B,FHL1,ATP2A1,PYGM,TMEM52,OSBPL11,JPH1,CX…
gene_set_query	199	ZNF467	265	ARCHS4 Coexpression,185;Enrichr Queries,435;GTEx Coexpression,175	SPI1,NCF1,PLXND1,NCF2,GPR65,NCF4,AQP9,SLA,IRS2,ETS1,LGALS3,STK10,ALCAM,GLUL,TGM2,IER3,MYLIP,LMO2,PHOSPHO1,PPP1R3D,DPEP2,PLBD1,TXNIP,ADAM8,KCTD12,ATF3,ABCG1,IGSF6,NOTCH1,NATD1,C5AR1,NDRG1,FUT7,CD300LB,HMOX1,APOE,ZBTB7B,CCR1,EGR1,JAG1,GADD45A,FAM78A,CAV1,KLHL24,SSH2,ARHGAP30,SELL,PARVG,BHLHE40,MXD1,ARHGAP9,ITGAM,BTG1,SOWAHD,ITGB2,SLC2A1,SLC40A1,SLC2A3,PIK3CG,ADGRE1,LFNG,HK3,GLT1D1,RAC2,FFAR2,DUSP4,…
gene_set_query	200	FOXQ1	266.7	ARCHS4 Coexpression,225;Enrichr Queries,226;GTEx Coexpression,349	SERPINE1,IRS2,PRDM1,ETS1,PVR,LGALS3,ALCAM,EVA1A,TRIM29,NIPAL1,RASSF6,LIPG,LONP1,PDK4,PIM3,TGM2,IER3,CXADR,GPT2,SYTL1,GEM,RUNX1,SLC9A4,RNF128,SOAT2,PKP1,TXNIP,TRIB3,TRIM15,CARD14,ATF3,CASZ1,DLX5,INSIG1,LPL,SLC1A5,APCDD1,EVPL,NDRG1,EFNB2,SGPL1,FAM83F,FLRT3,PODXL,ADGRG6,HMOX1,APOE,A2M,EGR1,JAG1,GADD45A,CAV1,PTK6,FOSL1,NET1,ATP4A,PPFIBP2,BHLHE40,CYSTM1,ITM2A,TMEM45B,SOWAHC,SLC2A1,SLC40A1,KRT23,SLC7A1…
gene_set_query	201	KLF1	267.2	Literature ChIP-seq,40;ARCHS4 Coexpression,314;Enrichr Queries,301;ReMap ChIP-seq,151;GTEx Coexpression,530	SPI1,TFRC,SERPINE1,SLC4A1,IKZF1,LGALS3,LIPG,LONP1,CHAC1,MFSD2B,PAQR9,PRKAB2,SLC11A1,SYTL1,GTPBP2,RUNX1,MTHFD2,SOAT2,RRAGD,BTK,TXNIP,TRIB3,VDAC1,CYP2E1,ATF3,OPTN,KCTD16,GYPA,ABCB6,EPB41,MGST3,PEX11A,DEDD2,CD79A,NLN,SGPL1,RAB11FIP1,CRACR2B,PRKAR2B,LDHD,VPS11,HMOX1,APOE,ZBTB7B,EGR1,MYH7B,FAM78A,GADD45A,SIAH2,SNAI3,PTK6,PARP16,ERAL1,FOSL1,FA2H,GRIN3B,AGO2,CPEB4,ARHGAP9,SETD5,ACHE,DHRS11,JPH1,EPB41L4A…
gene_set_query	202	FOSL2	267.8	ARCHS4 Coexpression,256;ENCODE ChIP-seq,79;Enrichr Queries,224;ReMap ChIP-seq,182;GTEx Coexpression,598	SCARB1,PUS10,SPI1,CCNT1,PLXND1,NCF2,SERPINE1,ZBTB21,IRS2,PRDM1,NR3C1,SAT1,ETS1,LGALS3,STK10,ALCAM,NAMPT,LONP1,PIM3,CCNL1,GLUL,TGM2,IER3,KCMF1,KDM2A,ACSL1,SLC11A1,FIBCD1,MTUS1,ATG14,MID2,GEM,RUNX1,SHTN1,CCDC80,PPP1R3E,MAP7D2,PKP1,TXNIP,CD300E,TRIB3,ADAM8,SQSTM1,ATF3,EPB41,INSIG1,C5AR1,SLC1A5,PIK3R1,NDRG1,FOXO1,DEDD2,ARHGAP12,CYP27B1,TMEM245,CRACR2B,DHX32,RNF217,ADGRG6,HMOX1,APOE,HIVEP2,ZBTB7B,PDZD…
gene_set_query	203	MAF	268	ARCHS4 Coexpression,287;Enrichr Queries,250;ReMap ChIP-seq,232;GTEx Coexpression,303	SLC23A3,SERPINE1,TMEM95,RORA,IRS2,IKZF1,PRDM1,NR3C1,ETS1,ZC3H12D,LGALS3,ALCAM,EDNRB,TRIM29,NIPAL1,RGS1,RNF19A,SLCO2B1,ENPP2,LONP1,PIM3,GLUL,TGM2,IER3,SLC6A19,CXADR,CISH,SEMA6D,GEM,RUNX1,CHIT1,PPP1R3E,PKP1,TXNIP,RAB38,ADAM8,KCTD12,ADTRP,CARD14,SQSTM1,ATF3,CASZ1,ENPEP,NOTCH1,ABCB6,DLX5,MTTP,LPL,PIK3R1,APCDD1,EVPL,NDRG1,FOXO1,DEDD2,MBTD1,EFNB2,ALDH3B2,SGPL1,FAM83F,FUT7,CRACR2B,ADGRG7,GALR2,HMOX1,APO…
gene_set_query	204	BCL11B	269	Literature ChIP-seq,112;ARCHS4 Coexpression,83;Enrichr Queries,475;GTEx Coexpression,406	UHRF1BP1L,RORA,IRS2,IKZF1,PRDM1,NR3C1,ETS1,DOCK10,ZC3H12D,STK10,ALCAM,DACH1,TRIM29,NIPAL1,EPC1,EOMES,CXADR,KDM2A,ATP11B,RUNX1,RNF125,MAP1B,LGALS12,PKP1,TXNIP,RAB38,KCTD12,CARD14,CASZ1,NOTCH1,DLX5,EPB41,CEP85L,PIK3R1,APCDD1,EFNA5,EVPL,NDRG1,RLF,FOXO1,EFNB2,ALDH3B2,SGPL1,ATXN7,HIVEP2,ZBTB7B,PAG1,ZBTB18,EGR1,CDSN,CBX4,FAM78A,ZBTB16,LNPEP,SSH2,NR4A3,PTPRC,ARHGAP30,SELL,BHLHE40,CD28,RETREG1,ITM2A,LAT,…
gene_set_query	205	SMAD4	270.6	Literature ChIP-seq,24;ARCHS4 Coexpression,281;Enrichr Queries,514;ReMap ChIP-seq,78;GTEx Coexpression,456	RB1,GABPB2,TRIO,PANK3,LPGAT1,TFRC,MAML1,AQP9,KLHDC7A,EPRS,RPS6KA3,ALCAM,RUSC2,TRIM29,EPC1,IL12B,EPC2,DIP2C,GLUL,SAMD11,CMKLR1,IER3,MEF2A,PAQR9,PDHX,NHLRC3,ACSL1,LIMCH1,MYO7B,MTUS1,EBF2,UNC5C,UPB1,RUNX1,CYP27A1,AFG3L2,PPP1R3B,AKAP9,RRAGD,TXNIP,ATF7,TRIB3,VDAC1,SIK2,ATF3,FREM2,SLC22A3,MTMR2,ABCB4,TSHZ1,TMTC1,PIK3R1,SLC5A3,SAMSN1,CDKN2AIP,TRPM2,MC2R,C6,FLRT3,MAP7,RREB1,PAG1,EGR1,MSR1,JAG1,TIPARP,GAD…
gene_set_query	206	ARID5B	271.3	ARCHS4 Coexpression,478;Enrichr Queries,237;GTEx Coexpression,99	ZFAND5,SERPINE1,JMJD1C,RORA,IRS2,CBLB,PRDM1,NR3C1,ETS1,LGALS3,ALCAM,NAMPT,PDK4,LONP1,CHP1,GLUL,TGM2,IER3,MYLIP,OSR2,MMGT1,SLC30A4,MITF,MID2,RUNX1,SBDS,TXNIP,UTRN,OPTN,ATF3,USP53,INSIG1,UBR3,TMTC1,PIK3R1,NDRG1,FOXO1,BCL2L13,CMYA5,RNF217,HMOX1,HIVEP2,IP6K3,TBC1D15,PDZD7,EGR1,JAG1,GADD45A,TIPARP,ZBTB16,CAV1,KLHL21,KLHL24,ELL2,PM20D2,CPEB1,BHLHE40,NABP1,CPEB4,PHTF2,CSRNP1,DOCK5,KDM5C,BTG1,GBE1,FHL1,T…
gene_set_query	207	TBX15	272	ARCHS4 Coexpression,3;Enrichr Queries,788;GTEx Coexpression,25	SERPINE1,RORA,PRDM1,ETS1,COX6A2,DCAF6,CHCHD3,DEPTOR,ENPP2,GRB10,PDK4,MYOZ1,PITX3,EPM2A,KCMF1,OSR2,PRKAB2,POSTN,ACTN2,EBF2,SYPL2,RUNX1,OBSCN,CCDC80,MYL1,PPP1R3B,LGALS12,GPD1,OPTN,ATF3,FBN2,SLC22A5,UBR3,LPL,FOXO1,RHOBTB1,ART1,BCL2L13,CMYA5,CACNA1S,IP6K3,EGR1,MYH7B,HHATL,ZBTB16,CAV1,NEB,OGN,BHLHE40,CORO6,TRIM72,PHTF2,ACHE,CLIC5,TENM4,GBE1,HSPB8,FHL1,ATP2A1,PYGM,TMEM52,OSBPL11,JPH1,MYOM2,LMOD2,GHR,KB…
gene_set_query	208	PLSCR1	272.5	ARCHS4 Coexpression,137;GTEx Coexpression,408	ITGAM,TNFAIP6,ZFYVE9,NCF2,GPR65,MS4A7,PLEK,AQP9,SLA,ETS1,TNF,CXCL2,ADGRE1,LGALS3,CCRL2,NAMPT,C3AR1,FLVCR2,NBN,CTSC,SERPINB2,ACSL1,ANXA4,KMO,RAP2C,RNF144B,HCK,DPYD,ATP6V1B2,TLR8,CD300E,LCP2,CD48,ATF6,ARL8B,IGSF6,CLEC12A,SAMSN1,STX11,HCAR2,FOXRED2,SH3TC1,HLX,IRAK2,DNAJB9,CCR1,GK,RNF24,TPK1,IL10RA,TRPV2,OSM,PTPN12,THEMIS2,TREML4,STK17B,TNIP3,NABP1,SIGLEC1,PIK3AP1,CD68
gene_set_query	209	ZNF438	273	ARCHS4 Coexpression,265;Enrichr Queries,308;GTEx Coexpression,246	SPI1,NCF2,NCF4,AQP9,SLA,AQP7,RORA,IRS2,PRDM1,ETS1,LGALS3,NAMPT,C3AR1,MFSD2B,IER3,ACSL1,PRKCE,ZBTB34,PGF,FRMD3,PPP1R3D,LGALS12,BTK,PLBD1,TXNIP,KCTD12,ATF3,IGSF6,C5AR1,SLC1A3,BAZ2B,PIK3R1,NDRG1,FUT7,PRKAR2B,HMOX1,HIVEP2,CCR1,EGR1,CD163,GADD45A,SNAI3,SSH2,SELL,AGO2,BHLHE40,NABP1,MELTF,MXD1,CPEB4,RNF11,ITGAM,BTG1,CELF2,GBE1,ITGB2,PLEK,SLC40A1,SLC2A3,PIK3CG,ADGRE1,HK3,GLT1D1,SH3BGRL2,FFAR2,ANKDD1B,PLA…
gene_set_query	210	TFCP2L1	274.7	ARCHS4 Coexpression,315;Enrichr Queries,136;GTEx Coexpression,373	AHCYL2,RASEF,SERPINE1,IRS2,ETS1,LGALS3,ALCAM,DEPTOR,TRIM29,NIPAL1,LIPG,PDK4,GLUL,TGM2,IER3,MTUS1,FRMD4B,SOAT2,LGALS12,RRAGD,PKP2,TXNIP,PRR15,ATF3,DSC2,CASZ1,SLC22A5,MAOA,SLC1A3,LPL,TNFRSF11A,PIK3R1,NDRG1,EVPL,EFNB2,SGPL1,FAM83F,PODXL,HMOX1,APOE,RREB1,PPARGC1A,MYH7B,EGR1,ARHGEF37,LRBA,ZBTB16,CAV1,MCAM,EPHX2,ACSF2,NET1,PPFIBP2,BHLHE40,SLC26A7,MELTF,RETREG1,SLC2A1,SLC40A1,KRT23,SLC2A3,WASL,MMP28,SH3…
gene_set_query	211	ZNF354B	275.7	ARCHS4 Coexpression,158;Enrichr Queries,194;GTEx Coexpression,475	TRIO,PANK3,MAML1,ZFYVE9,RASEF,JMJD1C,CBLB,RORA,GHITM,NR3C1,EPRS,CCAR1,RGS1,LONP1,PDK4,SACS,EPC1,CHAC1,BVES,IER3,RALGAPA1,DYRK1A,ATP11B,GEM,PGF,RUNX1,CCDC80,MTHFD2,MAP1B,TXNIP,ATF7,KCTD12,UTRN,PPEF2,ATF3,DGKH,SLC22A5,INSIG1,KMT2C,HSPA4L,UBR3,BAZ2B,PIK3R1,RNF217,HMOX1,HIVEP2,RREB1,FAM83A,EGR1,GADD45A,ZBTB16,LRBA,DENND4C,ZBTB10,NR1D2,LNPEP,CLK1,DMXL1,BHLHE40,MELTF,CDK12,CDK13,MXD1,BRWD1,BRWD3,CPEB4,…
gene_set_query	212	SP3	277.3	ARCHS4 Coexpression,170;Enrichr Queries,113;GTEx Coexpression,549	RB1,PANK3,TFRC,JMJD1C,RORA,IRS2,PRDM1,IKZF1,NR3C1,EPRS,ETS1,NAMPT,ARID2,MEF2A,MYLIP,KDM2A,DYRK1A,ATP11C,ATP11B,ZBTB34,PPP4R3B,RUNX1,TXNIP,ATF7,UTRN,ATF3,NOTCH1,EPB41,KMT2C,BAZ2B,PIK3R1,FOXO1,MBTD1,HIVEP2,RREB1,SKIL,IVNS1ABP,EGR1,POU2F1,LRBA,DENND4C,LNPEP,ZBTB11,SSH2,WAPL,STAG2,EIF5,PTPRC,BHLHE40,CDK12,MELTF,BRWD1,CDK13,GSK3B,SMG1,KDM5C,DDX3X,BTG1,CDKN1B,CELF2,DOCK8,PTEN,CTDSPL2,ARHGAP5,CHD2,MYSM1…
gene_set_query	213	ZNF831	277.3	ARCHS4 Coexpression,106;Enrichr Queries,628;GTEx Coexpression,98	ARHGAP9,CDKN1B,GPR65,DOCK8,CELF2,ITGB2,PLEK,PDE3B,RORC,SLA,RORA,IKZF1,PRDM1,ITGAL,ETS1,PIK3CG,ZC3H12D,DOCK10,STK10,RGS1,RAC2,CYTIP,EOMES,DENND2D,KCNH4,CD300A,PDE4D,CD180,VAV1,HCK,HPDL,RGS9BP,MFNG,DPEP2,CD300E,IRF8,TXNIP,LCP2,ADAM8,CD48,SMCR8,LCP1,CD101,SASH3,PPP1R15B,EPB41,LAMA1,TXK,C5AR1,WAS,CXCR4,AOAH,CXCR6,LY9,FOXO1,CD79B,CD79A,TRPM2,CYTH4,INPP5D,UCP2,CD300LB,LPXN,ZBTB7B,CYTH1,JAZF1,LRRC25,RBM…
gene_set_query	214	SOX13	279.8	ARCHS4 Coexpression,371;Enrichr Queries,445;ReMap ChIP-seq,61;GTEx Coexpression,242	SCARB1,PLXND1,ZFAND5,SERPINE1,RASEF,IRS2,KLHDC7A,PRDM1,ETS1,CMIP,EDNRA,RASSF4,TRIM29,MPC1,NARS2,GRB10,PIM3,CCNL1,ARID2,GLUL,IER3,TGM2,OSR2,CXADR,CISH,ACSL1,LIMCH1,GPT2,SLC11A1,MTUS1,EBF2,SLC30A1,PPP1R3E,BTK,TXNIP,ATF7,TRIB3,VDAC1,KCTD12,UTRN,ATF3,NOTCH1,USP53,PROZ,PIK3R1,NDRG1,FOXO1,CACNA1H,ARHGAP12,EFNB2,SBNO1,NLN,FAM83F,HCAR1,PODXL,INPP5D,RNF217,ADGRG6,HMOX1,APOE,A2M,PCK1,PRODH,EGR1,JAG1,CHKA,C…
gene_set_query	215	FOXA1	280.3	Literature ChIP-seq,47;ARCHS4 Coexpression,375;ENCODE ChIP-seq,29;Enrichr Queries,789;ReMap ChIP-seq,6;GTEx Coexpression,436	SERPINE1,SLC4A1,EPRS,DCAF6,SPIC,ALCAM,CNST,WDR93,DIP2C,IER3,CXADR,NHLRC3,PRKCE,RFX3,CLPX,RBP4,RNF125,RNF128,TXNIP,PRR15,UQCRC2,ATF6,ATF3,ENPEP,SDR39U1,BAZ2B,ADH7,ACMSD,PRDX3,CRACR2B,ZBTB7B,PPARGC1A,JAG1,ABCA5,CHKA,HOMER1,TIPARP,EDEM1,LNPEP,NR1D2,SLC16A10,LARP4,ELL2,MLLT10,PAH,CDK12,CDK13,CPEB2,FERMT2,CPEB4,ATG2B,DENND1B,SETD5,BTG1,CDKN1B,SPIN4,ARHGAP5,JPH1,AACS,LFNG,ING3,RFK,HEY2,SH3BGRL2,JARID2,…
gene_set_query	216	ZHX1	280.5	ARCHS4 Coexpression,175;Enrichr Queries,267;ReMap ChIP-seq,283;GTEx Coexpression,397	RB1,SPI1,PANK3,ECI1,GPR65,NCF4,JMJD1C,RORA,NR3C1,EPRS,ETS1,EFR3A,ALCAM,CHAC1,DIP2C,GLUL,IER3,BNIP3L,RALGAPA1,PRKCE,FIBCD1,MTUS1,RUNX1,SHTN1,GPD2,PPP1R3E,MAP1B,AKAP9,DPEP2,TXNIP,SLC25A51,ADAM8,KCTD12,CLOCK,DSC2,ATF3,ARL8B,NOTCH1,NPR1,GIPR,KMT2C,INSIG1,HSPA4L,UBR3,PIK3R1,ADH7,NDRG1,FUT7,ZBTB7B,SKIL,PDZD7,PAG1,FAM83A,IVNS1ABP,EGR1,ITPRID2,CBX4,FAM78A,ABCA6,KLHL21,PTK6,PARP16,LNPEP,NR1D2,KLHL24,FOSL1…
gene_set_query	217	AEBP2	281.3	ARCHS4 Coexpression,378;Enrichr Queries,122;GTEx Coexpression,344	TRIO,TFRC,ZFAND5,JMJD1C,RORA,IRS2,NR3C1,EPRS,ETS1,ALCAM,CHP1,EPC2,ARID2,MEF2A,MYLIP,CXADR,DYRK1A,SDHD,MID2,RUNX1,KCTD9,ATF7,UTRN,CLOCK,KMT2C,SLC41A2,VPS26A,BAZ2B,PIK3R1,ARHGAP12,PRDX3,SBNO1,BAG4,RNF217,HIVEP2,RREB1,SKIL,IVNS1ABP,EGR1,JAG1,GADD45A,MCAM,DENND4C,EAF1,ZBTB10,TMEM117,BHLHE40,NABP1,BRWD1,CPEB2,CPEB4,KDM5C,DDX3X,BTG1,SPIN4,CELF2,CHD7,TCF23,PTEN,CTDSPL2,ARHGAP5,CHD2,AFF4,CHD1,EEA1,NIPBL,…
gene_set_query	218	USF1	281.4	ARCHS4 Coexpression,239;ENCODE ChIP-seq,22;Enrichr Queries,803;ReMap ChIP-seq,192;GTEx Coexpression,151	AHCYL2,SPI1,TRIO,PANK3,OSGEPL1,SERPINE1,IKZF1,EPRS,CCAR1,RPS6KA3,ZFYVE26,HERC3,LONP1,EPC1,VPS35,GLUL,PDK2,IER3,NHLRC3,PRKCE,MCCC1,ATG14,RUNX1,AFG3L2,MTHFD2,PPA1,PPP1R3B,PPP1R3E,PPP1R3D,RRAGD,TXNIP,TRIB3,TTLL11,UQCRC2,ATF3,IGSF6,ABCB6,EPB41,TXK,PRDM15,SDR39U1,VPS26A,LY9,DEDD2,MBTD1,SULT1A1,CYP27B1,CRACR2B,RAB11FIP1,PRKAR2B,INPP5D,VPS11,HMOX1,ZBTB7B,RREB1,CCR1,EGR1,CHKA,FAM78A,SIAH2,INSR,PARP16,NR1…
gene_set_query	219	HMBOX1	284.3	ARCHS4 Coexpression,563;Enrichr Queries,175;ReMap ChIP-seq,3;GTEx Coexpression,396	CCNI,JMJD1C,CBLB,DCAF6,LGALS3,CNST,LONP1,EPC1,GLUL,MEF2A,ACSL1,GLCE,PRKCE,MTUS1,RFX3,CMBL,GTPBP2,RUNX1,CHIT1,MAP1B,AKAP9,TXNIP,VDAC1,MGARP,ATF3,EPB41,CEP85L,BAZ2B,PIK3R1,RAB11FIP1,PRKAR2B,APOE,HIVEP2,RREB1,EGR1,RABGAP1L,TIPARP,GADD45A,LRBA,SIAH2,SUCO,LNPEP,STAM,ELL2,NET1,CS,STAR,AGO2,CYSTM1,CDK12,CPEB4,SETD5,SMG1,BTG1,CDKN1B,SLC7A11,WASL,AREG,LYST,NIPBL,PCM1,MED13,ACADM,JARID2,NCOA1,CLUH,ANXA4,TE…
gene_set_query	220	SP2	287.2	ARCHS4 Coexpression,243;ENCODE ChIP-seq,106;Enrichr Queries,639;ReMap ChIP-seq,280;GTEx Coexpression,168	SLC27A1,SPI1,NCF1,NCF2,MAML1,NCF4,IRS2,CBLB,IKZF1,PRDM1,NR3C1,ETS1,STK10,HERC3,CNST,LONP1,VPS35,PDK2,IER3,BNIP3L,KCNH4,PRKAB2,CCDC153,KDM2A,CD300A,GLCE,RFX2,RSBN1,RUNX1,KCTD9,PHOSPHO1,RGS9BP,PPP1R3E,GPD1,DPEP2,BTK,TXNIP,ADAM8,ATF7,UQCRC2,CD101,ATF3,FREM2,MTMR3,NOTCH1,ABCB6,EPB41,GIPR,TXK,C5AR1,PIK3R1,FOXO1,DEDD2,HCAR2,EFNB2,CD79A,CYP27B1,CD300LB,HIVEP2,ZBTB7B,PLTP,RREB1,PDZD7,IVNS1ABP,EGR1,POU2F1…
gene_set_query	221	ATF5	288.3	ARCHS4 Coexpression,274;Enrichr Queries,336;GTEx Coexpression,255	NRROS,TFRC,SERPINE1,EPRS,LGALS3,SCP2,TDO2,EVA1A,LONP1,PDK4,PIM3,CHAC1,TGM2,IER3,ACSL1,KMO,UPB1,CYP27A1,RBP4,MTHFD2,SOAT2,TXNIP,TRIB3,CYP2E1,SQSTM1,ACOT4,ATF3,ABCB4,INSIG1,PROZ,SLC1A5,NDRG1,ACMSD,VTN,CD79A,C6,NPC1L1,AGMO,HMOX1,APOE,FGF21,EGR1,HSPA5,GADD45A,CAV1,EDEM1,FOSL1,MLXIPL,PAH,BHLHE40,CD22,BTG1,ANKRD33B,SRXN1,TNFRSF13B,SLC2A1,SLC7A11,FTCD,DHTKD1,GYS2,NADK2,AOX1,CTSC,TIGD2,FGA,CLUH,HMGCS1,AH…
gene_set_query	222	SNAI1	289.7	ARCHS4 Coexpression,349;Enrichr Queries,362;GTEx Coexpression,158	PLXND1,FAM89A,SERPINE1,AQP7,CBLB,PRDM1,SAT1,ETS1,TNF,CCRL2,LONP1,PIM3,CCNL1,TGM2,IER3,ADIPOQ,KMO,GEM,PGF,RUNX1,CCDC80,LGALS12,TRIB3,ATF3,NOTCH1,NPR1,HTRA3,NDRG1,EFNB2,IRAK2,HMOX1,CD300LG,SKIL,EGR1,JAG1,CAV2,GADD45A,CAV1,MCAM,FOSL1,RGCC,NR4A3,BHLHE40,CSRNP1,TNFAIP6,SLC2A1,PTPRM,SLC2A3,SLC7A11,CHD1,CXCL2,LFNG,DUSP10,AIFM2,CD36,KDM6B,DUSP4,TGIF1,KLF10,SERPINB2,SLC7A5,COL6A2,COL6A1,ANGPTL2,COL6A3,PPA…
gene_set_query	223	GTF2B	290	ARCHS4 Coexpression,557;ENCODE ChIP-seq,73;ReMap ChIP-seq,207;GTEx Coexpression,323	SPI1,GABPB2,TRIO,AQP9,SERPINE1,CCAR1,RUSC2,NAMPT,LONP2,CHAC1,IER3,MEF2A,GLCE,GTPBP2,ATG14,SLC5A6,MTHFD2,PPP1R3E,MAP1B,PPP1R3D,BTK,PLBD1,ATF7,ATF6,IGSF6,ABCB6,SAMSN1,SLC5A3,CDKN2AIP,CRACR2B,RAB11FIP1,VPS11,HIVEP2,ZBTB7B,PPARGC1B,RABGAP1L,GADD45A,EDEM1,SIAH2,EAF1,LNPEP,PARP16,ERAL1,CS,FOSL1,ACER2,MLLT10,STAR,REL,CPEB2,CPEB4,ARHGAP9,MRS2,ACHE,SETD5,CSRNP1,GFM1,CDKN1B,BTG1,SLC7A11,NIPBL,ING3,PCF11,RA…
gene_set_query	224	KCMF1	290	ARCHS4 Coexpression,336;Enrichr Queries,457;GTEx Coexpression,77	TFRC,ZFAND5,IRS2,GHITM,NR3C1,EPRS,DCAF6,NAMPT,PIM3,MYOZ1,GLUL,PITX3,EPM2A,BNIP3L,IFRD1,DYRK1A,SYPL2,AFG3L2,OBSCN,MYL1,MTHFD2,RRAGD,TXNIP,VDAC1,SQSTM1,OPTN,ARL8B,UBR3,PIK3R1,NDRG1,ART1,BCL2L13,PODXL,CMYA5,DNAJC21,IP6K3,IVNS1ABP,HSPA9,EGR1,HSPA5,GADD45A,SLC16A10,OSGIN2,EIF5,AGO2,BHLHE40,CYCS,GRSF1,RETREG1,TRIM72,PHTF2,RNF11,DDX3X,SRXN1,SLC2A1,ATP2A1,PYGM,TMEM52,OSBPL11,CHD2,JPH1,HJV,MYO18B,JARID2,P…
gene_set_query	225	PITX3	290.7	ARCHS4 Coexpression,20;Enrichr Queries,809;GTEx Coexpression,43	SERPINE1,RORA,IRS2,ESPN,ETS1,COX6A2,DCAF6,CHCHD3,DEPTOR,MYOZ1,EPM2A,EOMES,PDHX,OSR2,KCNH4,ACTN2,SYPL2,RUNX1,OBSCN,LMX1A,MYL1,RGS9BP,DOK7,OPTN,ATF3,DLX5,UBR3,LPL,FOXO1,ART1,BCL2L13,CMYA5,CACNA1S,IP6K3,COL28A1,EGR1,HHATL,ZBTB16,CHCHD10,NEB,ESR1,FOSL1,MLXIPL,BHLHE40,CORO6,MELTF,GRSF1,TRIM72,PHTF2,CLIC5,ACHE,HSPB8,FHL1,BHLHE41,ATP2A1,PYGM,YBX2,TMEM52,OSBPL11,JPH1,MYOM2,LMOD2,KBTBD13,CSRP3,SGCD,HJV,ST…
gene_set_query	226	NCOA3	291.3	ARCHS4 Coexpression,156;Enrichr Queries,707;ReMap ChIP-seq,87;GTEx Coexpression,215	RB1,SCARB1,GABPB2,TFRC,SERPINE1,RASEF,IRS2,NR3C1,EPRS,TNF,ETS1,ZC3H12D,STK10,LGALS3,ZFYVE26,TATDN2,ALCAM,WDR93,RNF19A,NAMPT,SLC16A6,NBN,GLUL,TGM2,IER3,USP8,GHSR,MREG,KDM2A,IST1,IFRD1,CMBL,TEX2,GEM,RSBN1,MTHFD2,SOAT2,GPD2,PPP1R3D,DOK7,BTK,DPEP2,TXNIP,UTRN,SQSTM1,CD101,ATF3,FREM2,SLC22A5,PEX11A,INSIG1,KMT2C,PRDM15,SLC1A5,PIK3R1,NDRG1,ADIPOR2,CACNA1H,CD79A,ALDH3B2,IRAK2,ATXN7,LDHD,ADGRG6,LPXN,STAP1,…
gene_set_query	227	ESR2	292.8	Literature ChIP-seq,79;ARCHS4 Coexpression,840;Enrichr Queries,239;ReMap ChIP-seq,32;GTEx Coexpression,274	RB1,FAM89A,ECI1,SERPINE1,TEX45,TMEM95,EPRS,DCAF6,ZFYVE26,RUSC2,LONP1,DIP2C,BVES,PROK1,SAMD11,IER3,MEF2A,PRKCE,RUNX1,SOAT2,LGALS12,TXNIP,TTLL11,MGARP,KCTD12,ATF3,FREM2,ACOT4,CASZ1,SLC22A5,MAOA,PIK3R1,CDKN2AIP,CYP27B1,RAB11FIP1,CRACR2B,LDHD,HMOX1,ZBTB7B,PPARGC1A,ZBED4,EGR1,TIPARP,SIAH2,ACER2,FOSL1,MLLT10,PPFIBP2,STAR,AGO2,REL,CSRNP1,CDKN1B,FASTKD1,TCF23,TMEM182,PCM1,HEY1,FLVCR2,CD36,JARID2,NCOA1,DE…
gene_set_query	228	ZFX	293	Literature ChIP-seq,132;ARCHS4 Coexpression,264;Enrichr Queries,48;ReMap ChIP-seq,259;GTEx Coexpression,762	ITSN2,SPI1,PANK3,TFRC,CCNI,ECI1,JMJD1C,EPRS,CCAR1,RPS6KA3,NAMPT,ZXDC,LONP1,EPC1,LONP2,EPC2,VPS35,CCNL1,DIP2C,GLUL,MEF2A,PAQR9,PDHX,SLC11A1,IFRD1,GTPBP2,CPT1B,CLPX,RUNX1,SFRP4,AFG3L2,PPP1R3E,AKAP9,ACOT2,TXNIP,TRIB3,VDAC1,UQCRC2,SIK2,CLOCK,MTMR3,ABCB6,ABCB4,VPS26A,BAZ2B,PIK3R1,EVPL,DEDD2,PRDX3,CD79A,NLN,CRACR2B,RHOT1,DHX32,PRKAR2B,INPP5D,RNF217,VPS11,ZBTB7B,RREB1,ZBED4,EGR1,FAM78A,GADD45A,EDEM1,SNA…
gene_set_query	229	MEF2D	294.3	ARCHS4 Coexpression,481;Enrichr Queries,381;GTEx Coexpression,21	TRIO,NRROS,DGKD,RORA,IRS2,NR3C1,EPRS,ETS1,COX6A2,CMIP,DCAF6,STK10,CHCHD3,LONP1,DIP2C,MYOZ1,BVES,PDK2,MEF2A,EPM2A,PRKAB2,KDM2A,MITF,SYPL2,RUNX1,OBSCN,MYL1,SBDS,TXNIP,SQSTM1,OPTN,ATF3,NOTCH1,UBR3,PIK3R1,NDRG1,FOXO1,ART1,CMYA5,CACNA1S,HIVEP2,ZBTB7B,RREB1,IP6K3,EGR1,CBX4,HSPA5,GADD45A,FAM78A,ZBTB16,KLHL21,NEB,PM20D2,ARHGAP30,PARVG,AGO2,BHLHE40,MELTF,CPEB4,TRIM72,PHTF2,CSRNP1,KDM5C,BTG1,HSPB8,CELF2,FH…
gene_set_query	230	NKX26	295	ARCHS4 Coexpression,398;GTEx Coexpression,192	MIPEP,CIB2,TMEM182,MYOM2,LMOD2,CSRP3,MPC1,B3GALT2,MYO18B,BVES,SGCG,IDH3A,MYBPC3,MEF2A,ACTN2,SDHA,CPT1B,HADHB,OBSCN,COL6A2,DOK7,COL6A1,PKP2,COL6A3,UQCRC2,SMTNL2,FREM2,HCN4,FBN2,PCOLCE2,HTRA3,TTN,XIRP1,METTL7B,CCDC141,PPARGC1A,RXRG,CORIN,HHATL,PRR32,RABGAP1L,PDHA1,MDH1,GOT1,SPHKAP,FAM78A,IRX3,FAM189A2,IMMT,CHCHD10,MUC5B,CORO6,CYCS,CHPT1,ACO2,PFKP
gene_set_query	231	ERG	296.6	Literature ChIP-seq,134;ARCHS4 Coexpression,419;Enrichr Queries,426;ReMap ChIP-seq,229;GTEx Coexpression,275	SERPINE1,AQP9,VPREB3,EDNRA,EFR3A,EDNRB,TDO2,RASSF6,CMKLR1,SAMD11,LIMCH1,ACSL1,OMD,SYTL1,GTPBP2,RUNX1,CCDC80,MTHFD2,BTK,TXNIP,TRIB3,KCTD12,ATF3,KCTD16,SPRR2E,ABCB6,GIPR,TXK,PRDM15,TMTC1,PIK3R1,SAMSN1,DEDD2,CD79A,CYP27B1,CRACR2B,VPS11,ZBTB7B,PAG1,EGR1,JAG1,CHKA,TIPARP,FAM78A,MCAM,PTK6,PARP16,LNPEP,ERAL1,ELL2,FOSL1,MLLT10,GRIN3B,CDK13,CPEB4,ACHE,SPIN4,GBE1,PTPRM,PYGM,LFNG,GLT1D1,HEY1,SPTLC3,STBD1,FF…
gene_set_query	232	SOX6	297.5	ARCHS4 Coexpression,558;Enrichr Queries,580;ReMap ChIP-seq,29;GTEx Coexpression,23	GABPB2,TFRC,SLC4A1,DCAF6,CNST,ALCAM,EDNRB,PLCE1,MYOZ1,CCNL1,GLUL,IER3,PAQR9,PRKAB2,LIMCH1,SLC11A1,MTUS1,CMBL,GTPBP2,RUNX1,MYL1,PPP1R3E,MAP1B,LGALS12,TXNIP,TRIB3,OPTN,GYPA,EPB41,PIK3R1,BAZ2B,ART1,RAB11FIP1,PRKAR2B,CMYA5,RNF217,VPS11,ZBTB7B,PPARGC1A,EGR1,RABGAP1L,JAG1,GADD45A,SIAH2,SLC16A10,NR1D2,ELL2,FOSL1,MLLT10,EIF5,STAR,CYSTM1,RETREG1,CPEB4,CLIC5,SETD5,TENM4,PTPRM,PYGM,TMEM182,JPH1,DMBX1,PCF11,…
gene_set_query	233	SPIC	297.7	ARCHS4 Coexpression,685;Enrichr Queries,8;GTEx Coexpression,200	SPI1,NCF2,GPR65,CLEC10A,NCF4,SERPINE1,JMJD1C,IKZF1,PRDM1,TNF,VPREB3,LGALS3,RGS1,CCRL2,C3AR1,ENPP2,CMKLR1,TGM2,IER3,CD300A,SLC11A1,CD180,SOAT2,MFNG,PLBD1,ATF3,ABCG1,IGSF6,PLD4,LPL,ABHD5,ADH7,LY9,SAMSN1,CD79B,CD79A,TRPM2,ADAP2,CD19,INPP5D,SLAMF9,HMOX1,APOE,EGR1,MSR1,CD163,INSR,EPHX2,LNPEP,POU2F2,MARCO,ARHGAP30,PTPRC,PARVG,SELL,FXYD4,BHLHE40,ACO2,CD22,BRWD3,MRS2,CIITA,ITGAM,DOCK8,MS4A7,ITGB2,PLEK,AT…
gene_set_query	234	TP63	299	Literature ChIP-seq,8;ARCHS4 Coexpression,356;Enrichr Queries,474;ReMap ChIP-seq,175;GTEx Coexpression,482	ITSN2,TRIO,TFRC,ZFYVE9,CLEC10A,SERPINE1,TMEM95,ZC3H12D,PPP4R1,ALCAM,EVA1A,FAM110C,LIPG,PLCE1,BVES,CMKLR1,IER3,PRKAB2,CXADR,GLCE,PRKCE,SYTL1,RFX2,RFX3,RNF128,LGALS12,TXNIP,PLBD1,ATF3,MTMR1,HSPA4L,ADH7,LY9,SLC5A3,SAMSN1,DEDD2,CRACR2B,C7,FLRT3,AGMO,RNF217,LDHD,ZBTB7B,PPARGC1A,JAG1,ABCA5,TIPARP,SNAI3,EDEM1,NR1D2,SLC16A10,ELL2,FOSL1,GRIN3B,EIF5,CILP,AGO2,CDK13,FERMT2,CPEB4,DENND1B,MTMR10,BTG1,ODF3L1,T…
gene_set_query	235	HBP1	299	ARCHS4 Coexpression,350;Enrichr Queries,86;ReMap ChIP-seq,143;GTEx Coexpression,617	PLXND1,TFRC,SERPINE1,ZFAND5,AQP9,JMJD1C,RORA,IRS2,CBLB,NR3C1,EPRS,ETS1,CMIP,LGALS3,RASSF4,TRIM29,NAMPT,CCRL2,LONP1,PDK4,PIM3,ARID2,GLUL,IER3,BNIP3L,MYLIP,GPT2,SLC11A1,IFRD1,ATG14,KMO,MID2,PPP1R3E,TXNIP,TRIB3,VDAC1,SQSTM1,ATF3,OPTN,ARL8B,IGSF6,ABCB6,INSIG1,BAZ2B,PIK3R1,NDRG1,SAMSN1,FOXO1,CRACR2B,IRAK2,VPS11,HMOX1,APOE,ZBTB7B,PCK1,PLTP,SKIL,TBC1D15,PDZD7,IVNS1ABP,EGR1,CHKA,CBX4,HSPA5,TIPARP,GADD45A…
gene_set_query	236	NANOG	299.7	Literature ChIP-seq,46;ARCHS4 Coexpression,520;ENCODE ChIP-seq,87;Enrichr Queries,689;ReMap ChIP-seq,216;GTEx Coexpression,240	RB1,SPI1,MAML1,SERPINE1,AQP9,KLHDC7A,LCTL,VPREB3,SPIC,LGALS3,RUSC2,RASSF4,PEG10,NAMPT,LONP1,EPC1,PLCE1,EPC2,CHAC1,GLUL,IER3,CXADR,RFX2,MTUS1,EBF2,FNDC7,RUNX1,SHTN1,SFRP4,RNF125,PPP1R3B,SOAT2,LGALS12,RRAGD,TXNIP,ATF7,VDAC1,MGARP,ATF6,ATF3,FREM2,CASZ1,MTMR3,PIK3R1,BAZ2B,LPAR4,ADH7,PRDX3,SULT1A1,MBTD1,NLN,CRACR2B,DHX32,FLRT3,INPP5D,LDHD,APOE,ZBTB7B,RREB1,PAG1,EGR1,RABGAP1L,JAG1,CDSN,ABCA6,TIPARP,GAD…
gene_set_query	237	MAX	302	ARCHS4 Coexpression,343;ENCODE ChIP-seq,66;Enrichr Queries,651;ReMap ChIP-seq,251;GTEx Coexpression,199	RB1,SPI1,PANK3,TFRC,SERPINE1,IKZF1,EPRS,CCAR1,LGALS3,ZFYVE26,ALCAM,CNST,NAMPT,LIPG,LONP1,VPS35,CCNL1,MFSD2B,GLUL,SAMD11,MEF2A,NHLRC3,MCCC1,ATG14,RUNX1,AFG3L2,MTHFD2,PPA1,LGALS12,BTK,PLBD1,TXNIP,TRIB3,TTLL11,UQCRC2,ATF3,MTMR3,ABCB6,GIPR,TXK,SDR39U1,VPS26A,PIK3R1,DEDD2,PRDX3,CYP27B1,EPB41L5,CRACR2B,PRKAR2B,INPP5D,VPS11,HMOX1,ZBTB7B,EGR1,RABGAP1L,GADD45A,TIPARP,SIAH2,STAM,FOSL1,MLLT10,PM20D2,GRIN3B,…
gene_set_query	238	TAL2	302.3	ARCHS4 Coexpression,404;Enrichr Queries,451;GTEx Coexpression,52	PRDM1,COX6A2,TNF,DCAF6,LGALS3,CHCHD3,ALCAM,EDNRB,MYOZ1,ARID2,PITX3,EOMES,PDHX,CXADR,ACTN2,LMO2,SYPL2,SHISA2,PGF,RUNX1,MYL1,RGS9BP,SOAT2,MAP1B,LGALS12,VDAC1,ATF3,LPL,ADH7,EFNA5,RHOBTB1,ART1,TRPM2,NLN,FLRT3,CACNA1S,EGR1,GADD45A,ZBTB16,CAV1,COQ5,FOSL1,NR4A3,BHLHE40,GRSF1,TRIM72,PHTF2,CLIC5,DYRK4,CHD7,TMEM52,ATP2A1,PYGM,SLC2A3,SLC7A11,JPH1,CXCL2,MYOM2,KBTBD13,HEY1,HJV,STBD1,B3GALT2,ACADM,CD36,PGM1,ZY…
gene_set_query	239	ZNF81	305.3	ARCHS4 Coexpression,141;Enrichr Queries,203;GTEx Coexpression,572	KDM5A,DENND1B,PHTF2,SMG1,PUS10,PANK3,FAM13B,DOCK8,JMJD1C,ARHGAP5,CHD2,AFF4,MYSM1,LYST,SYNE2,EEA1,DOCK10,RPS6KA3,ZFYVE26,NIPBL,PCM1,SLC22A14,MED13,EPG5,CEP170,ARID2,NCOA1,RBM15,CDKL5,ARHGEF12,RALGAPA1,VPS13C,VPS13D,TET2,VPS13A,MTUS1,RFX3,ATP11C,VPS13B,ZBTB34,ATP11B,FAM126B,PATL1,RSBN1,TRAF6,LGALS12,AKAP9,DPYD,LCOR,SMCR8,PPARA,UTRN,SFT2D2,CLOCK,KDM7A,DGKH,EPB41,KMT2C,XIAP,UBR3,BAZ2B,PIK3R1,SPTY2D1,…
gene_set_query	240	ZBTB5	305.3	ARCHS4 Coexpression,505;Enrichr Queries,102;GTEx Coexpression,309	PANK3,TFRC,IRS2,PRDM1,EPRS,TRIM29,NIPAL1,FAM110C,NAMPT,LONP1,GLUL,IER3,ZBTB39,MREG,KDM2A,ACSL1,MTUS1,RFX3,ZBTB34,PGF,SOAT2,PKP1,TXNIP,RAB38,CARD14,DSC2,ATF3,NOTCH1,INSIG1,PIK3R1,EVPL,NDRG1,FOXO1,ACACA,EFNB2,ALDH3B2,SGPL1,FAM83F,HMOX1,HIVEP2,RREB1,ZBED4,IVNS1ABP,EGR1,JAG1,CBX4,GADD45A,LRBA,PTK6,NR1D2,KLHL24,AGO2,BHLHE40,MELTF,MXD1,CSRNP1,GSK3B,SETD5,KDM5C,BTG1,CDKN1B,SOWAHC,CHD7,SLC2A1,ARL5B,MED13…
gene_set_query	241	GABPA	307	Literature ChIP-seq,53;ARCHS4 Coexpression,549;ENCODE ChIP-seq,59;Enrichr Queries,479;ReMap ChIP-seq,279;GTEx Coexpression,423	RB1,PANK3,TFRC,SERPINE1,JMJD1C,EPRS,DCAF6,RPS6KA3,SPIC,EFR3A,HERC3,EDNRB,NAMPT,RASSF6,EPC2,SAMD11,MEF2A,NHLRC3,RUNX1,TXNIP,TRIB3,TTLL11,KCTD12,SIK2,CLOCK,ATF3,ABCB6,GIPR,MAOA,PIK3R1,ADH7,SLC5A3,DEDD2,CD79A,CYP27B1,CRACR2B,RHOT1,C6,PRKAR2B,VPS11,HMOX1,ZBTB7B,EGR1,JAG1,HOMER1,ABCA6,LRBA,PTK6,NR1D2,LNPEP,LARP4,WAPL,FOSL1,GRIN3B,STAG2,TREML4,PAH,CDK13,SLC44A3,BTG1,GBE1,PTPRM,SLC7A11,ARHGAP5,AREG,AACS…
gene_set_query	242	ZNF805	307	ARCHS4 Coexpression,71;Enrichr Queries,34;GTEx Coexpression,816	LPGAT1,PANK3,JMJD1C,RORA,IRS2,EPRS,NR3C1,ETS1,NAMPT,SACS,ARID2,BVES,MEF2A,DYRK1A,ZBTB34,ATP11B,MAP1B,SBDS,TXNIP,TRIB3,UTRN,PPEF2,ATF3,SLC22A5,MTMR3,USP53,KLHL15,EPB41,KMT2C,INSIG1,KLHL11,PIK3R1,SLC5A3,RLF,ARHGAP12,HIVEP2,SKIL,TBC1D15,FAM83A,IVNS1ABP,EGR1,JAG1,TIPARP,RHBDD1,LRBA,ZBTB10,LNPEP,NR1D2,KLHL24,WAPL,EIF5,DMXL1,BHLHE40,JMY,MELTF,MXD1,BRWD1,CPEB4,SMG1,ANKRD33B,GBE1,CHD7,SLC2A3,SLC7A11,AFF4…
gene_set_query	243	TFAP2A	307	Literature ChIP-seq,140;ARCHS4 Coexpression,619;ENCODE ChIP-seq,20;Enrichr Queries,535;ReMap ChIP-seq,126;GTEx Coexpression,402	GABPB2,TFRC,MAML1,ECI1,SERPINE1,AQP9,ARR3,DCAF6,LGALS3,PPP4R1,EDNRB,RUSC2,TRIM29,NIPAL1,LONP1,DPF3,VPS35,CCNL1,IER3,SAMD11,CMKLR1,PRKAB2,CXADR,NHLRC3,LIMCH1,FIBCD1,IFRD1,MCCC1,MTUS1,SLC6A13,HOGA1,RUNX1,SLC5A6,SHTN1,RNF128,BTK,TXNIP,PRR15,VDAC1,TRIB3,UQCRC2,ATF3,FREM2,CASZ1,MTMR2,MGST3,LPAR4,APCDD1,EVPL,DEDD2,ART1,MBTD1,CYP27B1,SGPL1,MC2R,CRACR2B,CD19,VPS11,HMOX1,APOE,ZBTB7B,EGR1,CDSN,JAG1,DNAH10,…
gene_set_query	244	IRF2	307.3	ARCHS4 Coexpression,74;Enrichr Queries,802;ReMap ChIP-seq,238;GTEx Coexpression,115	SPI1,NRROS,NCF1,NCF2,GPR65,NCF4,AQP9,SLA,RORA,IRS2,IKZF1,PRDM1,NR3C1,ETS1,LGALS3,STK10,ALCAM,NAMPT,LONP1,IER3,TGM2,CISH,CD300A,ACSL1,LMO2,GTPBP2,RUNX1,PHOSPHO1,MTHFD2,MFNG,PPP1R3E,PPP1R3D,BTK,DPEP2,TXNIP,ADAM8,TRIB3,ATF3,IGSF6,NOTCH1,EPB41,GIPR,C5AR1,SLC1A5,PIK3R1,SAMSN1,NDRG1,FOXO1,SBNO1,CRACR2B,INPP5D,VPS11,NCKAP1L,HIVEP2,ZBTB7B,RREB1,FGF21,CCR1,EGR1,CBX4,FAM78A,GADD45A,KLHL21,PARP16,SSH2,FOSL1…
gene_set_query	245	ADNP2	309.7	ARCHS4 Coexpression,715;Enrichr Queries,21;GTEx Coexpression,193	PANK3,CCNT1,TFRC,ZFAND5,ZBTB21,JMJD1C,RORA,IRS2,JADE3,ESPN,EPRS,ETS1,AMMECR1L,ALCAM,TRIM29,RNF19A,NAMPT,LONP1,PIM3,ARID2,IER3,ZBTB39,KDM2A,IST1,IFRD1,DYRK1A,ADAM2,MTHFD2,SBDS,PKP1,ATF3,NOTCH1,KMT2C,INSIG1,PIK3R1,MBTD1,FAM83F,RHOT1,PODXL,LONRF1,RREB1,SKIL,ZBED4,IVNS1ABP,EGR1,HSPA5,TIPARP,GADD45A,DENND4C,ZBTB10,NR1D2,ELL2,WAPL,MLLT10,EIF5,AGO2,BHLHE40,REL,CDK12,MELTF,CPEB2,BRWD3,CPEB4,KDM5A,CSRNP1,…
gene_set_query	246	NFE2L1	310.5	ARCHS4 Coexpression,490;Enrichr Queries,685;ReMap ChIP-seq,62;GTEx Coexpression,5	TFRC,FAM89A,SERPINE1,SLC4A1,GHITM,EPRS,DCAF6,RPS6KA3,LGALS3,MYOZ1,BVES,GLUL,IER3,PDHX,ACTN2,FIBCD1,IFRD1,CMBL,FNDC7,CLPX,AFG3L2,MTHFD2,RRAGD,TXNIP,TRIB3,OPTN,ATF3,MTMR2,SLC22A5,ABCB6,EPB41,PIK3R1,ART1,SULT1A1,NLN,CMYA5,HMOX1,APOE,EGR1,ABCA5,GADD45A,EDEM1,LRBA,CIDEC,EIF5,RETREG1,CLIC5,BTG1,PYGM,SLC7A11,JPH1,MYOM2,MED13,AIFM2,ERMAP,DUSP4,ZYG11B,SREBF1,MYBPC2,CLUH,TNNC2,GAB2,ANO5,HADHB,HADHA,SLC7A5,…
gene_set_query	247	GATA6	311.2	Literature ChIP-seq,49;ARCHS4 Coexpression,534;Enrichr Queries,536;ReMap ChIP-seq,99;GTEx Coexpression,338	ITSN2,LPGAT1,GABPB2,OSGEPL1,ECI1,SERPINE1,DCAF6,LGALS3,ALCAM,RASSF4,NIPAL1,PEG10,LONP1,EPC1,CCNL1,IER3,CMKLR1,PDHX,SLC6A19,CXADR,LIMCH1,MTUS1,UPB1,RUNX1,CCDC80,RNF128,MTHFD2,PPA1,PPP1R3E,TXNIP,TRIB3,MGARP,ATF6,ATF3,FREM2,ENPEP,CASZ1,SLC22A5,ABCB6,EPB41,MGST3,TSHZ1,MTTP,EVPL,NLN,SGPL1,RAB11FIP1,CRACR2B,C7,FLRT3,SLAMF9,HMOX1,HIVEP2,ZBTB7B,PPARGC1A,PAG1,EGR1,RABGAP1L,JAG1,ACE,CHKA,GADD45A,INSR,SNAI3…
gene_set_query	248	GATA2	312	Literature ChIP-seq,13;ARCHS4 Coexpression,760;ENCODE ChIP-seq,17;Enrichr Queries,447;ReMap ChIP-seq,11;GTEx Coexpression,624	ITSN2,SPI1,LPGAT1,TRIO,TFRC,SERPINE1,AQP9,SLC4A1,KLHDC7A,IKZF1,DCAF6,ZC3H12D,LGALS3,EDNRA,HERC3,CNST,ZXDC,LONP2,DPF3,CCNL1,MFSD2B,GLUL,SAMD11,IER3,CMKLR1,PAQR9,SLC6A19,CXADR,LIMCH1,ACSL1,RFX2,CMBL,GTPBP2,ATG14,RUNX1,CHIT1,PPA1,MAP1B,PPP1R3D,BTK,TXNIP,KCNQ4,TRIB3,ATF6,ATF3,GYPA,MTMR2,EPB41,CEP85L,PIK3R1,SAMSN1,SLC5A3,DEDD2,CYP27B1,SGPL1,RAB11FIP1,RHOT1,PRKAR2B,INPP5D,SLAMF9,RNF217,CMYA5,VPS11,HMOX…
gene_set_query	249	ZNF652	312.5	Literature ChIP-seq,119;ARCHS4 Coexpression,499;Enrichr Queries,221;GTEx Coexpression,411	PUS10,TFRC,TMEM95,RORA,IRS2,NR3C1,EPRS,ETS1,ALCAM,NAMPT,GLUL,USP8,PAQR9,IST1,MTUS1,PPA1,MAP1B,AKAP9,PKP1,TXNIP,UTRN,CASZ1,SLC22A5,DLX5,MGST3,KMT2C,INSIG1,BAZ2B,PIK3R1,FOXO1,MBTD1,SULT1A1,SGPL1,FAM83F,TMEM245,RAB11FIP1,ZBTB7B,LONRF1,RREB1,EGR1,CDSN,ARHGEF37,OGA,KLHL24,SSH2,CRLS1,STAG2,AGO2,BHLHE40,MELTF,MXD1,BRWD1,CPEB2,ATG2B,TRIM72,PHTF2,SMG1,BTG1,GBE1,CHD7,PTEN,KRT23,SLC2A3,SLC7A11,AFF4,JPH1,SYN…
gene_set_query	250	SPEN	314	ARCHS4 Coexpression,425;GTEx Coexpression,203	SETD5,SMG1,KDM5C,TRIO,MAML1,JMJD1C,GHITM,CTDSPL2,CHD2,AFF4,NIPBL,MED13,PCF11,MPC2,EPC1,EPC2,SUN1,RBM15,KDM2A,RALGAPA1,VPS13D,VPS13B,URB1,PATL1,NCOR1,TET3,WAC,ATF7,SMCR8,KLHL15,KMT2C,DOT1L,TOB2,NR2C2,SLC7A1,BTAF1,TNKS2,ELMSAN1,RNF217,PLAGL2,KANSL1L,NKTR,JAG1,POU2F1,ZBTB16,FOXJ3,DENND4C,KLF9,CDK12,CDK13,PAXBP1,TRIM33,ATG2B
gene_set_query	251	SREBF1	316	Literature ChIP-seq,73;ARCHS4 Coexpression,1148;ENCODE ChIP-seq,45;Enrichr Queries,225;ReMap ChIP-seq,289;GTEx Coexpression,116	PANK3,TFRC,LCTL,EPRS,DCAF6,C4B,LGALS3,PEG10,LIPG,NAMPT,LONP1,GLUL,IER3,DYNC2H1,PAQR9,PRKAB2,CXADR,FIBCD1,RFX2,TMEM170B,GTPBP2,CLPX,RUNX1,AFG3L2,RNF128,SOAT2,PPA1,TXNIP,TRIB3,MGARP,ATF3,SLC22A5,MTTP,TMTC1,PIK3R1,EVPL,SAMSN1,DEDD2,PRDX3,MC2R,HMOX1,APOE,ZBTB7B,PCK1,PAG1,EGR1,FAM78A,GADD45A,SNAI3,EDEM1,FOSL1,MSRA,STAR,FXYD4,CILP,FERMT2,CSRNP1,BTG1,HIBADH,GRIK4,OSBPL11,AACS,HEY1,FLVCR1,DLAT,RNF152,NCO…
gene_set_query	252	RORA	316	ARCHS4 Coexpression,124;Enrichr Queries,219;GTEx Coexpression,605	ITSN2,GPR65,SLA,IRS2,PRDM1,IKZF1,NR3C1,ETS1,ZC3H12D,DOCK10,LGALS3,ALCAM,TRIM29,NIPAL1,RNF19A,NAMPT,ENPP2,GRB10,LONP1,EPC1,GLUL,IER3,RALGAPA1,PRKCE,SEMA6D,ATP11B,RUNX1,RNF125,PKP1,TXNIP,RAB38,UTRN,CARD14,ATF3,OPTN,CASZ1,DLX5,INSIG1,PIK3R1,EFNA5,EVPL,NDRG1,LY9,FOXO1,ALDH3B2,SGPL1,HIVEP2,ZBTB7B,LONRF1,PPARGC1A,PAG1,EGR1,CDSN,GADD45A,ZBTB16,NR1D2,LNPEP,KLHL24,PTPRC,RGCC,BHLHE40,CD28,LAT,CPEB4,SMG1,BT…
gene_set_query	253	CREM	316.2	Literature ChIP-seq,57;ARCHS4 Coexpression,122;Enrichr Queries,49;ReMap ChIP-seq,164;GTEx Coexpression,1189	ITSN2,RB1,GABPB2,TFRC,OSGEPL1,MAML1,SERPINE1,TEX45,GHITM,EPRS,DCAF6,ZC3H12D,LIPE,ALCAM,PPP4R1,WDR93,NAMPT,LIPG,C3AR1,VPS35,IER3,CMKLR1,MEF2A,PRKAB2,CXADR,RFX2,RFX3,GTPBP2,CLPX,MTHFD2,TXNIP,PLBD1,ATF7,CLOCK,ATF3,OPTN,MTMR3,HSPA4L,VPS26A,BAZ2B,SAMSN1,SLC5A3,DEDD2,EPB41L5,CRACR2B,PRKAR2B,VPS11,HMOX1,ZBTB7B,AMZ1,ACE,ABCA5,CHKA,HOMER1,TIPARP,MCAM,SNAI3,EDEM1,LRBA,SLC16A12,SLC16A10,LNPEP,NR1D2,LARP4,EL…
gene_set_query	254	GCM1	317.7	ARCHS4 Coexpression,409;Enrichr Queries,402;GTEx Coexpression,142	SPI1,NCF1,NCF2,GPR65,NCF4,AQP9,SERPINE1,RORA,IRS2,SLC4A1,PRDM1,ETS1,LGALS3,C3AR1,LONP2,TGM2,EOMES,USP8,KCNH4,CD300A,SLC11A1,GEM,PGF,RUNX1,SOAT2,LGALS12,DPEP2,ADAM8,A3GALT2,ATF6,ATF3,IGSF6,C5AR1,PIK3R1,LPAR4,ADH7,FOXO1,DEDD2,SULT1A1,TRPM2,FUT7,RNF217,CD300LB,HMOX1,RREB1,PDZD7,EGR1,OSBPL6,GADD45A,ZBTB16,POU2F2,ESR1,FOSL1,CPEB1,PTPRC,ARHGAP30,NR4A3,SELL,BHLHE40,CD28,NABP1,MELTF,ARHGAP9,TRIM72,ITGAM,…
gene_set_query	255	MYF5	317.7	ARCHS4 Coexpression,531;Enrichr Queries,403;GTEx Coexpression,19	SERPINE1,PRDM1,DCAF6,LGALS3,MYOZ1,PITX3,IER3,EPM2A,EOMES,PRKAB2,POSTN,ACTN2,ADIPOQ,EBF2,SYPL2,PGF,RUNX1,OBSCN,MYL1,RGS9BP,SOAT2,MAP1B,LGALS12,DOK7,OPTN,ATF3,DLX5,UBR3,LPL,TMTC1,ADH7,ART1,ARHGAP22,BCL2L13,CMYA5,RNF217,CACNA1S,IP6K3,EGR1,OSBPL6,GADD45A,CAV2,ZBTB16,CAV1,NEB,LRRC66,ESR1,FOSL1,BHLHE40,GRSF1,BCAR3,TRIM72,PHTF2,CLIC5,TNFAIP6,GBE1,ATP2A1,PYGM,SLC7A11,JPH1,AREG,MYOM2,CSRP3,DUSP10,SGCD,HJV…
gene_set_query	256	GRHL1	318.3	ARCHS4 Coexpression,288;Enrichr Queries,154;GTEx Coexpression,513	SERPINE1,RORA,IRS2,PRDM1,LGALS3,ALCAM,TRIM29,NIPAL1,ENPP2,GRB10,PDK4,MFSD2B,TGM2,IER3,MREG,CXADR,DGAT2,ACSL1,MTUS1,GEM,PGF,RUNX1,FRMD3,LGALS12,PKP1,TXNIP,RAB38,CARD14,DSC2,ATF3,SPRR2E,CASZ1,INSIG1,PIK3R1,EVPL,NDRG1,RHOBTB1,EFNB2,ALDH3B2,SGPL1,PRKAR2B,HMOX1,FAM83A,EGR1,JAG1,CDSN,GADD45A,PTK6,ELL2,ACER2,PPFIBP2,NR4A3,BHLHE40,TMCC3,MELTF,CPEB4,MCUR1,RNF11,BTG1,SOWAHC,SLC2A1,SLC40A1,KRT23,SLC7A11,HEY…
gene_set_query	257	PROX1	318.5	ARCHS4 Coexpression,195;Enrichr Queries,634;ReMap ChIP-seq,139;GTEx Coexpression,306	KLB,TRIO,LPGAT1,SERPINE1,IRS2,RORA,PRDM1,ETS1,CMIP,LGALS3,ALCAM,DACH1,EDNRB,SCP2,TDO2,EVA1A,HEPHL1,FAM110C,RASSF6,ENPP2,PDK4,EPC1,CCNL1,KCMF1,CISH,LIMCH1,SEMA6D,FIBCD1,LMO2,HOGA1,FRMD4B,KMO,UPB1,RUNX1,CYP27A1,AFG3L2,RBP4,RNF128,MAP1B,LGALS12,PKP2,TXNIP,PKP1,CYP2E1,KCTD12,CD101,ATF3,CASZ1,NOTCH1,ABCB4,PROZ,LPL,ABHD6,SLC1A5,PIK3R1,APCDD1,EFNA5,NDRG1,FOXO1,ACMSD,EFNB2,VTN,TMEM245,C6,NPC1L1,AGMO,LPXN…
gene_set_query	258	ZBTB43	318.7	ARCHS4 Coexpression,916;Enrichr Queries,3;GTEx Coexpression,37	GABPB2,TFRC,ZFAND5,RORC,JMJD1C,RORA,IRS2,PRDM1,NR3C1,DCAF6,NAMPT,LONP1,EPC1,PIM3,MYOZ1,PITX3,IER3,KCMF1,MEF2A,MYLIP,ACTN2,ACSL1,IFRD1,SLC30A1,SYPL2,CLPX,GEM,AFG3L2,OBSCN,MYL1,RRAGD,TXNIP,VDAC1,SQSTM1,OPTN,ATF3,SLC22A5,INSIG1,UBR3,PIK3R1,NDRG1,FOXO1,ART1,BCL2L13,HCAR1,IRAK2,CMYA5,HMOX1,HIVEP2,SKIL,IP6K3,IVNS1ABP,EGR1,OSBPL6,JAG1,CBX4,HSPA5,TIPARP,GADD45A,ZBTB10,SLC16A10,NEB,NR1D2,KLHL24,ELL2,WAPL,…
gene_set_query	259	ATF7	318.8	ARCHS4 Coexpression,328;Enrichr Queries,382;ReMap ChIP-seq,92;GTEx Coexpression,473	RB1,SCARB1,GABPB2,TRIO,PLXND1,MAML1,FAM89A,TEX45,JMJD1C,AQP7,RORA,IRS2,GHITM,NR3C1,EPRS,TNF,ETS1,CCRL2,EPC1,EPC2,ARID2,GLUL,TGM2,IER3,MEF2A,KDM2A,PRKCE,ADIPOQ,CMBL,RUNX1,KCTD9,MAP1B,TXNIP,TRIB3,ADAM8,KCTD12,UTRN,CLOCK,ATF3,NOTCH1,EPB41,GIPR,KMT2C,C5AR1,ABHD5,PIK3R1,NDRG1,FOXO1,SBNO1,TMEM245,FAM83F,RAB11FIP1,CRACR2B,C7,PRKAR2B,RNF217,VPS11,HIVEP2,ZBTB7B,RREB1,FGF21,FAM83A,EGR1,JAG1,POU2F1,CBX4,FAM…
gene_set_query	260	ZSCAN25	319	ARCHS4 Coexpression,316;GTEx Coexpression,322	KDM5A,RNF11,SMG1,GABPB2,CCNT1,MAML1,DOCK8,TCF23,RASEF,PDE3B,IKZF1,ETS1,AACS,ZC3H12D,SPN,NIPBL,METTL14,AMMECR1L,PCF11,RFK,ZXDC,ME1,EPC1,ARID2,CYTIP,YWHAG,KDM6A,UTP15,ZYG11A,KDM2A,RBM15,VPS13B,ETV3,DDX19B,TET3,SFT2D2,PPP1R15B,CXCR4,ATAD2B,MBTD1,CLN3,BTAF1,HCAR1,RREB1,PAG1,RIC1,MAP3K1,WAPL,KBTBD11,PTPRC,TMEM116,UVSSA,CD28,CDK12,CDK13,TRIM33,BRWD3
gene_set_query	261	ZNF236	319.3	ARCHS4 Coexpression,50;Enrichr Queries,118;GTEx Coexpression,790	PRDM9,TRIO,FAM13B,JMJD1C,RORA,NR3C1,ETS1,DOCK10,ARID2,DIP2C,MEF2A,RALGAPA1,PRKCE,RALGAPA2,DYRK1A,TSC1,ATP11B,RUNX1,HIC2,AKAP9,UTRN,DGKH,MTMR3,EPB41,KMT2C,CEP85L,UBR3,BAZ2B,PIK3R1,ARHGAP12,MBTD1,SBNO1,ATXN7,HIVEP2,RREB1,EGR1,LRBA,DENND4C,LNPEP,TDRD6,SSH2,MLLT10,CPEB1,DMXL1,BHLHE40,JMY,MELTF,CDK12,CDK13,BRWD1,BRWD3,CPEB4,ATG2B,KDM5A,GSK3B,DENND1B,SETD5,SMG1,CELF2,CHD7,CHD2,AFF4,CHD1,LYST,SYNE2,PCM1…
gene_set_query	262	RUNX2	320.6	Literature ChIP-seq,36;ARCHS4 Coexpression,36;Enrichr Queries,532;ReMap ChIP-seq,196;GTEx Coexpression,803	TRIO,SERPINE1,SPIC,ALCAM,DIP2C,IER3,CMKLR1,MEF2A,NHLRC3,PRKCE,RFX3,UPB1,TXNIP,ATF3,OPTN,ENPEP,PRDM15,VPS26A,SAMSN1,DEDD2,ACMSD,EPB41L5,CRACR2B,RNF217,HMOX1,NCKAP1L,ZBTB7B,RREB1,PPARGC1A,JAG1,DNAH10,TIPARP,EDEM1,LRBA,LNPEP,LARP4,FOSL1,FA2H,PPFIBP2,FXYD4,PRXL2A,PAH,AGO2,CPEB2,ARHGAP9,CDKN1B,BTG1,SPIN4,BHLHE41,LYST,AACS,MYOM2,MS4A4A,LFNG,EEA1,GLT1D1,JARID2,APPL2,DUSP4,ITPK1,TET2,CDYL2,DPYD,TET3,ANGP…
gene_set_query	263	ELF1	320.8	Literature ChIP-seq,159;ARCHS4 Coexpression,38;ENCODE ChIP-seq,75;ReMap ChIP-seq,286;GTEx Coexpression,1046	ITSN2,RB1,TFRC,SERPINE1,IKZF1,GHITM,LGALS3,CNST,SCP2,FAM110C,NAMPT,SAMD11,IER3,DYNC2H1,SLC11A1,RFX2,ATG14,GTPBP2,PPP1R3E,BTK,ACOT2,TXNIP,GIPR,PEX11A,SAMSN1,DEDD2,CD79B,CD79A,CYP27B1,NLN,CRACR2B,RHOT1,RAB11FIP1,CD19,INPP5D,VPS11,HMOX1,NCKAP1L,ZBTB7B,MYH7B,FAM78A,SNAI3,EDEM1,PTK6,LNPEP,SLC16A10,ANKEF1,CIDEC,FOSL1,PM20D2,GRIN3B,PARVG,AGO2,REL,CD28,CDK12,CPEB2,CSRNP1,GFM1,BTG1,DHRS11,CDKN1B,FASTKD1,H…
gene_set_query	264	KMT2A	321	ARCHS4 Coexpression,166;ReMap ChIP-seq,4;GTEx Coexpression,793	PUS10,NRROS,GABPB2,TRIO,DGKD,CCNI,OSGEPL1,MAML1,GPR65,JMJD1C,IKZF1,NR3C1,DCAF6,EFR3A,HERC3,ALCAM,CNST,MPC2,NARS2,CCNL1,ARID2,NEPRO,MEF2A,OSR2,KDM2A,NHLRC3,RALGAPA1,PRKCE,TSC1,SLC30A1,FNDC7,AFG3L2,PPP1R3B,RGS9BP,GPD2,RRAGD,AKAP9,MGARP,UTRN,DGKH,KMT2C,TSHZ1,KLHL11,TNFRSF11A,PIK3R1,BAZ2B,FOXO1,CDKN2AIP,EFNB2,MAP7,HIVEP2,RREB1,POU2F1,TIPARP,FAM78A,EDEM1,SIAH2,LRBA,EAF1,OGA,ZBTB10,LNPEP,STAM,CRLS1,WAP…
gene_set_query	265	NPAS2	321.7	ARCHS4 Coexpression,301;Enrichr Queries,278;GTEx Coexpression,386	TRIO,PLXND1,SERPINE1,NCF4,RORA,IRS2,IKZF1,PVR,LGALS3,ALCAM,EVA1A,TRIM29,NIPAL1,FAM110C,GRB10,PDK4,TGM2,IER3,CXADR,LIMCH1,GPT2,RUNX1,BTK,TXNIP,CARD14,DSC2,ATF3,HSPA4L,LPL,PIK3R1,ADH7,EFNA5,EVPL,NDRG1,FOXO1,EFNB2,ALDH3B2,SGPL1,DHX32,HCAR1,NCKAP1L,HIVEP2,PPARGC1A,FAM83A,EGR1,JAG1,CBX4,GADD45A,FAM78A,ZBTB16,CAV1,TRPV2,PTK6,NR1D2,FOSL1,GRIN3B,NR4A3,ARHGAP30,PARVG,BHLHE40,MELTF,BCAR3,SOWAHC,DOCK8,ITGB2…
gene_set_query	266	JDP2	323.7	ARCHS4 Coexpression,121;Enrichr Queries,290;GTEx Coexpression,560	SPI1,PLXND1,NCF1,NCF2,NCF4,SERPINE1,SLA,IRS2,PRDM1,ETS1,LGALS3,SLCO2B1,C3AR1,GRB10,LONP1,CHAC1,TGM2,IER3,CMKLR1,TICAM2,ACSL1,GPT2,SLC11A1,IFRD1,ZBTB34,RUNX1,MTHFD2,MFNG,TXNIP,PLBD1,TRIB3,ADAM8,ATF3,NOTCH1,IGSF6,INSIG1,C5AR1,SLC1A5,NDRG1,FOXO1,TRPM2,ADAP2,CD300LB,HMOX1,APOE,ZBTB7B,CCR1,EGR1,CD163,GADD45A,CAV1,PARVG,BHLHE40,NABP1,MXD1,CPEB4,CSRNP1,ITGAM,ITGB2,MS4A7,SLC2A1,SLC2A3,SLC7A11,VLDLR,CXCL2…
gene_set_query	267	ZFP3	324	ARCHS4 Coexpression,821;Enrichr Queries,142;GTEx Coexpression,9	RORA,IRS2,PRDM1,NR3C1,ETS1,DCAF6,CHCHD3,PDK4,DPF3,CHAC1,MYOZ1,BVES,PDK2,EPM2A,PDHX,CXADR,ACTN2,ACSL1,IST1,GPT2,LMO2,MTUS1,SYPL2,SHISA2,PGF,RUNX1,AFG3L2,OBSCN,CCDC80,PPP1R3B,RRAGD,AKAP9,TXNIP,VDAC1,UQCRC2,KCTD12,ATF3,ABCG1,SLC22A5,KMT2C,UBR3,LPL,PIK3R1,SLC1A5,APCDD1,FOXO1,ART1,EFNB2,BCL2L13,CMYA5,HMOX1,IP6K3,PPARGC1B,EGR1,PDHA1,DNAH10,ABCA5,KLHL24,ACSF2,CS,BHLHE40,TMCC3,ACO2,MELTF,GRSF1,MXD1,RETRE…
gene_set_query	268	ZNF697	324	ARCHS4 Coexpression,313;Enrichr Queries,155;GTEx Coexpression,504	TRIO,PANK3,SERPINE1,IRS2,PRDM1,EPRS,ETS1,PVR,ALCAM,NAMPT,GRB10,LONP1,SLC16A6,SACS,TGM2,IER3,TICAM2,APLP2,MITF,GEM,CCDC80,MTHFD2,MAP1B,TRIB3,SQSTM1,ATF3,INSIG1,EFNB2,IRAK2,HMOX1,HIVEP2,SKIL,EGR1,JAG1,CAV2,GADD45A,CAV1,ELL2,FOSL1,BHLHE40,NABP1,MELTF,MXD1,CPEB4,BCAR3,CSRNP1,GSK3B,BTG1,SRXN1,GBE1,BHLHE41,SLC2A1,PTPRM,SLC2A3,SLC7A11,CXCL2,AFF4,HK2,ARL5B,DUSP10,EPG5,RIOK2,CEP170,CD36,CTSC,TMED5,YWHAG,D…
gene_set_query	269	FOXJ2	325.8	ARCHS4 Coexpression,519;Enrichr Queries,384;ReMap ChIP-seq,66;GTEx Coexpression,334	TRIO,SPI1,MAML1,SERPINE1,RORA,IRS2,CBLB,IKZF1,NR3C1,ETS1,DCAF6,STK10,ZFYVE26,MPC2,PDK4,EPC1,EPC2,NBN,MEF2A,OSR2,PRKAB2,KDM2A,MMGT1,SLC11A1,LMO2,RFX2,DYRK1A,RFX3,MITF,ATG14,MID2,RSBN1,RUNX1,KCTD9,TXNIP,ATF7,UTRN,SQSTM1,ATF3,NOTCH1,EPB41,KMT2C,CEP85L,C5AR1,NATD1,BAZ2B,ADRB2,PIK3R1,NDRG1,RHOBTB1,FOXO1,SGPL1,RAB11FIP1,SLAMF9,THEM4,HMOX1,HIVEP2,ZBTB7B,RREB1,IVNS1ABP,EGR1,JAG1,CHKA,CBX4,TIPARP,DENND4A,…
gene_set_query	270	FOXA2	325.8	Literature ChIP-seq,2;ARCHS4 Coexpression,717;ENCODE ChIP-seq,35;Enrichr Queries,663;ReMap ChIP-seq,26;GTEx Coexpression,512	TRIO,CLEC10A,SERPINE1,DCAF6,PPP4R1,ALCAM,SCP2,EVA1A,PLCE1,DIP2C,IER3,CMKLR1,CXADR,GLCE,PRKCE,FIBCD1,RFX2,RFX3,UPB1,CLPX,RBP4,RNF125,RNF128,TXNIP,ATF7,ATF6,ATF3,OPTN,ABCB4,BAZ2B,PRDX3,EPB41L5,CRACR2B,FLRT3,LDHD,HMOX1,PPARGC1A,RREB1,MYH7B,JAG1,CHKA,ABCA5,TIPARP,LRBA,SLC16A12,NR1D2,LNPEP,SLC16A10,ELL2,FOSL1,MLLT10,PPFIBP2,PAH,AGO2,REL,FERMT2,CPEB4,SETD5,SMG1,BTG1,CDKN1B,TMEM182,ARHGAP5,JPH1,CHL1,RFK…
gene_set_query	271	NR3C2	326.7	ARCHS4 Coexpression,204;Enrichr Queries,132;GTEx Coexpression,644	AHCYL2,ZFYVE9,FAM13A,RORA,IRS2,NR3C1,ETS1,ALCAM,DEPTOR,ENPP2,PDK4,PLCE1,PDK2,SLC6A19,LIMCH1,RALGAPA1,SEMA6D,PRKCE,MTUS1,MITF,CMBL,OBSCN,LGALS12,PRR15,TXNIP,TRIM15,KCTD12,UTRN,FREM2,ATF3,ENPEP,MTMR3,MAOA,MTTP,LPL,UBR3,TMTC1,SLC1A5,PIK3R1,ADRB2,NDRG1,FOXO1,EFNB2,TMEM245,ADGRG7,PRKAR2B,CMYA5,PCK1,PPARGC1A,EGR1,ACE,ABCA5,ZBTB16,CAV1,EPHX2,NR1D2,ESR1,LRRC66,NR4A3,BHLHE40,RETREG1,ATG2B,TMEM45B,CLIC5,CE…
gene_set_query	272	KLF13	327.8	ARCHS4 Coexpression,114;Enrichr Queries,129;ReMap ChIP-seq,202;GTEx Coexpression,866	SPI1,NRROS,DGKD,TFRC,NCF2,JADE1,TEX45,RORA,IRS2,IKZF1,NR3C1,ETS1,LGALS3,STK10,ZFYVE26,TATDN2,NAMPT,LONP1,PDK4,PIM3,GLUL,SAMD11,IER3,TGM2,KDM2A,CISH,PRKCE,FIBCD1,SYTL1,ATP11B,CMBL,GTPBP2,RUNX1,PPP1R3E,TXNIP,TRIB3,ADAM8,SQSTM1,ATF3,NOTCH1,EPB41,GIPR,INSIG1,PIK3R1,NDRG1,FOXO1,DEDD2,EFNB2,FUT7,CRACR2B,INPP5D,VPS11,NCKAP1L,APOE,HIVEP2,ZBTB7B,RREB1,PAG1,ZBED4,IP6K3,FGF21,ZBTB18,IVNS1ABP,ITPRID2,EGR1,HS…
gene_set_query	273	GPBP1L1	328.5	ARCHS4 Coexpression,273;GTEx Coexpression,384	KDM5A,RNF11,SMG1,KDM5C,PANK3,IKZF1,ESPN,SYNE2,NIPBL,AMMECR1L,MED13,ARID2,YWHAG,KDM6A,KDM2A,IST1,VPS13D,DYRK1A,ZFP91,PPP2R5A,ATP11B,PPP4R3B,GTPBP2,PATL1,ARL4A,WAC,SMCR8,LCP1,KDM7A,PPP1R15B,KDM3A,EPB41,NR2C2,ATAD2B,ECPAS,MBTD1,SGPL1,FAM83F,HECTD1,MKNK2,PLAGL2,ZBTB7B,RREB1,MAP3K1,FAM78A,LRBA,LNPEP,LRPPRC,NET1,FAM160A2,PPFIBP2,KLF5,TAB3,ESYT2,CDK12,CDK13,BRWD3
gene_set_query	274	SOX18	328.7	ARCHS4 Coexpression,210;Enrichr Queries,619;GTEx Coexpression,157	PLXND1,FHL1,SERPINE1,PTPRM,AQP7,ETS1,CHRDL1,LGALS3,LIPE,EPB41L4A,EDNRB,HEY1,AIFM2,ENPP2,PDK4,CD36,TGM2,IER3,SCARA5,TCF15,LMO2,MTUS1,EBF2,PGF,FRMD3,COL6A2,COL6A1,GPD1,PLIN4,ITGA7,ANGPTL2,TXNIP,COL6A3,PPARG,KCTD12,PLIN1,MGLL,ATF3,TRARG1,C1QB,CEBPA,C1QA,COL15A1,NOTCH1,NPR1,HTRA3,SEMA3G,NEDD9,LPL,CXCR4,AGPAT2,APOLD1,EFNB2,FGD5,RASD1,PALMD,PODXL,HLX,APOE,CD300LG,PLTP,AOC3,EGR1,GSN,KCNJ8,CAV2,GDF15,CAV…
gene_set_query	275	KDM2B	329.5	ARCHS4 Coexpression,282;GTEx Coexpression,377	CIITA,KDM5C,NRROS,ANKRD33B,DOCK8,IKZF1,ZC3H12D,SPN,STK10,SCP2,TRIM29,NIPAL1,MPC2,JARID2,CERS3,MREG,KDM2A,ELOVL4,TNFRSF18,CD180,SYTL1,ETV3,TET3,PKP1,RAB38,SMCR8,LCP1,CARD14,MTMR1,DOT1L,EVPL,MALT1,ATAD2B,ALDH3B2,CECR2,CD79A,BTAF1,PODXL,CD19,INPP5D,MKNK2,NCKAP1L,MAPK6,ZBED4,CYTH1,MAP3K1,CDSN,LRBA,GRHL1,POU2F2,ARHGAP30,PARVG,REL,TAF4B,PTPN6,CD22,MYO1G
gene_set_query	276	ZNF562	331.3	ARCHS4 Coexpression,365;Enrichr Queries,148;GTEx Coexpression,481	GABPB2,TFRC,FAM13B,RASEF,RORA,PRDM1,NR3C1,EPRS,ETS1,PPP4R1,FAM110C,NAMPT,ARID2,BVES,IER3,USP8,MREG,CDKL5,ATP11B,PGF,RUNX1,SLC9A4,TXNIP,CLOCK,DSC2,ATF3,SLC22A5,KMT2C,HSPA4L,PIK3R1,ADH7,EVPL,FAM83F,RAB11FIP1,HCAR1,ZBED4,FAM83A,IVNS1ABP,EGR1,TIPARP,OGA,PTK6,ARHGAP28,KLHL24,LARP4,TRMT9B,EIF5,STAG2,AGO2,BHLHE40,REL,CYCS,NABP1,MELTF,BRWD1,CPEB4,GSK3B,TRIM72,SMG1,SPIN4,SOWAHC,CHD7,TCF23,TMEM182,AFF4,CHD…
gene_set_query	277	IRF9	331.5	ARCHS4 Coexpression,118;Enrichr Queries,987;ReMap ChIP-seq,38;GTEx Coexpression,183	SCARB1,NRROS,SPI1,GABPB2,PANK3,NCF1,TFRC,ZFYVE9,NCF2,GPR65,SERPINE1,AQP9,NCF4,SLC4A1,IKZF1,GHITM,ZC3H12D,LGALS3,STK10,NAMPT,LONP1,EPC1,MFSD2B,TGM2,IER3,CD300A,CD180,LMO2,DYRK1A,MITF,CMBL,GTPBP2,CLPX,KCTD6,PHOSPHO1,MTHFD2,MFNG,BTK,DPEP2,TXNIP,ADAM8,TRIB3,SQSTM1,ATF3,OPTN,IGSF6,EPB41,KLHL15,HTRA3,INSIG1,HSPA4L,C5AR1,ABHD5,NDRG1,CD79B,BCL2L13,SBNO1,FAM83F,PRKAR2B,IRAK2,INPP5D,HMOX1,NCKAP1L,ZBTB7B,FA…
gene_set_query	278	SMAD5	332.3	ARCHS4 Coexpression,152;Enrichr Queries,409;ReMap ChIP-seq,215;GTEx Coexpression,553	RB1,GABPB2,PANK3,TFRC,NCF2,ECI1,NCF4,JMJD1C,RORA,IKZF1,NR3C1,EPRS,ETS1,CCAR1,RPS6KA3,STK10,ALCAM,LONP1,SACS,PIM3,CCNL1,ARID2,IER3,MEF2A,MYLIP,CISH,ATP11C,GTPBP2,MID2,RUNX1,KCTD9,PPP1R3E,DPEP2,TXNIP,ATF7,ADAM8,SQSTM1,CLOCK,LRRC58,NOTCH1,INSIG1,KMT2C,SLC1A5,BAZ2B,PIK3R1,FOXO1,ACACA,DEDD2,ARHGAP12,TRPM2,CD79A,CRACR2B,INPP5D,RNF217,DNAJC21,VPS11,APOE,ZBTB7B,RREB1,SKIL,HSPA9,EGR1,ITPRID2,JAG1,CBX4,FAM…
gene_set_query	279	ZBTB24	332.3	ARCHS4 Coexpression,140;Enrichr Queries,60;GTEx Coexpression,797	CCNT1,JADE1,JMJD1C,IRS2,RORA,PRDM1,IKZF1,NR3C1,EPRS,ETS1,DOCK10,ZC3H12D,STK10,EPC1,NEPRO,BVES,IER3,MYLIP,RUNX1,RNF125,SOAT2,TXNIP,ATF3,INSIG1,BAZ2B,PIK3R1,NDRG1,FOXO1,CD79A,INPP5D,LPXN,HMOX1,HIVEP2,SKIL,ZBED4,PPARGC1B,IVNS1ABP,EGR1,RABGAP1L,GADD45A,DENND4A,OGA,ZBTB10,LNPEP,ZBTB11,KLHL24,SSH2,ELL2,WAPL,PTPRC,AGO2,BHLHE40,CD28,REL,TAF4B,NABP1,CDK12,MELTF,BRWD1,CSRNP1,CIITA,SMG1,ANKRD33B,BTG1,DOCK8,…
gene_set_query	280	KLF8	335	ARCHS4 Coexpression,480;Enrichr Queries,196;GTEx Coexpression,329	GABPB2,SERPINE1,RASEF,RORA,PRDM1,ETS1,ALCAM,TRIM29,NIPAL1,RGS1,PEG10,LONP1,PDK4,IER3,CDKL5,SEMA6D,MTUS1,MITF,SLC9A4,RNF125,RNF128,LGALS12,PKP1,TXNIP,ATF7,RAB38,CARD14,ATF3,CASZ1,DLX5,LPL,TMTC1,PIK3R1,EVPL,NDRG1,EFNB2,ALDH3B2,FAM83F,HCAR1,FLRT3,LONRF3,LONRF1,EGR1,JAG1,TIPARP,ABCA6,DENND4C,PTK6,ARHGAP28,TRMT9B,NR4A3,BHLHE40,NABP1,MELTF,RETREG1,SOWAHC,TCF23,SLC2A3,TMEM182,SLC7A11,EPB41L4A,SPTLC3,CD3…
gene_set_query	281	GRHL2	335.2	Literature ChIP-seq,129;ARCHS4 Coexpression,297;Enrichr Queries,687;ReMap ChIP-seq,120;GTEx Coexpression,443	RB1,GABPB2,CLEC10A,SERPINE1,LGALS3,ALCAM,TRIM29,NIPAL1,RASSF4,FAM110C,PLCE1,CCNL1,MFSD2B,IER3,DYNC2H1,CXADR,LIMCH1,SYTL1,HOGA1,RUNX1,CHIT1,CCDC80,LGALS12,TXNIP,PRR15,TRIB3,VDAC1,FREM2,CASZ1,SLC22A5,VPS26A,BAZ2B,EVPL,CDKN2AIP,SULT1A1,PRDX3,SGPL1,RHOT1,GALR2,SLAMF9,MAP7,HIVEP2,ZBTB7B,MYH7B,EGR1,JAG1,ABCA5,LRBA,SIAH2,MCAM,PTK6,FOSL1,NET1,PAH,TMCC3,CSRNP1,BTG1,DHRS11,BHLHE41,GRIK4,PTPRM,SLC7A11,WASL,…
gene_set_query	282	ESRRA	335.2	ARCHS4 Coexpression,868;ENCODE ChIP-seq,37;Enrichr Queries,697;ReMap ChIP-seq,45;GTEx Coexpression,29	SPI1,TFRC,ECI1,KLHDC7A,EPRS,DCAF6,LIPE,PDK4,LONP1,LONP2,MYOZ1,PDK2,PDHX,SLC6A19,ACTN2,ACSL1,MTUS1,RUNX1,AFG3L2,RRAGD,TXNIP,VDAC1,TRIB3,UQCRC2,ATF3,SLC22A5,GIPR,CRACR2B,CD19,LDHD,CMYA5,APOE,ZBTB7B,EGR1,CHKA,CS,FOSL1,MLLT10,PRXL2A,CPEB4,MRS2,CLIC5,CSRNP1,CDKN1B,FASTKD1,HILPDA,TMEM182,PYGM,WASL,MYOM2,LFNG,AIFM2,STBD1,ACADM,DLAT,MYBPC3,SREBF1,CLUH,MRPS22,ITPK1,ANO5,HADHB,VWA8,HADHA,FAM210A,TET3,KRT36…
gene_set_query	283	LCOR	336.7	ARCHS4 Coexpression,382;Enrichr Queries,40;GTEx Coexpression,588	RASEF,JMJD1C,RORA,IRS2,NR3C1,ETS1,CHP1,KMT5B,ARID2,CXADR,MYO7B,RFX3,RUNX1,MAP1B,AKAP9,PRR15,TXNIP,UTRN,CLOCK,KMT2C,UBR3,BAZ2B,PIK3R1,ARHGAP12,SBNO1,BAG4,RAB11FIP1,ATXN7,HIVEP2,RREB1,SKIL,ZBED4,PAG1,EGR1,POU2F1,EAF1,ABHD18,LNPEP,KLHL24,STAG2,DMXL1,AGO2,BHLHE40,REL,MELTF,CDK13,BRWD1,CPEB2,BRWD3,CPEB4,TMEM45B,DENND1B,SLC44A3,SMG1,CELF2,CHD7,PTEN,SLC7A11,ARHGAP5,CHD2,MYSM1,AFF4,CHD1,LYST,SYNE2,MFSD8,…
gene_set_query	284	BCL6B	337	ARCHS4 Coexpression,230;Enrichr Queries,560;GTEx Coexpression,221	PLXND1,SERPINE1,SLC40A1,PTPRM,AQP7,PRDM1,ETS1,EPB41L4A,EDNRA,EDNRB,HEY1,PDK4,GRB10,CD36,CCNL1,TGM2,IER3,DUSP4,POSTN,TCF15,RALGAPA2,GLCE,APLP2,LMO2,MTUS1,PGF,COL6A2,COL6A1,GPD1,ANGPTL2,TXNIP,IRF8,COL6A3,PPARG,ITGA6,KCTD12,PLIN1,RAPGEF5,UTRN,ATF3,HBEGF,TRARG1,COL15A1,NPR1,HTRA3,SEMA3G,NEDD9,CXCR4,LPL,NDRG1,APOLD1,EFNB2,FGD5,PALMD,PODXL,HLX,OLFML1,GPC3,HMOX1,APOE,A2M,CD300LG,MEST,AOC3,EGR1,CAV2,CAV1…
gene_set_query	285	MYCL	338.5	ARCHS4 Coexpression,263;GTEx Coexpression,414	SPI1,ITGAM,NCF1,NCF2,MAML1,ITGB2,KRT23,RORA,LFNG,HK3,GLT1D1,TRIM29,SPTLC3,NIPAL1,CERS3,CXADR,ELOVL4,SYTL1,ETV3,HIC2,HCK,PHOSPHO1,TET3,DPEP2,PKP1,PLBD1,TXNIP,IRF8,TLR8,RAB38,ADAM8,CARD14,STK40,CASZ1,NOTCH1,CLEC12A,DLX5,C5AR1,WAS,EVPL,ALDH3B2,CECR2,SGPL1,FAM83F,CYTH4,CD300LB,ZBTB7B,LRRC25,CCR1,CDSN,IRX3,PTK6,GRHL1,ACER2,KLF5,ARHGAP30,THEMIS2,MXD1,EVI2B
gene_set_query	286	NR0B1	339.3	Literature ChIP-seq,43;ARCHS4 Coexpression,620;Enrichr Queries,355;GTEx Coexpression,339	TFRC,SERPINE1,KLHDC7A,LGALS3,SPIC,RPS6KA3,EDNRB,EVA1A,RUSC2,LONP1,PDK4,GLUL,IER3,SLC11A1,MYO7B,MTUS1,EBF2,RUNX1,RNF128,SOAT2,PPP1R3B,LGALS12,RRAGD,TXNIP,TRIB3,VDAC1,MGARP,ATF3,FREM2,MGST3,LPAR4,ADH7,DEDD2,PRDX3,MC2R,SGPL1,FLRT3,VPS11,HMOX1,APOE,A2M,RREB1,EGR1,ABCA5,TIPARP,SLC16A12,PARP16,ELL2,CIDEC,FOSL1,NET1,MSRA,PPFIBP2,STAR,ECHDC2,CYSTM1,ARHGAP9,CSRNP1,SLC44A3,CDKN1B,TENM4,FASTKD1,PYGM,SLC7A11…
gene_set_query	287	KLF5	340.6	Literature ChIP-seq,91;ARCHS4 Coexpression,491;Enrichr Queries,200;ReMap ChIP-seq,264;GTEx Coexpression,657	ECI1,SERPINE1,LGALS3,ALCAM,EDNRB,TRIM29,NIPAL1,LONP1,PDK4,DPF3,CHAC1,CCNL1,IER3,CMKLR1,DYNC2H1,SLC6A19,PRKAB2,CXADR,SLC11A1,IFRD1,SYTL1,TMEM170B,RUNX1,SFRP4,PPP1R3E,TXNIP,PRR15,TRIB3,TRIM15,VDAC1,ATF3,OPTN,ENPEP,MTMR2,GIPR,MAOA,MGST3,PIK3R1,EVPL,DEDD2,CD79A,NLN,SGPL1,RAB11FIP1,CRACR2B,FLRT3,HMOX1,APOE,ZBTB7B,RREB1,PPARGC1B,ZBED4,CCR1,EGR1,MSR1,JAG1,TIPARP,GADD45A,SIAH2,PTK6,LNPEP,OSGIN2,FOSL1,NET…
gene_set_query	288	TRPS1	340.7	ARCHS4 Coexpression,188;Enrichr Queries,538;GTEx Coexpression,296	TRIO,PANK3,KLHDC7A,RORA,IRS2,CBLB,PRDM1,NR3C1,ETS1,DOCK10,LGALS3,ALCAM,EDNRB,TRIM29,ENPP2,IER3,KDM2A,LIMCH1,MTUS1,PRLR,GEM,RUNX1,MAP1B,TXNIP,ATF7,KCTD12,UTRN,CARD14,DSC2,CASZ1,KMT2C,PIK3R1,EFNA5,EVPL,NDRG1,FOXO1,CACNA1H,ALDH3B2,HCAR1,THEM4,HIVEP2,RREB1,EGR1,JAG1,CAV1,LRBA,ESR1,NET1,BHLHE40,CDK12,BRWD1,PLEKHF2,SMG1,BTG1,SOWAHC,CELF2,CHD7,SLC7A11,AFF4,MYSM1,DHTKD1,FAM102B,MED13,JARID2,CTSC,DUSP4,AR…
gene_set_query	289	VDR	340.8	Literature ChIP-seq,25;ARCHS4 Coexpression,463;Enrichr Queries,508;ReMap ChIP-seq,218;GTEx Coexpression,490	TRIO,LPGAT1,TFRC,SERPINE1,IKZF1,ARR3,LGALS3,ALCAM,CNST,RUSC2,TRIM29,NIPAL1,LONP1,DPF3,CCNL1,IER3,CMKLR1,SLC6A19,ACSL1,MYO7B,RFX3,RUNX1,SOAT2,MTHFD2,PPP1R3B,PRR15,TXNIP,TRIB3,TRIM15,ATF3,ENPEP,MAOA,ABCB4,MTTP,CD79A,SGPL1,CRACR2B,C7,LDHD,HMOX1,ZBTB7B,PPARGC1B,CCR1,EGR1,ACE,GADD45A,LRBA,INSR,PTK6,LNPEP,OSGIN2,FOSL1,AGO2,CPEB2,CPEB4,CSRNP1,BTG1,CDKN1B,DHRS11,GBE1,SLC7A11,VLDLR,LIMD1,LYST,LFNG,B3GALT2…
gene_set_query	290	TBX5	341.3	Literature ChIP-seq,69;ARCHS4 Coexpression,321;Enrichr Queries,761;GTEx Coexpression,214	GABPB2,OSGEPL1,GHITM,LIPE,EDNRA,EDNRB,NAMPT,DPF3,LONP2,BVES,PDK2,MEF2A,ACTN2,LIMCH1,PRKCE,EBF2,CMBL,CPT1B,RUNX1,CCDC80,RNF125,MTHFD2,PPP1R3B,LGALS12,TRIB3,UQCRC2,ATF3,CASZ1,SLC22A5,MGST3,TMTC1,PIK3R1,MBTD1,NLN,OTOA,CRACR2B,HMOX1,PPARGC1A,RREB1,MYH7B,EGR1,PRR32,RABGAP1L,SPHKAP,FAM78A,LRBA,SNAI3,SLC16A10,ERAL1,ANKEF1,STAM,LARP4,CS,ACER2,NET1,FOSL1,MLLT10,FA2H,CD28,FERMT2,CPEB4,DENND1B,MTMR10,GFM1,B…
gene_set_query	291	MYC	341.7	Literature ChIP-seq,54;ARCHS4 Coexpression,1150;ENCODE ChIP-seq,65;Enrichr Queries,283;ReMap ChIP-seq,244;GTEx Coexpression,254	GABPB2,TFRC,ZFYVE9,SERPINE1,EPRS,ZFYVE26,PPP4R1,NAMPT,C3AR1,SAMD11,IER3,CMKLR1,RFX2,MTHFD2,RUFY4,MYL1,TXNIP,ATF7,ATF3,MTMR2,ABCB6,BAZ2B,SAMSN1,DEDD2,CRACR2B,PRKAR2B,LDHD,VPS11,HMOX1,NCKAP1L,ZBTB7B,JAG1,ABCA5,TIPARP,SNAI3,LRBA,NR1D2,ELL2,FOSL1,MLLT10,FA2H,FAM160A2,CPEB1,REL,ACHE,SETD5,BTG1,TMEM52,JPH1,AACS,MS4A4A,LFNG,EEA1,ING5,RFK,HEY2,RIOK2,DUSP4,DENND2D,CLUH,AHSG,ANXA4,ITPK1,FAM126B,SLC7A5,CD20…
gene_set_query	292	JUND	342.5	Literature ChIP-seq,103;ARCHS4 Coexpression,513;ENCODE ChIP-seq,13;Enrichr Queries,677;ReMap ChIP-seq,193;GTEx Coexpression,556	TFRC,OSGEPL1,CCNI,FAM89A,SERPINE1,EPRS,LGALS3,PPP4R1,ALCAM,TRIM29,LONP1,C3AR1,IL12B,CCNL1,GLUL,PDK2,IER3,PRKCE,IFRD1,SYTL1,GTPBP2,ATG14,CLPX,FNDC7,RUNX1,CHIT1,SHTN1,CCDC80,MAP1B,BTK,TXNIP,VDAC1,TRIB3,KCTD12,UQCRC2,ATF6,ATF3,OPTN,CD101,SPRR2E,MTMR2,SLC22A5,TMTC1,BAZ2B,LY9,CDKN2AIP,DEDD2,MBTD1,PRDX3,NLN,RAB11FIP1,CRACR2B,DHX32,C6,C7,PRKAR2B,HMOX1,APOE,ZBTB7B,CCR1,EGR1,RABGAP1L,GADD45A,SUCO,NR1D2,PA…
gene_set_query	293	MAFK	342.8	ARCHS4 Coexpression,1106;ENCODE ChIP-seq,30;Enrichr Queries,95;ReMap ChIP-seq,46;GTEx Coexpression,437	RB1,TRIO,SPI1,TFRC,SERPINE1,GHITM,DCAF6,LGALS3,NAMPT,LONP1,PDK4,CHAC1,DIP2C,CCNL1,IER3,MEF2A,SLC11A1,IFRD1,SYTL1,CMBL,FNDC7,RUNX1,AFG3L2,CCDC80,PPP1R3E,KCNQ4,TXNIP,TRIB3,VDAC1,MGARP,KCTD12,ATF6,ATF3,OPTN,KCTD16,ABCB6,MGST3,PIK3R1,MBTD1,CD79B,NLN,AGMO,RNF217,HMOX1,HIVEP2,ZBTB7B,RREB1,EGR1,JAG1,CDSN,HOMER1,GADD45A,TIPARP,MCAM,SNAI3,EAF1,NR1D2,PARP16,STAM,ELL2,CIDEC,FOSL1,PM20D2,MLLT10,ALDH6A1,FAM16…
gene_set_query	294	ZNF770	346	ARCHS4 Coexpression,653;Enrichr Queries,52;GTEx Coexpression,333	PANK3,TFRC,JADE1,JMJD1C,RORA,IRS2,EPRS,NR3C1,EFR3A,ALCAM,NIPAL1,NAMPT,SACS,BNIP3L,MREG,CXADR,IFRD1,ATP11C,ATP11B,MID2,CLPX,MTHFD2,MAP1B,TXNIP,RAB38,ATF3,ARL8B,LRRC58,ATP6V1A,MTMR1,SLC22A5,KMT2C,INSIG1,BAZ2B,PIK3R1,EVPL,SLC5A3,NLN,DHX32,PODXL,SKIL,ZBED4,EGR1,LNPEP,NR1D2,ZBTB11,KLHL24,LARP4,WAPL,FBXO30,STAG2,TMEM117,DMXL1,BHLHE40,JMY,CPEB4,SMG1,SLC2A1,SLC2A3,SLC7A11,ARHGAP5,AFF4,CHD1,EEA1,NIPBL,ARL…
gene_set_query	295	EHF	347.3	ARCHS4 Coexpression,246;Enrichr Queries,586;ReMap ChIP-seq,135;GTEx Coexpression,422	TMEM45B,SOWAHC,SERPINE1,SLC2A1,KRT23,PRDM1,SLC7A11,AREG,CXCL2,LGALS3,PPP4R1,ALCAM,NIPAL1,TRIM29,FAM110C,PDK4,CD36,CTSC,TGM2,IER3,DUSP4,CERS3,USP8,SERPINB2,MREG,CXADR,MME,SORD,SHROOM3,TMPRSS11F,RUNX1,SLC7A5,FOLH1,RNF128,PAX9,KRT36,TXNIP,PKP1,PRR15,RAB38,PPARG,ITGA6,MET,DSC2,ATF3,MGLL,DTHD1,COL15A1,CASZ1,HPGD,MAOA,CRCT1,ADH7,EVPL,NDRG1,THSD4,ACACA,PRRG4,SELENBP1,RAB11FIP1,ALS2CL,P2RY1,MAP7,RREB1,MP…
gene_set_query	296	MYB	347.8	Literature ChIP-seq,20;ARCHS4 Coexpression,267;ENCODE ChIP-seq,41;Enrichr Queries,931;ReMap ChIP-seq,114;GTEx Coexpression,714	RB1,AHCYL2,PANK3,SPI1,TRIO,TFRC,AQP9,IKZF1,LGALS3,ALCAM,FAM110C,LONP1,MFSD2B,DIP2C,IER3,ACSL1,MYO7B,RFX2,RUNX1,CHIT1,MTHFD2,SOAT2,BTK,PRR15,TXNIP,VDAC1,KCTD12,ATF3,SLC22A3,ABCB6,ABCB4,TXK,HSPA4L,PIK3R1,EVPL,SAMSN1,DEDD2,MBTD1,CD79B,CD79A,CRACR2B,INPP5D,NCKAP1L,ZBTB7B,RREB1,PAG1,ZBED4,EGR1,RABGAP1L,HOMER1,GADD45A,FAM78A,LRBA,EDEM1,SNAI3,EAF1,WAPL,FOSL1,MLLT10,STAR,PARVG,CD28,CORO6,ARHGAP9,MRS2,SET…
gene_set_query	297	ZNF148	349	ARCHS4 Coexpression,112;Enrichr Queries,206;GTEx Coexpression,729	RB1,PUS10,TRIO,LPGAT1,PANK3,TFRC,FAM13B,JMJD1C,RORA,NR3C1,EPRS,ETS1,EFR3A,SACS,EPC2,ARID2,MEF2A,MYLIP,USP8,BNIP3L,MMGT1,RALGAPA1,DYRK1A,ATP11B,RUNX1,AKAP9,TXNIP,UTRN,CLOCK,KMT2C,UBR3,BAZ2B,PIK3R1,SBNO1,HIVEP2,RREB1,SKIL,EGR1,RHBDD1,LRBA,OGA,LNPEP,KLHL24,STAG2,DMXL1,BHLHE40,BRWD1,CPEB4,ATG2B,KDM5A,GSK3B,SMG1,DDX3X,CELF2,PTEN,CTDSPL2,ARHGAP5,CHD2,AFF4,CHD1,LYST,SYNE2,EEA1,NIPBL,METTL14,PCM1,MED13,I…
gene_set_query	298	PAX8	350.5	ARCHS4 Coexpression,306;Enrichr Queries,423;ReMap ChIP-seq,148;GTEx Coexpression,525	ITSN2,AHCYL2,NRROS,LPGAT1,GABPB2,MAML1,SERPINE1,JMJD1C,SLA,RORA,PRDM1,NR3C1,ETS1,CCAR1,COMP,LGALS3,CNST,DEPTOR,RASSF4,LIPG,EPC1,CHAC1,TGM2,IER3,PDHX,APLP2,MITF,SHISA2,PGF,RUNX1,TMEM135,KCNQ4,TXNIP,ADAM8,UTRN,CLOCK,SQSTM1,CARD14,FREM2,OPTN,ATF3,CASZ1,SUCNR1,NOTCH1,GIPR,NPR1,MAOA,HTRA3,INSIG1,PRDM15,ADRB2,NDRG1,SLC5A3,FOXO1,TMEM245,CRACR2B,DNAJC21,HMOX1,APOE,HSPA9,EGR1,JAG1,CBX4,GADD45A,RHBDD1,ZBTB…
gene_set_query	299	NRF1	350.8	ARCHS4 Coexpression,169;ENCODE ChIP-seq,83;Enrichr Queries,561;ReMap ChIP-seq,269;GTEx Coexpression,672	TRIO,SPI1,TEX45,IKZF1,EPRS,CCAR1,LGALS3,CNST,SCP2,RASSF4,ZXDC,EPC1,PLCE1,DPF3,BVES,SAMD11,MEF2A,DYNC2H1,CXADR,ACSL1,RFX2,RUNX1,PPP1R3E,PPP1R3D,TXNIP,TRIB3,ATF3,OPTN,KCTD16,MTMR2,CASZ1,MTMR3,SLC22A5,ABCB6,GIPR,SDR39U1,PIK3R1,SLC5A3,DEDD2,PRDX3,CYP27B1,CRACR2B,PRKAR2B,INPP5D,ZBTB7B,RREB1,PPARGC1B,PAG1,EGR1,MYH7B,RABGAP1L,FAM78A,SNAI3,LRBA,PTK6,FOSL1,MLLT10,GRIN3B,FAM160A2,EIF5,PARVG,AGO2,CORO6,CD28…
gene_set_query	300	ATF1	351	ARCHS4 Coexpression,812;ENCODE ChIP-seq,111;Enrichr Queries,385;ReMap ChIP-seq,199;GTEx Coexpression,248	RB1,GABPB2,SPI1,TFRC,TEX45,CBLB,EPRS,DCAF6,RPS6KA3,LGALS3,ZFYVE26,C3AR1,LONP2,MYOZ1,CCNL1,IER3,SLC6A19,ACSL1,IFRD1,CMBL,GTPBP2,RUNX1,CHIT1,RNF125,MYL1,MTHFD2,SOAT2,PPP1R3E,LGALS12,TXNIP,TRIB3,VDAC1,ATF6,OPTN,ATF3,GYPA,EPB41,TSHZ1,SDR39U1,PIK3R1,BAZ2B,SAMSN1,DEDD2,CYP27B1,RAB11FIP1,CRACR2B,SLAMF9,VPS11,HMOX1,NCKAP1L,APOE,EGR1,CHKA,GADD45A,TIPARP,MCAM,LARP4,FOSL1,MLLT10,GRIN3B,EIF5,STAR,CD28,CDK12,…
gene_set_query	301	ZBTB25	351	ARCHS4 Coexpression,689;Enrichr Queries,37;GTEx Coexpression,327	GABPB2,TFRC,RORA,IRS2,CBLB,PRDM1,NR3C1,EPRS,TNF,ETS1,ZC3H12D,NAMPT,LONP1,PIM3,BVES,GLUL,IER3,USP8,IFRD1,RFX3,GEM,PGF,RUNX1,SLC9A4,TXNIP,ATF3,INSIG1,BAZ2B,PIK3R1,SLC1A5,LY9,NDRG1,CD79A,HCAR1,LPXN,STAP1,HIVEP2,SKIL,PDZD7,IVNS1ABP,EGR1,JAG1,DENND4A,TIPARP,GADD45A,EDEM1,OGA,KLHL21,NR1D2,KLHL24,CLK1,TRMT9B,NR4A3,TMEM116,BHLHE40,JMY,NABP1,MELTF,MXD1,SETD5,CSRNP1,TRIM72,CIITA,BTG1,CDKN1B,TNFRSF13B,GBE1,…
gene_set_query	302	ZNF274	351.2	Literature ChIP-seq,163;ARCHS4 Coexpression,500;ENCODE ChIP-seq,89;Enrichr Queries,62;ReMap ChIP-seq,222;GTEx Coexpression,1071	ITSN2,SCARB1,TRIO,CCNT1,TFRC,MAML1,FAM13A,SERPINE1,RASEF,SLC4A1,IRS2,CBLB,GHITM,NR3C1,EPRS,ETS1,MYLK4,SYDE2,ZC3H12D,LGALS3,EFR3A,CHCHD3,RNF19A,NAMPT,GRB10,LONP1,EPC1,EPC2,CHAC1,NBN,CCNL1,MFSD2B,MYOZ1,GLUL,TGM2,IER3,CMKLR1,MYLIP,BNIP3L,DGAT2,IFRD1,SLC30A1,GTPBP2,PGF,RUNX1,OBSCN,RNF125,MTHFD2,PPP1R3E,TXNIP,TRIB3,VDAC1,PPEF1,SQSTM1,ATF3,OPTN,KCTD16,FBN2,NOTCH1,EPB41,NPR1,INSIG1,KMT2C,CEP85L,SLC1A3,N…
gene_set_query	303	NR2F2	352.2	ARCHS4 Coexpression,421;ENCODE ChIP-seq,46;Enrichr Queries,709;ReMap ChIP-seq,185;GTEx Coexpression,400	GABPB2,ECI1,SERPINE1,IKZF1,LGALS3,EDNRA,CNST,ALCAM,EDNRB,FAM110C,CCNL1,SAMD11,IER3,LIMCH1,SLC11A1,FIBCD1,IFRD1,MTUS1,EBF2,CMBL,RUNX1,SFRP4,CCDC80,MAP1B,TXNIP,ATF7,KCTD12,ATF3,PIK3R1,CRACR2B,PRKAR2B,INPP5D,VPS11,APOE,ZBTB7B,EGR1,JAG1,ABCA6,GADD45A,TIPARP,SIAH2,MCAM,PTK6,OSGIN2,FOSL1,GRIN3B,PARVG,PRXL2A,FERMT2,ACHE,CSRNP1,SETD5,BTG1,CHRDL1,AIFM2,RAC2,JARID2,DUSP4,SREBF1,CLUH,AHSG,TNNC2,PTGR2,SIRT1,…
gene_set_query	304	TRERF1	352.7	ARCHS4 Coexpression,135;Enrichr Queries,623;GTEx Coexpression,300	TRIO,SPI1,NRROS,PLXND1,NCF1,NCF2,NCF4,RORA,IRS2,PRDM1,IKZF1,NR3C1,ETS1,DOCK10,STK10,PPP4R1,ALCAM,LONP1,KDM2A,LIMCH1,PRKCE,SYTL1,ATP11B,RUNX1,SBDS,DPEP2,TXNIP,RAB38,ADAM8,UTRN,CARD14,DSC2,ATF3,MTMR1,MTMR3,NOTCH1,MGST3,C5AR1,PIK3R1,EFNA5,EVPL,NDRG1,HCAR2,INPP5D,NCKAP1L,HIVEP2,ZBTB7B,RREB1,PAG1,FAM83A,EGR1,FAM78A,PTK6,SSH2,PTPRC,ARHGAP30,PARVG,BHLHE40,CDK12,MXD1,KDM5A,ITGAM,TENM4,CELF2,DOCK8,CHD7,IT…
gene_set_query	305	ZBTB2	353.3	ARCHS4 Coexpression,344;Enrichr Queries,76;GTEx Coexpression,640	PUS10,CCNT1,JADE1,IRS2,IKZF1,NR3C1,EPRS,ETS1,TATDN2,LONP1,EPC1,PIM3,CHAC1,IER3,TICAM2,KDM2A,IFRD1,SLC30A1,PGF,RUNX1,MTHFD2,TXNIP,TRIB3,SQSTM1,ATF3,INSIG1,PIK3R1,NDRG1,EFNB2,HMOX1,LPXN,HIVEP2,SKIL,IVNS1ABP,HSPA9,EGR1,JAG1,HSPA5,TIPARP,GADD45A,RHBDD1,NR1D2,WAPL,FBXO30,FOSL1,STAG2,EIF5,PTPRC,PRXL2A,AGO2,BHLHE40,CD28,PLEKHF2,CSRNP1,BTG1,DDX3X,CHD7,SLC2A1,SLC7A11,DUSP10,RIOK2,JARID2,CYTIP,UTP15,DUSP4,…
gene_set_query	306	TIGD2	354.3	ARCHS4 Coexpression,555;Enrichr Queries,66;GTEx Coexpression,442	PUS10,TFRC,FAM13A,IRS2,NR3C1,EPRS,ALCAM,DEPTOR,SCP2,TDO2,EVA1A,NAMPT,LONP1,PDK4,BVES,GLUL,IER3,MYLIP,ACSL1,GPT2,IFRD1,MTUS1,SLC30A1,KMO,UPB1,PGF,AFG3L2,RBP4,MTHFD2,SOAT2,TXNIP,TRIB3,VDAC1,CYP2E1,KCTD12,ATF3,ABCB4,INSIG1,PROZ,PIK3R1,ADRB2,NDRG1,FOXO1,RHOBTB1,ACMSD,EFNB2,VTN,NPC1L1,FLRT3,AGMO,ADGRG6,HMOX1,HSPA9,EGR1,JAG1,TIPARP,GADD45A,NR1D2,KLHL24,LARP4,MLXIPL,PAH,BHLHE40,NABP1,RETREG1,CSRNP1,BTG1…
gene_set_query	307	ELF5	354.4	Literature ChIP-seq,150;ARCHS4 Coexpression,420;Enrichr Queries,438;ReMap ChIP-seq,145;GTEx Coexpression,619	SCARB1,CCNT1,PLXND1,TFRC,RASEF,CIB2,RORA,IRS2,PRDM1,ETS1,ZFYVE26,EFR3A,DEPTOR,TRIM29,PDK4,C3AR1,CHP1,PIM3,CCNL1,TGM2,TECTA,MEF2A,EOMES,POSTN,CISH,LIMCH1,ACSL1,RALGAPA2,RFX2,SDHD,PRLR,RUNX1,RBP4,TMEM135,KIF16B,LGALS12,BTK,ACOT2,TXNIP,ATF7,VDAC1,CYP2E1,CARD14,ATF3,ACOT4,NOTCH1,KMT2C,LPL,TNFRSF11A,SLC1A5,EFNA5,ADH7,NDRG1,RLF,ADIPOR2,EFNB2,CD79A,ALDH3B2,NLN,FAM83F,HCAR1,CRACR2B,RNF217,VPS11,LPXN,PDZD…
gene_set_query	308	ZNF774	354.7	ARCHS4 Coexpression,547;Enrichr Queries,510;GTEx Coexpression,7	TRIO,GABPB2,FAM13A,RORA,IRS2,CBLB,DCAF6,CHCHD3,NARS2,PDK4,DPF3,MYOZ1,PDK2,PITX3,EPM2A,PDHX,MYLIP,USP8,PRKAB2,CDKL5,ACTN2,LIMCH1,RALGAPA2,MTUS1,SYPL2,PGF,AFG3L2,SLC9A4,OBSCN,MYL1,MAP1B,RRAGD,TXNIP,VDAC1,UTRN,OPTN,SLC22A5,UBR3,PIK3R1,EFNA5,NDRG1,ART1,FAM83F,HCAR1,CMYA5,CACNA1S,IP6K3,PAG1,PDZD7,EGR1,JAG1,GADD45A,ZBTB16,NEB,KLHL24,TRMT9B,TMEM116,BHLHE40,REL,MELTF,GRSF1,RETREG1,MRS2,TRIM72,PHTF2,GFM1,…
gene_set_query	309	TET3	354.7	ARCHS4 Coexpression,232;ReMap ChIP-seq,296;GTEx Coexpression,536	GSK3B,SMG1,KDM5C,CDKN1B,ANKRD33B,PANK3,TFRC,MAML1,DOCK8,KRT23,RORA,AFF4,MED13,TRIM29,SPTLC3,NIPAL1,JARID2,CERS3,KDM6B,MYLIP,KDM2A,ELOVL4,TNFRSF18,DYRK1A,ATP11B,ZBTB34,GAB2,ETV3,PATL1,PKP1,RAB38,SMCR8,LCP1,CARD14,MTMR1,CASZ1,MTMR3,DLX5,KMT2C,DOT1L,NR2C2,EVPL,SLC7A1,ALDH3B2,SGPL1,MKNK2,PLAGL2,ZBTB7B,RREB1,MAP3K1,CDSN,RIC1,LNPEP,GRHL1,SSH2,KLF5,CDK12,BRWD3
gene_set_query	310	ZNF366	354.7	ARCHS4 Coexpression,580;Enrichr Queries,430;GTEx Coexpression,54	SPI1,TRIO,PLXND1,FAM89A,GPR65,CLEC10A,SERPINE1,AQP7,CBLB,PRDM1,NR3C1,ETS1,DOCK10,LIPE,EDNRB,SLCO2B1,C3AR1,ENPP2,PDK4,BVES,TGM2,CMKLR1,IER3,ADIPOQ,CD180,EBF2,FRMD3,CHIT1,RNF125,GPD1,LGALS12,KCTD12,SIK2,IGSF6,SUCNR1,KMT2C,LPL,SLC1A3,PIK3R1,TNFRSF11A,GLB1L2,HCAR1,PRKAR2B,A2M,CD300LG,CCR1,EGR1,MSR1,CD163,ABCA6,CAV2,CAV1,INSR,CIDEC,ACER2,PTPRC,RGCC,TMEM236,BHLHE40,ITGAM,PLEK,TCF23,PTPRM,SLC7A11,PIK3CG…
gene_set_query	311	RBPJ	354.8	Literature ChIP-seq,152;ARCHS4 Coexpression,1013;Enrichr Queries,263;ReMap ChIP-seq,96;GTEx Coexpression,250	TRIO,TFRC,NCF2,NDUFA10,SERPINE1,JADE1,JMJD1C,RORA,IRS2,GHITM,PRDM1,NR3C1,EPRS,ETS1,ZC3H12D,LGALS3,ALCAM,RGS1,MPC2,RNF19A,NAMPT,LONP1,GLUL,IER3,BNIP3L,CXADR,CD300A,RUNX1,CHIT1,PHOSPHO1,TXNIP,ATF7,KCTD12,UTRN,ATF6,CARD14,ATF3,NOTCH1,IGSF6,GIPR,PIK3R1,RLF,LY9,NDRG1,FOXO1,DEDD2,CD79B,CD79A,BAG4,CD19,INPP5D,HMOX1,HIVEP2,ZBTB7B,SKIL,PAG1,IVNS1ABP,EGR1,JAG1,GOT1,HSPA5,GADD45A,CAV1,DENND4C,LNPEP,ERAL1,ST…
gene_set_query	312	PRDM2	355.7	ARCHS4 Coexpression,51;Enrichr Queries,209;GTEx Coexpression,807	ITSN2,ACAA2,TRIO,DGKD,ZFYVE9,JMJD1C,RORA,IRS2,CBLB,IKZF1,NR3C1,ETS1,DOCK10,STK10,SCP2,EVA1A,EPC1,ARID2,MEF2A,KDM2A,RALGAPA1,PRKCE,DYRK1A,TSC1,RUNX1,MAP1B,TXNIP,UTRN,KMT2C,BAZ2B,PIK3R1,FOXO1,CD79A,ATXN7,CD19,INPP5D,NCKAP1L,HIVEP2,RREB1,EGR1,GADD45A,DENND4A,EDEM1,OGA,LNPEP,KLHL24,SSH2,CRLS1,PTPRC,ARHGAP30,JMY,BHLHE40,REL,TAF4B,MELTF,CDK12,CDK13,BRWD1,CD22,CPEB4,GSK3B,SMG1,CIITA,BTG1,CELF2,DOCK8,CHD…
gene_set_query	313	HIF1A	355.8	Literature ChIP-seq,28;ARCHS4 Coexpression,426;Enrichr Queries,373;ReMap ChIP-seq,69;GTEx Coexpression,883	RB1,SCARB1,ANKRD37,SPI1,NRROS,TRIO,TFRC,MAML1,SERPINE1,FAM13A,RASEF,SLA,PRDM1,NR3C1,EPRS,ALDH1L2,ETS1,PVR,LGALS3,ALCAM,FAM110C,RNF19A,NAMPT,GRB10,LONP1,PIM3,CCNL1,ARID2,DIP2C,SAMD11,TGM2,IER3,BNIP3L,SLC6A19,TICAM2,ACSL1,SLC11A1,APLP2,FIBCD1,ADIPOQ,DYRK1A,ATP11B,TEX2,PGF,RSBN1,RUNX1,CCDC80,MTHFD2,MFNG,LGALS12,PKP2,TXNIP,TRIB3,VDAC1,UTRN,SQSTM1,ATF3,FBN2,INSIG1,SLC1A5,PIK3R1,NDRG1,FOXO1,CYP27B1,ALD…
gene_set_query	314	ZNF792	357	ARCHS4 Coexpression,174;Enrichr Queries,612;GTEx Coexpression,285	NRROS,PLXND1,RORA,IRS2,CBLB,PRDM1,IKZF1,ETS1,CNST,CCRL2,LONP1,MFSD2B,IER3,LMO2,ZBTB34,FRMD3,RNF125,MFNG,LGALS12,BTK,TXNIP,TRIB3,KCTD12,NOTCH1,EPB41,NDRG1,EFNB2,PODXL,PRKAR2B,MAP7,HMOX1,CD300LG,PAG1,EGR1,RABGAP1L,JAG1,FAM78A,LRBA,SIAH2,TRPV2,LNPEP,NR1D2,KLHL24,ABHD15,PPFIBP2,PTPRC,ARHGAP30,SELL,BHLHE40,MXD1,LAT,CSRNP1,DOCK8,PTEN,SLC40A1,ATP2A3,PTPRM,SLC2A3,PIK3CG,LFNG,SPN,DUSP10,RAC2,SH3BGRL2,CD36…
gene_set_query	315	TBX1	360	ARCHS4 Coexpression,247;Enrichr Queries,780;GTEx Coexpression,53	PLXND1,RORC,RORA,PRDM1,ETS1,COX6A2,DCAF6,DEPTOR,GRB10,MYOZ1,PITX3,TGM2,SAMD11,KCMF1,ACTN2,LMO2,SYPL2,PGF,RUNX1,OBSCN,MYL1,RGS9BP,TXNIP,OPTN,ATF3,CASZ1,UBR3,CACNA1H,ART1,EFNB2,BCL2L13,CMYA5,CACNA1S,IP6K3,EGR1,MYH7B,JAG1,ZBTB16,MCAM,CHCHD10,NEB,ESR1,NR4A3,BHLHE40,CORO6,MELTF,TRIM72,PHTF2,ATP2A1,PYGM,TMEM52,OSBPL11,JPH1,LMOD2,LFNG,KBTBD13,HEY1,HJV,MYO18B,PGM1,DUSP4,ZYG11B,MYBPC2,TRIM63,TNNC2,AMPD1,A…
gene_set_query	316	ZNF436	361.7	ARCHS4 Coexpression,248;Enrichr Queries,361;GTEx Coexpression,476	TRIO,PANK3,SERPINE1,IRS2,PRDM1,ETS1,LGALS3,TRIM29,NIPAL1,FAM110C,PEG10,PDK4,SACS,GLUL,TGM2,IER3,MYLIP,SEMA6D,PGF,RUNX1,SOAT2,MAP1B,GPD1,PKP1,TXNIP,RAB38,KCTD12,CARD14,ATF3,SLC1A3,LPL,PIK3R1,EVPL,NDRG1,FOXO1,EFNB2,ALDH3B2,SGPL1,FAM83F,CD300LD,HIVEP2,RREB1,FAM83A,IVNS1ABP,EGR1,JAG1,TIPARP,GADD45A,ZBTB16,CAV1,PTK6,NR1D2,KLHL24,CORO2B,PRXL2A,BHLHE40,MELTF,FGF11,CSRNP1,GSK3B,SOWAHC,FHL1,SLC2A1,SLC40A1…
gene_set_query	317	TBX20	361.7	ARCHS4 Coexpression,201;Enrichr Queries,739;GTEx Coexpression,145	PANK3,SERPINE1,CIB2,RORA,PRDM1,ETS1,EDNRA,EDNRB,MPC1,DPF3,BVES,EOMES,MEF2A,POSTN,ACTN2,EBF2,UNC5C,SDHA,CPT1B,RUNX1,OBSCN,PPP1R3B,DOK7,PKP2,UQCRC2,ATF3,FREM2,FBN2,CASZ1,HTRA3,MGST3,LPL,UBR3,EFNA5,NDRG1,EFNB2,TMEM245,CMYA5,CCDC141,PPARGC1A,MYH7B,HHATL,EGR1,PRR32,RABGAP1L,PDHA1,GOT1,SPHKAP,FAM78A,ZBTB16,CHCHD10,CS,BHLHE40,CORO6,CYCS,ACO2,FERMT2,TENM4,PTPRM,TMEM182,MYOM2,LMOD2,CSRP3,HEY1,B3GALT2,HEY2…
gene_set_query	318	ZNF319	363	ARCHS4 Coexpression,189;Enrichr Queries,695;GTEx Coexpression,205	SPI1,TRIO,NCF1,PLXND1,NCF2,GPR65,NCF4,AQP9,SLA,IRS2,PRDM1,ETS1,CMIP,STK10,RUSC2,LONP1,ZBTB34,PHOSPHO1,PPP1R3D,DPEP2,PLBD1,TXNIP,ADAM8,ATF3,CASZ1,IGSF6,NOTCH1,C5AR1,NDRG1,EFNB2,FUT7,ZBTB7B,CCR1,EGR1,JAG1,CBX4,GADD45A,FAM78A,KLHL24,SSH2,ARHGAP30,SELL,PARVG,AGO2,BHLHE40,MELTF,MXD1,ARHGAP9,CSRNP1,ITGAM,BTG1,SOWAHD,ITGB2,SLC2A1,PIK3CG,ADGRE1,LFNG,HK3,GLT1D1,RAC2,FFAR2,DUSP4,TGIF1,KDM6B,KLF10,SREBF1,VA…
gene_set_query	319	ZEB1	364.2	ARCHS4 Coexpression,466;ENCODE ChIP-seq,57;Enrichr Queries,473;ReMap ChIP-seq,204;GTEx Coexpression,621	ITSN2,AHCYL2,TFRC,SERPINE1,JMJD1C,VPREB3,EDNRA,ALCAM,RASSF4,WDR93,NIPAL1,CHAC1,DIP2C,IER3,MEF2A,CXADR,LIMCH1,SLC11A1,MCCC1,SYTL1,ATG14,CLPX,RUNX1,CCDC80,MTHFD2,MAP1B,PPP1R3E,KCNQ4,TXNIP,KCTD12,ATF6,ATF3,GIPR,PEX11A,TSHZ1,TMTC1,PIK3R1,BAZ2B,DEDD2,CD79A,CYP27B1,CRACR2B,VPS11,HIVEP2,ZBTB7B,PPARGC1B,EGR1,JAG1,ABCA5,TIPARP,SNAI3,MCAM,LRBA,PTK6,WAPL,FOSL1,MLLT10,FA2H,GRIN3B,CDK12,CDK13,FERMT2,CD22,MRS2…
gene_set_query	320	SOX7	364.7	ARCHS4 Coexpression,362;Enrichr Queries,411;GTEx Coexpression,321	DYRK4,PLXND1,SOWAHC,SERPINE1,TCF23,PRDM1,SLC7A11,ETS1,LGALS3,EPB41L4A,EDNRB,HEY1,TRIM29,FAM110C,PDK4,CHP1,CD36,CCNL1,CTSC,IER3,TGM2,CERS3,DUSP4,SLC36A2,LIMCH1,LMO2,FRMD4B,ETV3,TMPRSS11F,PGF,SLC9A4,IRF8,COL6A3,RAB38,PPARG,ITGA6,CARD14,ASPA,DSC2,ATF3,MGLL,HBEGF,NPR1,SEMA3G,CXCR4,LPL,ADRB2,EVPL,NDRG1,APOLD1,EFNB2,PRRG4,ALDH3B2,FGD5,FAM83F,ALS2CL,HCAR1,PALMD,PODXL,HLX,P2RY1,HMOX1,CD300LD,RREB1,MEST,C…
gene_set_query	321	ZXDA	365.7	ARCHS4 Coexpression,91;Enrichr Queries,105;GTEx Coexpression,901	TRIO,JMJD1C,RORA,IRS2,CBLB,IKZF1,NR3C1,ETS1,DOCK10,RPS6KA3,STK10,ALCAM,NARS2,EPC1,EPC2,PIM3,CCNL1,NEPRO,IER3,KCNH4,KDM2A,MTUS1,DYRK1A,MITF,ATP11B,MID2,RUNX1,GPD2,MAP1B,LGALS12,TXNIP,UTRN,SQSTM1,ATF3,KLHL15,MAOA,CEP85L,BAZ2B,PIK3R1,NDRG1,FOXO1,PODXL,HIVEP2,SKIL,EGR1,GADD45A,TIPARP,CAV1,ZBTB10,LNPEP,NR1D2,KLHL24,SSH2,PTPRC,DMXL1,BHLHE40,JMY,CD28,MELTF,RETREG1,CPEB2,FERMT2,BRWD3,CPEB4,CSRNP1,SMG1,BT…
gene_set_query	322	ETV6	365.8	ARCHS4 Coexpression,94;Enrichr Queries,515;ReMap ChIP-seq,91;GTEx Coexpression,763	SCARB1,NRROS,TRIO,SPI1,ZFYVE9,NCF2,SERPINE1,NCF4,RORA,IRS2,CBLB,PRDM1,IKZF1,NR3C1,TNF,ETS1,SAT1,CMIP,DOCK10,STK10,NAMPT,SLC16A6,LONP1,DPF3,NBN,CCNL1,IER3,TGM2,MYLIP,MREG,CISH,IST1,SLC11A1,PRKCE,CD180,LMO2,GTPBP2,RSBN1,RUNX1,CHIT1,BTK,TXNIP,UTRN,ATF6,ATF3,NOTCH1,IGSF6,C5AR1,SLC1A5,PIK3R1,NDRG1,FOXO1,CD79A,RAB11FIP1,INPP5D,NCKAP1L,HIVEP2,ZBTB7B,PCK1,RREB1,IVNS1ABP,EGR1,JAG1,CBX4,FAM78A,DENND4A,EDEM…
gene_set_query	323	ZBTB49	366.5	ARCHS4 Coexpression,236;GTEx Coexpression,497	PLEKHF2,NCF2,GPR65,FAM13A,PLEK,AQP9,IKZF1,TENT4B,PIK3CG,DMBX1,ZXDC,CCRL2,RAC2,FFAR4,EPC1,CYTIP,TECTA,GHSR,MYLIP,VAV1,RSBN1,PATL1,LMX1A,MFNG,PPP1R3D,TLR9,DPEP2,ATP6V1B2,ADAM8,LCP2,CD48,LCP1,STK40,SASH3,MTMR3,C5AR1,WAS,AOAH,PORCN,RASD1,LPXN,SH2B2,CYTH1,LRRC25,IL10RA,PARP16,RMC1,MSRA,SNRK,PTPRC,ARHGAP30,EVI2B,MXD1
gene_set_query	324	NR5A1	368	ARCHS4 Coexpression,178;Enrichr Queries,747;GTEx Coexpression,179	RB1,KLB,SCARB1,TFRC,JADE3,IRS2,NR3C1,EPRS,ETS1,C4B,SPIC,RPS6KA3,LONP1,PIM3,TGM2,IER3,KCNH4,PRKAB2,GPT2,PGF,RUNX1,SOAT2,TXNIP,TRIM15,MGARP,DGKK,SQSTM1,ABCG1,ATF3,FREM2,NOTCH1,PIK3R1,NDRG1,FOXO1,PRDX3,PORCN,MC2R,ADGRG6,HMOX1,APOE,A2M,EGR1,HSPA5,CAV1,ESR1,MLXIPL,STAR,PAH,BHLHE40,TAB3,MELTF,MS4A7,SLC40A1,SLC2A1,TSPAN12,DUSP16,FTCD,AOX1,TGIF1,SREBF1,AHSG,ITGA1,LSS,F5,MRAP,SLC7A5,ATRN,ITGAD,TBC1D4,NPC1…
gene_set_query	325	BCL11A	368.2	ARCHS4 Coexpression,484;ENCODE ChIP-seq,21;Enrichr Queries,476;ReMap ChIP-seq,150;GTEx Coexpression,710	RB1,TRIO,IKZF1,ZC3H12D,ALCAM,TRIM29,NIPAL1,LONP1,CCNL1,IER3,CXADR,ACSL1,PRKCE,RFX3,UNC5C,RUNX1,RUFY4,MAP1B,LGALS12,AKAP9,TXNIP,ATF3,CD101,MTMR1,TSHZ1,ABCB4,PIK3R1,EVPL,LY9,SAMSN1,CD79B,CD79A,SGPL1,RAB11FIP1,CRACR2B,FLRT3,INPP5D,HIVEP2,ZBTB7B,CCR1,EGR1,RABGAP1L,JAG1,CHKA,TIPARP,EDEM1,SIAH2,INSR,PTK6,LNPEP,FOSL1,GRIN3B,PPFIBP2,CD28,REL,CCSER1,CDK13,CPEB4,SETD5,SMG1,CDKN1B,BTG1,TNFRSF13B,TENM4,HILPD…
gene_set_query	326	HOXC10	368.7	ARCHS4 Coexpression,59;Enrichr Queries,962;GTEx Coexpression,85	SERPINE1,IRS2,COX6A2,DCAF6,COMP,NARS2,PDK4,MYOZ1,BVES,PITX3,IER3,OSR2,PRKAB2,POSTN,ACTN2,EBF2,SYPL2,SDHA,PRLR,OBSCN,MYL1,RGS9BP,TXNIP,OPTN,ATF3,UBR3,LPL,ART1,BCL2L13,NLN,CMYA5,HMOX1,CACNA1S,IP6K3,EGR1,ZBTB16,CHCHD10,NEB,FOSL1,CS,BHLHE40,CORO6,GRSF1,TRIM72,PHTF2,CLIC5,GBE1,HSPB8,FHL1,ATP2A1,PYGM,TMEM52,OSBPL11,JPH1,MYOM2,LMOD2,GHR,KBTBD13,CSRP3,HEY1,HJV,STBD1,MYO18B,PGM1,SGCG,ZYG11B,MYBPC2,TRIM63,…
gene_set_query	327	TCF15	371.3	ARCHS4 Coexpression,353;Enrichr Queries,584;GTEx Coexpression,177	ECI1,SERPINE1,JADE1,PRDM1,COX6A2,ETS1,CHCHD3,EDNRB,ENPP2,PDK4,HADH,MYOZ1,TGM2,PDHX,ACTN2,LMO2,SHISA2,SYPL2,SDHA,CPT1B,PGF,FRMD3,HIC2,DOK7,TXNIP,UQCRC2,ATF3,NOTCH1,NPR1,HTRA3,MGST3,LPL,EFNB2,HMOX1,APOE,PLTP,MYH7B,HHATL,EGR1,PDHA1,HOMER1,ZBTB16,CAV1,MCAM,CHCHD10,CS,MLXIPL,BHLHE40,MELTF,CLIC5,TMEM182,YBX2,TMEM52,PYGM,SLC2A4,JPH1,MYOM2,LMOD2,KBTBD13,CSRP3,HEY1,UQCRFS1,CD36,JARID2,SGCG,MYBPC3,DUSP4,MM…
gene_set_query	328	TEAD1	371.5	ARCHS4 Coexpression,401;Enrichr Queries,719;ReMap ChIP-seq,80;GTEx Coexpression,286	SCARB1,TRIO,GPR65,FAM13A,SERPINE1,RORA,IRS2,PRDM1,IKZF1,NR3C1,PVR,ETS1,SYDE2,HERC3,ALCAM,RASSF4,RGS1,LEPR,PLCE1,DIP2C,CCNL1,BVES,TGM2,IER3,EPM2A,KCMF1,PRKAB2,LIMCH1,DYRK1A,MTUS1,MITF,ATG14,UPB1,MID2,RUNX1,FRMD3,KCTD9,CCDC80,MAP1B,PKP2,PKP1,TXNIP,UTRN,ATF3,MTMR1,SLC22A5,USP53,CEP85L,UBR3,TMTC1,PIK3R1,EFNA5,NDRG1,FOXO1,ARHGAP12,EFNB2,TRPM2,TMEM245,ADGRG6,RREB1,CCR1,ITPRID2,EGR1,JAG1,CAV2,GADD45A,CA…
gene_set_query	329	GBX1	374.3	ARCHS4 Coexpression,33;Enrichr Queries,988;GTEx Coexpression,102	PLXND1,RORA,COX6A2,DCAF6,DEPTOR,PPIP5K1,DPF3,MYOZ1,EOMES,PDHX,KCNH4,ACTN2,FIBCD1,LMO2,EBF2,SYPL2,RUNX1,OBSCN,LMX1A,MYL1,RGS9BP,SOAT2,LGALS12,OPTN,ATF3,CASZ1,DLX5,KLHL11,EFNA5,NPAS1,RHOBTB1,ART1,DNAJC21,CMYA5,CACNA1S,IP6K3,EGR1,MYH7B,HHATL,ZBTB16,CHCHD10,NEB,COQ5,FA2H,NR4A3,BHLHE40,CORO6,MELTF,TRIM72,ACHE,CLIC5,ANKRD33B,HSPB8,FHL1,ATP2A1,PYGM,TMEM52,JPH1,MYOM2,LMOD2,KBTBD13,DMBX1,PCM1,CSRP3,HJV,MY…
gene_set_query	330	MGA	374.3	ARCHS4 Coexpression,132;Enrichr Queries,259;GTEx Coexpression,732	KDM5A,SMG1,DDX3X,TRIO,PANK3,CCNT1,CHD7,JMJD1C,ARHGAP5,NR3C1,CHD2,EPRS,AFF4,CHD1,LYST,SYNE2,CCAR1,EEA1,NIPBL,PCM1,METTL14,MED13,PCF11,SACS,CEP170,ARID2,ZBTB39,USP8,KDM2A,ARHGEF12,RBM15,RALGAPA1,VPS13C,PDE4D,VPS13D,VPS13A,TET2,ZFP91,VPS13B,URB1,SIRT1,NCOR1,AKAP9,LCOR,UTRN,SFT2D2,CLOCK,ZSCAN29,KMT2C,CEP85L,BAZ2B,PIK3R1,NR2C2,ACACA,ATAD2B,SBNO1,PDPR,HECTD1,NRIP1,RBBP6,KANSL1L,RREB1,NKTR,FAM83A,SUZ12,…
gene_set_query	331	ZNF33A	375.3	ARCHS4 Coexpression,509;Enrichr Queries,193;GTEx Coexpression,424	DENND1B,SMG1,FAM13B,MAML1,RASEF,PTEN,JMJD1C,RORA,IRS2,ARHGAP5,NR3C1,CHD2,EPRS,MYSM1,AFF4,CHD1,LYST,SYNE2,MFSD8,EEA1,ZFYVE26,NIPBL,PCM1,ING3,MED13,PCF11,ZXDC,DBT,LONP1,EPC1,KMT5B,ARID2,LZTS1,KDM6B,USP8,CXADR,CLUH,NHLRC3,RALGAPA1,VPS13C,VPS13A,TET2,DYRK1A,VPS13B,SIRT1,RSBN1,MAP1B,AKAP9,WAC,LCOR,TXNIP,ALDOA,CLOCK,SQSTM1,KDM3A,EPB41,KMT2C,UBR3,BAZ2B,PIK3R1,FAM117B,MBTD1,CRACR2B,VPS54,SKIL,NKTR,MAP3K2…
gene_set_query	332	ARID3B	377	ARCHS4 Coexpression,532;GTEx Coexpression,222	ARHGAP9,MRS2,SPI1,NCF1,NCF2,GPR65,SOWAHD,PLEK,JADE1,CIB2,KLHDC7A,SLC2A3,IKZF1,ITGAL,PIK3CG,STK10,ALCAM,RAC2,ME1,CYTIP,JARID2,ZBTB39,RBM15,CD300A,VAV1,HIC2,PHOSPHO1,BTK,LCP2,ADAM8,LCP1,DGKK,SASH3,MTMR3,C5AR1,WAS,AOAH,CLN8,LY9,SAMSN1,DEDD2,MBTD1,CECR2,NLN,UGP2,PODXL,CD300LB,SLC16A1,POU2F1,CAV1,APOBR,RMC1,ARHGAP30,THEMIS2,POLR3G,PTPN6,MYO1G
gene_set_query	333	MECOM	380.3	Literature ChIP-seq,27;ARCHS4 Coexpression,772;GTEx Coexpression,342	ITSN2,AQP9,JMJD1C,RASSF6,C3AR1,MFSD2B,MEF2A,MTUS1,RFX3,RNF125,RUFY4,SOAT2,BTK,TXNIP,UQCRC2,ATF6,MTMR1,IGSF6,GIPR,MGST3,TSHZ1,TXK,HSPA4L,SAMSN1,DEDD2,MC2R,CRACR2B,PRKAR2B,INPP5D,SLAMF9,NCKAP1L,HIVEP2,RREB1,EDEM1,SIAH2,EAF1,PARP16,ACER2,ATP4A,REL,CYSTM1,CDK12,CPEB2,ARHGAP9,ACHE,SLC44A3,GFM1,CDKN1B,TNFRSF13B,N4BP2L1,SLC7A11,OSBPL11,LYST,AACS,LARP1B,LFNG,CCKAR,SPTLC3,AIFM2,RAC2,CTSE,APPL2,CTSC,TMED5,…
gene_set_query	334	ZNF780A	381	ARCHS4 Coexpression,448;Enrichr Queries,303;GTEx Coexpression,392	PUS10,GPR65,NCF4,AQP9,RASEF,RORA,NR3C1,SACS,USP8,CDKL5,RFX3,ZBTB34,RSBN1,SLC9A4,PPP1R3D,BTK,TXNIP,CLOCK,IGSF6,USP53,KMT2C,HSPA4L,BAZ2B,PIK3R1,SLC5A3,FUT7,SKIL,EGR1,ABCA6,DENND4C,ZBTB10,LNPEP,ARHGAP28,KLHL24,ANKEF1,ARHGAP30,STAG2,SELL,DMXL1,BHLHE40,JMY,REL,TAB3,BRWD1,CPEB4,DENND1B,SMG1,SOWAHD,PTEN,SLC2A3,TMEM182,SLC7A11,ARHGAP5,CHD1,MYSM1,LYST,PIK3CG,EEA1,HK3,NIPBL,FAM102B,EPB41L4A,ING3,MED13,SPTL…
gene_set_query	335	PPARD	381.8	Literature ChIP-seq,78;ARCHS4 Coexpression,876;Enrichr Queries,198;GTEx Coexpression,375	SLC23A3,TRIO,SERPINE1,AQP9,AQP7,CBLB,GHITM,EPRS,LGALS3,LIPE,RPS6KA3,EFR3A,SCP2,RUSC2,NIPAL1,FAM110C,PEG10,LIPG,LONP1,PDK4,CCNL1,BVES,GLUL,IER3,CMKLR1,MEF2A,DYNC2H1,SLC11A1,GLCE,PRKCE,FIBCD1,KCNK13,IFRD1,MYO7B,MTUS1,EBF2,GTPBP2,TMEM170B,ATG14,RUNX1,MAP1B,AKAP9,TXNIP,PRR15,UQCRC2,ATF3,MTMR3,SLC22A5,EPB41,ABCB4,PEX11A,PIK3R1,EVPL,SAMSN1,DEDD2,MBTD1,GALR2,HMOX1,APOE,HIVEP2,ZBTB7B,EGR1,RABGAP1L,GADD45…
gene_set_query	336	ATOH8	384.7	ARCHS4 Coexpression,249;Enrichr Queries,678;GTEx Coexpression,227	TRIO,PLXND1,ZFAND5,SERPINE1,JADE1,AQP7,IRS2,ETS1,CMIP,LIPE,EDNRB,RASSF4,PDK4,PLCE1,TGM2,IER3,LIMCH1,OMD,EBF2,PGF,CCDC80,GPD1,SBDS,TXNIP,UTRN,ATF3,ATP6V1A,SLC22A3,NPR1,LPL,TMTC1,NDRG1,FOXO1,RNF217,HMOX1,LONRF3,EGR1,JAG1,ABCA6,CAV2,ZBTB16,CAV1,MCAM,CORO2B,NR4A3,BHLHE40,FERMT2,BCAR3,CSRNP1,HSPB8,FHL1,PTPRM,LIMD1,CHRDL1,GHR,LFNG,ACADL,HEY1,AOX1,CD36,DUSP4,MME,PARD3B,COL6A2,COL6A1,PLIN4,ITGA7,ANGPTL2,…
gene_set_query	337	RFX5	386	ARCHS4 Coexpression,581;ENCODE ChIP-seq,74;Enrichr Queries,774;ReMap ChIP-seq,231;GTEx Coexpression,270	GABPB2,TFRC,SERPINE1,EPRS,CCAR1,ZC3H12D,ZFYVE26,ALCAM,NIPAL1,RASSF6,LONP1,LONP2,EPC2,CCNL1,GLUL,IER3,DYNC2H1,SLC5A6,RUFY4,MTHFD2,SOAT2,PPP1R3B,PPP1R3E,BTK,TXNIP,PRR15,TRIB3,ATF3,OPTN,ABCB6,GIPR,PEX11A,TSHZ1,DEDD2,CD79B,CD79A,CYP27B1,RAB11FIP1,FLRT3,CD19,LDHD,VPS11,HMOX1,NCKAP1L,APOE,ZBTB7B,EGR1,ACE,ABCA5,GADD45A,PARP16,LARP4,FOSL1,ACER2,NET1,CD22,SETD5,BTG1,CDKN1B,DHRS11,TNFRSF13B,ODF3L1,MMP28,RA…
gene_set_query	338	DMTF1	386.3	ARCHS4 Coexpression,330;Enrichr Queries,91;GTEx Coexpression,738	SETD5,SMG1,GABPB2,BTG1,CDKN1B,TFRC,SERPINE1,SLC2A1,TDRP,JMJD1C,IRS2,CBLB,SLC7A11,NR3C1,CHD2,EPRS,ETS1,CHD1,MYSM1,SYNE2,GHR,ING5,NIPBL,PCM1,ALCAM,EPC1,CHAC1,ARID2,CFAP44,IER3,DUSP4,KLF10,SUN1,HMGCS1,FCRL5,VPS13C,MRPS22,VPS13B,TSC1,ATP11B,PGF,RUNX1,MTHFD2,SOAT2,AKAP9,TXNIP,LCOR,PPARG,ITGA6,TRIB3,UTRN,SFT2D2,ATF3,KDM3A,SATB1,KMT2C,INSIG1,CXCR4,BAZ2B,PIK3R1,NR2C2,NDRG1,BTAF1,MAT2A,NRIP1,HMOX1,APOE,KA…
gene_set_query	339	ZNF784	387	ARCHS4 Coexpression,192;Enrichr Queries,876;GTEx Coexpression,93	ECI1,IRS2,PRDM1,COX6A2,DCAF6,CHCHD3,LONP1,PDK4,PIM3,MYOZ1,BVES,PITX3,IER3,EPM2A,PRKAB2,ACTN2,LMO2,SYPL2,CPT1B,PGF,OBSCN,MYL1,RGS9BP,TXNIP,TRIB3,SQSTM1,ATF3,NDRG1,ART1,CMYA5,HMOX1,CACNA1S,ZBTB7B,EGR1,GADD45A,CHCHD10,BHLHE40,CORO6,MELTF,TRIM72,PHTF2,CSRNP1,ATP2A1,PYGM,TMEM52,SLC2A4,JPH1,MYOM2,LMOD2,KBTBD13,LFNG,CSRP3,HJV,STBD1,MYO18B,JARID2,PGM1,SGCG,DUSP4,KDM6B,KLF10,SREBF1,MYBPC2,CLUH,TNNC2,AMPD1…
gene_set_query	340	ELF3	387.5	ARCHS4 Coexpression,392;Enrichr Queries,615;ReMap ChIP-seq,59;GTEx Coexpression,484	SCARB1,NCF2,RASEF,SERPINE1,PRDM1,SAT1,LGALS3,ALCAM,RASSF4,RGS1,FAM110C,RASSF6,SLC16A6,LONP1,PDK4,CHP1,DPF3,GLUL,PDK2,TGM2,IER3,CXADR,LIMCH1,APLP2,PGF,PPA1,PRR15,TXNIP,TRIB3,TRIM15,DSC2,ATF3,SLC22A5,SUCNR1,USP53,GIPR,TSHZ1,TNFRSF11A,EFNA5,ADH7,NDRG1,EVPL,DEDD2,ARHGAP12,RAB11FIP1,CRACR2B,HMOX1,ZBTB7B,RREB1,PPARGC1A,PDZD7,IVNS1ABP,MYH7B,EGR1,JAG1,CHKA,CBX4,GADD45A,CAV1,PTK6,ELL2,FOSL1,NET1,ARHGAP30,…
gene_set_query	341	NFX1	388.3	ARCHS4 Coexpression,384;Enrichr Queries,517;GTEx Coexpression,264	GABPB2,TFRC,RASEF,RORC,JMJD1C,RORA,NR3C1,EPRS,ZFYVE26,ZXDC,ARID2,NEPRO,MEF2A,USP8,CDKL5,DYRK1A,CLPX,RUNX1,AFG3L2,SLC9A4,UTRN,SQSTM1,CASZ1,KMT2C,PRDM15,PIK3R1,ARHGAP12,HCAR1,RREB1,IVNS1ABP,HSPA9,EGR1,ABCA5,ABCA6,OGA,LNPEP,ARHGAP28,LARP4,WAPL,MLLT10,EIF5,BHLHE40,REL,TAF4B,MELTF,CDK13,BRWD1,ATG2B,CPEB4,GSK3B,SMG1,CELF2,CHD7,TMEM182,CHD2,LIMD1,AFF4,CHD1,NIPBL,EPB41L4A,MED13,PCF11,SPTLC3,JARID2,UTP15,…
gene_set_query	342	GATAD2B	388.7	ARCHS4 Coexpression,309;Enrichr Queries,776;GTEx Coexpression,81	CCNI,JMJD1C,IRS2,IKZF1,EPRS,CMIP,STK10,ARID2,EOMES,KDM2A,CD300A,DYRK1A,RSBN1,MAP1B,CD300E,TXNIP,ADAM8,MTMR3,EPB41,TXK,KMT2C,C5AR1,PIK3R1,LY9,RLF,DEDD2,HCAR2,PRDX3,INPP5D,CD300LB,NLRP3,RREB1,PAG1,ZBTB18,EGR1,POU2F1,LNPEP,SSH2,STAG2,AGO2,BHLHE40,JMY,REL,MELTF,CDK12,MXD1,BRWD3,CPEB4,GSK3B,SETD5,SMG1,KDM5C,BTG1,CDKN1B,DDX3X,CELF2,PLEK,CHD7,PTEN,SLC2A1,SLC2A3,ITGAL,CHD2,LYST,AFF4,NIPBL,MED13,RAC2,CYTI…
gene_set_query	343	ZNF275	389	ARCHS4 Coexpression,866;Enrichr Queries,121;GTEx Coexpression,180	SCARB1,TFRC,MAML1,SERPINE1,JADE3,IRS2,EPRS,ETS1,C4B,RPS6KA3,PEG10,LONP1,PDK4,CHAC1,BVES,GLUL,TGM2,IER3,MYLIP,KDM2A,PRLR,OLFM2,KIF16B,SOAT2,MAP1B,TXNIP,TRIB3,ATF7,MGARP,KCTD12,ATF3,LRRC58,SLC22A5,INSIG1,PIK3R1,ADRB2,PRDX3,EFNB2,PORCN,MC2R,TMEM245,HMOX1,APOE,SKIL,PAG1,HSPA9,IVNS1ABP,EGR1,GADD45A,CAV1,KLHL24,ACSF2,STAR,AGO2,BHLHE40,MELTF,ITM2A,CPEB4,SETD5,KDM5C,DDX3X,CDKN1B,ANKRD33B,HIBADH,PDE3B,SLC…
gene_set_query	344	TBX3	389.3	Literature ChIP-seq,101;ARCHS4 Coexpression,656;Enrichr Queries,611;GTEx Coexpression,189	SCARB1,TRIO,SERPINE1,RASEF,JADE1,JADE3,IRS2,KLHDC7A,PRDM1,ETS1,C4B,LGALS3,EDNRB,CHCHD3,RGS1,LONP1,PDK4,EPC1,CCNL1,DIP2C,TGM2,IER3,EOMES,OSR2,LIMCH1,RALGAPA1,KCNK13,RFX3,MITF,SHISA2,GTPBP2,PRLR,PGF,MOB3B,RUNX1,FOLH1,RNF128,KIF16B,MAP1B,TXNIP,MGARP,UTRN,ATF3,FREM2,CASZ1,GYPA,MTMR3,USP53,MAOA,SLC1A3,TMTC1,PIK3R1,NDRG1,ACACA,FOXO1,CDKN2AIP,PRDX3,EFNB2,PORCN,MC2R,TMEM245,FLRT3,PODXL,ADGRG6,HMOX1,APOE,…
gene_set_query	345	ZNF181	389.3	ARCHS4 Coexpression,687;Enrichr Queries,327;GTEx Coexpression,154	OSGEPL1,ZFYVE9,RORA,NR3C1,EPRS,CMIP,DCAF6,ALCAM,NARS2,DPF3,EPC1,BVES,PDK2,EPM2A,PDHX,MYLIP,BNIP3L,PRKAB2,IFRD1,SYPL2,PGF,OBSCN,TXNIP,ATF3,DLX5,INSIG1,AK3,UBR3,BAZ2B,PIK3R1,SLC5A3,CDKN2AIP,ARHGAP12,CMYA5,THEM4,ZBTB7B,SKIL,EGR1,GADD45A,DENND4A,ADHFE1,ZBTB10,NR1D2,KLHL24,PM20D2,BHLHE40,JMY,MELTF,GRSF1,MXD1,BRWD1,RETREG1,CPEB2,CPEB4,MRS2,GFM1,KDM5C,BTG1,PYGM,TMEM182,SLC2A4,SLC7A11,JPH1,HJV,PCF11,DBT,…
gene_set_query	346	CASZ1	391.3	ARCHS4 Coexpression,165;Enrichr Queries,489;GTEx Coexpression,520	TRIO,PLXND1,RORA,IRS2,PRDM1,ETS1,COX6A2,ALCAM,DACH1,TRIM29,NIPAL1,MYOZ1,KDM2A,LIMCH1,ACTN2,PRKCE,RALGAPA2,SYPL2,RUNX1,OBSCN,PKP1,TXNIP,CARD14,ATF3,NOTCH1,DLX5,MAOA,EFNA5,EVPL,NDRG1,EFNB2,ALDH3B2,FAM83F,CRACR2B,CMYA5,CACNA1S,ZBTB7B,LONRF1,RREB1,MYH7B,EGR1,CDSN,JAG1,ARHGEF37,GADD45A,ZBTB16,BHLHE40,ECHDC2,MELTF,RETREG1,MIPEP,CLIC5,BTG1,TENM4,CHD7,KRT23,PYGM,OPLAH,SYNE2,MYOM2,LMOD2,LFNG,CSRP3,DUSP10,…
gene_set_query	347	NFIB	393.3	Literature ChIP-seq,95;ARCHS4 Coexpression,290;Enrichr Queries,717;GTEx Coexpression,471	ANKRD37,PLXND1,CCNI,FAM89A,RORA,IRS2,NR3C1,ETS1,STK10,ALCAM,EDNRB,RUSC2,RASSF4,ENPP2,GRB10,GLUL,KCMF1,MYLIP,CXADR,SCARA5,LIMCH1,SEMA6D,GLCE,MTUS1,EBF2,TSC1,FRMD4B,SHISA2,TEX2,SHTN1,HIC2,MAP1B,AKAP9,TXNIP,ATF7,KCTD12,UTRN,CLOCK,KCTD16,KMT2C,HTRA3,INSIG1,SLC1A3,LPL,AK3,PIK3R1,EFNA5,NDRG1,FOXO1,EFNB2,SBNO1,SGPL1,RNF217,ADGRG6,CMYA5,RREB1,ZBTB18,EGR1,JAG1,POU2F1,ABCA6,CAV2,TIPARP,ZBTB16,CAV1,INSR,DEN…
gene_set_query	348	NR1I3	393.7	ARCHS4 Coexpression,633;Enrichr Queries,143;GTEx Coexpression,405	KDM5C,TCF23,RORC,SLC40A1,AQP7,FTCD,DHTKD1,GYS2,NADK2,SCP2,TDO2,FADS6,PDK4,AOX1,CD36,SREBF1,FGA,DGAT2,SLC36A2,MME,AHSG,ACSL1,SORD,CMBL,HOGA1,KMO,UPB1,F5,CYP27A1,RBP4,ACOX2,PPP1R3B,SOAT2,EHHADH,GPD1,CAT,SBDS,TXNIP,PPARG,CYP2E1,PPARA,ASPA,ATF3,ACOT4,MGLL,PLIN5,ITIH4,CEBPA,ENPEP,ABCB4,PROZ,LPL,ADH7,ACMSD,VTN,C6,HCAR1,SLC17A9,NPC1L1,AGMO,HMOX1,METTL7B,APOE,PCK1,PPARGC1A,PDZD7,EGR1,LAMB3,GADD45A,GDF15,…
gene_set_query	349	BPTF	394.5	ARCHS4 Coexpression,244;GTEx Coexpression,545	KDM5A,SETD5,SMG1,KMT2C,CHD7,JMJD1C,BAZ2B,CTDSPL2,MYSM1,SYNE2,CCAR1,MBTD1,CECR2,NIPBL,PCM1,MED13,RBBP6,ARID2,JARID2,NKTR,SUN1,POU2F1,RALGAPA1,VPS13C,STRBP,OGA,VPS13B,TSC1,USF3,MLLT10,PRPF39,MAP1B,AKAP9,WAC,LCOR,CDK12,CDK13,PAXBP1,UTRN,SFT2D2,BRWD1,TRIM33,BRWD3,ATG2B
gene_set_query	350	TCF4	395.2	Literature ChIP-seq,21;ARCHS4 Coexpression,655;Enrichr Queries,793;ReMap ChIP-seq,109;GTEx Coexpression,398	ITSN2,GABPB2,TRIO,TFRC,ALCAM,EVA1A,PLCE1,VPS35,IER3,MEF2A,CXADR,GLCE,PRKCE,RFX2,UNC5C,RBP4,RUFY4,MAP1B,TXNIP,PRR15,CLOCK,ATF3,ZSCAN29,MTMR2,MTMR3,ABCB4,HSPA4L,BAZ2B,ACMSD,EPB41L5,CRACR2B,C6,C7,AGMO,ZBTB7B,PPARGC1A,AMZ1,JAG1,ABCA5,HOMER1,LRBA,NR1D2,FA2H,CPEB1,FXYD4,PAH,CDK12,CDK13,FERMT2,CPEB4,ACHE,DENND1B,BTG1,CDKN1B,AREG,JPH1,LYST,FAM102B,NIPBL,CSRP3,MED13,ING3,HEY1,CHL1,MMP28,FLVCR2,JARID2,APPL…
gene_set_query	351	NFIC	395.2	ARCHS4 Coexpression,842;ENCODE ChIP-seq,56;Enrichr Queries,960;ReMap ChIP-seq,53;GTEx Coexpression,65	RB1,TRIO,ECI1,SERPINE1,IKZF1,EPRS,DCAF6,ALCAM,EVA1A,RUSC2,MYOZ1,CCNL1,BVES,GLUL,CMKLR1,IER3,PRKAB2,ACSL1,MTUS1,GTPBP2,UPB1,RUNX1,MAP1B,TXNIP,ATF7,ATF6,OPTN,CASZ1,ABCB6,TXK,MTTP,PIK3R1,ART1,CRACR2B,CMYA5,HIVEP2,ZBTB7B,RREB1,EGR1,JAG1,CHKA,GADD45A,TIPARP,SIAH2,MCAM,SLC16A10,LNPEP,NR1D2,ELL2,FOSL1,CS,PM20D2,MLLT10,AGO2,CORO6,CSRNP1,SETD5,BTG1,CDKN1B,TNFRSF13B,GBE1,PYGM,JPH1,LYST,PCM1,CSRP3,JARID2,CT…
gene_set_query	352	HES1	395.3	ARCHS4 Coexpression,883;Enrichr Queries,234;ReMap ChIP-seq,140;GTEx Coexpression,324	TFRC,SERPINE1,JMJD1C,IRS2,PRDM1,NR3C1,ETS1,SYDE2,LGALS3,CHCHD3,ALCAM,EDNRB,TRIM29,NIPAL1,LONP1,PLCE1,GLUL,TGM2,IER3,CXADR,NHLRC3,FRMD4B,CPT1B,GEM,RUNX1,FRMD3,LMX1A,PPP1R3B,PKP1,PLBD1,TXNIP,RAB38,TRIB3,CYP2E1,CARD14,ATF3,CASZ1,NOTCH1,USP53,DLX5,KMT2C,INSIG1,MGST3,PLD4,PIK3R1,EFNA5,APCDD1,EVPL,NDRG1,FOXO1,EFNB2,ALDH3B2,INPP5D,HMOX1,APOE,RREB1,EGR1,JAG1,TIPARP,GADD45A,CAV1,PTK6,PARP16,FOSL1,PPFIBP2,…
gene_set_query	353	SP1	395.8	ARCHS4 Coexpression,374;ENCODE ChIP-seq,71;Enrichr Queries,315;ReMap ChIP-seq,254;GTEx Coexpression,965	RB1,MAML1,SERPINE1,GHITM,EPRS,ZFYVE26,HERC3,PPP4R1,LONP1,VPS35,GLUL,IER3,MEF2A,NHLRC3,SLC11A1,IFRD1,MCCC1,SYTL1,RFX2,GTPBP2,RUNX1,RNF128,TXNIP,TRIB3,ATF7,ATF6,ATF3,CASZ1,ABCB6,GIPR,EPB41,PRDM15,PIK3R1,DEDD2,CYP27B1,EPB41L5,CRACR2B,HIVEP2,ZBTB7B,RREB1,EGR1,INSR,LNPEP,NR1D2,FOSL1,GRIN3B,ALDH6A1,AGO2,CDK12,CSRNP1,SMG1,BTG1,CDKN1B,HIBADH,SLC7A11,NIPBL,MED13,PCF11,EPG5,JARID2,NCOA1,SREBF1,ARG2,CLUH,TE…
gene_set_query	354	ZNF189	398.3	ARCHS4 Coexpression,271;Enrichr Queries,51;GTEx Coexpression,873	LPGAT1,PANK3,TFRC,FAM13B,ZFAND5,IRS2,EPRS,DOCK10,LGALS3,RPS6KA3,ALCAM,RASSF6,NAMPT,GRB10,PDK4,LONP2,GLUL,IER3,RALGAPA1,SEMA6D,IFRD1,MTUS1,UNC5C,TEX2,GEM,PGF,SHTN1,TXNIP,ATF3,SLC22A5,UBR3,BAZ2B,PIK3R1,SLC5A3,NDRG1,FOXO1,RNF217,MAP7,THEM4,HMOX1,IVNS1ABP,ZBTB18,EGR1,JAG1,HSPA5,ABCA5,TIPARP,GADD45A,INSR,ZBTB16,NR1D2,KLHL24,ELL2,STAG2,NR4A3,DMXL1,BHLHE40,MELTF,GRSF1,RETREG1,CPEB4,CELF2,PTPRM,TMEM52,SL…
gene_set_query	355	ZNF292	399.3	ARCHS4 Coexpression,897;Enrichr Queries,18;GTEx Coexpression,283	TRIO,TFRC,JMJD1C,RORA,IRS2,NR3C1,EPRS,TNF,CCAR1,RNF19A,NAMPT,EPC1,KMT5B,ARID2,BNIP3L,CXADR,RSBN1,MAP1B,AKAP9,TXNIP,UTRN,CLOCK,KMT2C,BAZ2B,PIK3R1,RLF,NDRG1,MBTD1,SBNO1,STAP1,HIVEP2,SKIL,IVNS1ABP,EGR1,DENND4A,EDEM1,LRBA,DENND4C,OGA,ZBTB10,LNPEP,NR1D2,KLHL24,STAG2,DMXL1,BHLHE40,JMY,CDK12,CDK13,BRWD1,BRWD3,CPEB4,KDM5A,SETD5,SMG1,ANKRD33B,DDX3X,BTG1,TNFRSF13B,CELF2,CHD7,PTEN,SLC2A1,CTDSPL2,ARHGAP5,CHD…
gene_set_query	356	MYRFL	400.5	ARCHS4 Coexpression,408;GTEx Coexpression,393	SLC23A3,TMEM45B,DENND1B,ENPEP,DHRS11,MAOA,MTTP,SLC3A1,ARR3,MUC2,ADGRG7,FADS6,FLVCR1,PRKG2,PCK1,SLC6A19,ACE,SEMA6D,EPHX2,PLEKHG6,MYO7B,PTK6,SLC35G1,LRRC66,KRT19,KLF5,TMEM236,SOAT2,GSTA1,PRR15,TRIM15,ADTRP,REEP6,SLC28A2
gene_set_query	357	ESRRB	401.5	Literature ChIP-seq,62;ARCHS4 Coexpression,993;Enrichr Queries,525;GTEx Coexpression,26	SERPINE1,KLHDC7A,ARR3,DCAF6,LGALS3,RUSC2,NIPAL1,LONP2,MYOZ1,BVES,PDHX,PAQR9,ACTN2,MTUS1,RUNX1,AFG3L2,RNF128,LGALS12,RRAGD,VDAC1,UQCRC2,SIK2,ATF3,CASZ1,ABCB6,MGST3,ART1,PRDX3,CD79B,TRPM2,NLN,PPARGC1A,RREB1,EGR1,TIPARP,LNPEP,SLC16A10,PARP16,CS,FA2H,PM20D2,CPEB1,EIF5,MRS2,CLIC5,GFM1,TENM4,HIBADH,PYGM,TMEM182,OSBPL11,MYOM2,DMBX1,EPB41L4A,MED13,ACADL,RAC2,ACADM,DLAT,JARID2,RALGPS1,NCOA1,MME,STRBP,AMPD…
gene_set_query	358	HOXB7	401.6	Literature ChIP-seq,94;ARCHS4 Coexpression,651;Enrichr Queries,891;ReMap ChIP-seq,155;GTEx Coexpression,217	SLC23A3,SPI1,TFRC,CCNI,ECI1,SERPINE1,AQP7,CBLB,ARR3,EPRS,ZC3H12D,LGALS3,ZFYVE26,CNST,EVA1A,RASSF4,C3AR1,LONP2,MFSD2B,PDK2,IER3,SLC6A19,ACSL1,MCCC1,MYO7B,RNF125,MTHFD2,AKAP9,PRR15,TXNIP,KCNQ4,ATF3,ACOT4,ENPEP,IGSF6,MAOA,CDKN2AIP,OTOA,DHX32,VPS11,HMOX1,APOE,PPARGC1A,RREB1,EGR1,JAG1,EDEM1,CIDEC,FOSL1,ACER2,PARVG,ECHDC1,ATG2B,DENND1B,SMG1,HIBADH,PTPRM,SLC7A11,LARP1B,GLT1D1,NIPBL,FAM102B,ING3,MED13,HE…
gene_set_query	359	ZNF24	402.8	ARCHS4 Coexpression,253;Enrichr Queries,509;ReMap ChIP-seq,118;GTEx Coexpression,731	SCARB1,SPI1,PANK3,TFRC,CCNT1,FAM89A,ZFAND5,JMJD1C,SLC4A1,RORA,IRS2,NR3C1,EPRS,PVR,SLCO2B1,CCNL1,ARID2,CMKLR1,CISH,FIBCD1,LMO2,MTUS1,DYRK1A,SLC30A1,TSC1,ATP11B,ZBTB34,CMBL,GTPBP2,MOB3B,RSBN1,SHTN1,TMEM135,TXNIP,KCNQ4,TRIB3,CLOCK,SQSTM1,ARL8B,EPB41,HTRA3,C5AR1,UBR3,BAZ2B,ABHD5,PIK3R1,ARHGAP12,MBTD1,TMEM245,VPS11,ZBTB7B,RREB1,SKIL,FAM83A,IVNS1ABP,HSPA9,EGR1,HSPA5,FAM78A,GADD45A,LRBA,OGA,ZBTB10,LNPEP…
gene_set_query	360	ZNF451	403.7	ARCHS4 Coexpression,504;Enrichr Queries,156;GTEx Coexpression,551	RB1,SETD5,SMG1,DDX3X,CDKN1B,ZFAND5,TEX45,PTEN,JMJD1C,RORA,CTDSPL2,ARHGAP5,NR3C1,CHD2,EPRS,AFF4,CHD1,LYST,SYNE2,PCM1,METTL14,NIPBL,MED13,CEP170,ARID2,BNIP3L,CLUH,HMGCS1,RALGAPA1,VPS13C,VPS13A,DYRK1A,ZFP91,VPS13B,TSC1,ATP11B,SIRT1,RSBN1,NCOR1,AKAP9,WAC,TXNIP,LCOR,SFT2D2,SQSTM1,ZSCAN29,KDM3A,GLS2,KMT2C,CEP85L,DOT1L,UBR3,BAZ2B,PIK3R1,FAM214A,SBNO1,BAG4,MAT2A,NRIP1,RBBP6,RGS22,FNIP1,ZBTB7B,KANSL1L,SKI…
gene_set_query	361	NR4A2	403.8	Literature ChIP-seq,153;ARCHS4 Coexpression,79;Enrichr Queries,38;GTEx Coexpression,1345	GPR65,SERPINE1,SLA,JMJD1C,RORA,IRS2,PRDM1,NR3C1,ETS1,SAT1,ZC3H12D,LGALS3,ALCAM,RGS1,RNF19A,SLCO2B1,NAMPT,ENPP2,LONP1,PDK4,C3AR1,GRB10,EPC1,PIM3,TGM2,IER3,MYLIP,SLC11A1,IFRD1,MTUS1,UPB1,GEM,RUNX1,RNF125,SLC9A6,MAP7D2,TXNIP,KCTD12,ATF3,INSIG1,SLC1A3,LPL,PIK3R1,ADRB2,NDRG1,SAMSN1,FOXO1,EFNB2,ARHGAP22,ADAP2,INPP5D,HMOX1,HIVEP2,EGR1,JAG1,HSPA5,TIPARP,GADD45A,ZBTB16,SLC16A10,CORO2B,ELL2,FOSL1,CLK1,RGCC…
gene_set_query	362	RARB	404	Literature ChIP-seq,88;ARCHS4 Coexpression,325;Enrichr Queries,520;GTEx Coexpression,683	GABPB2,TFRC,CLEC10A,SLC4A1,CBLB,IKZF1,CCAR1,VPREB3,SPIC,EDNRA,ALCAM,EDNRB,TRIM29,LIPG,ZXDC,C3AR1,LONP1,PDK4,PLCE1,DIP2C,DYNC2H1,LIMCH1,GLCE,OMD,MTUS1,SLC6A13,RUNX1,CCDC80,KCNQ4,TXNIP,TTLL11,UQCRC2,ATF3,FREM2,SLC22A5,GIPR,PIK3R1,FLRT3,ZBTB7B,PPARGC1A,PAG1,EGR1,JAG1,EDEM1,ERAL1,OSGIN2,CS,PARVG,REL,TMCC3,FERMT2,CSRNP1,BTG1,TENM4,GBE1,BHLHE41,PTPRM,VLDLR,WASL,ARHGAP5,HEY1,SPTLC3,MMP28,RAC2,SH3BGRL2,J…
gene_set_query	363	ARID3C	405	ARCHS4 Coexpression,436;GTEx Coexpression,374	ITIH4,GLS2,ABCB4,PROZ,EFNA5,ELFN1,FTCD,ACMSD,DHTKD1,GYS2,NADK2,VTN,C6,SCP2,TDO2,NPC1L1,AGMO,AOX1,PCK1,FGA,AHSG,APOC4,KMO,UPB1,CYP27A1,MLXIPL,RBP4,ALDH6A1,ACOX2,AADAC,PAH,EHHADH,CYP2E1,NAGS,REEP6
gene_set_query	364	MEIS1	405	Literature ChIP-seq,35;ARCHS4 Coexpression,485;Enrichr Queries,703;ReMap ChIP-seq,95;GTEx Coexpression,707	AHCYL2,LPGAT1,TRIO,MAML1,KLHDC7A,ALCAM,EDNRB,CNST,RUSC2,RASSF4,WDR93,PEG10,LIPG,RASSF6,PLCE1,EPC2,MFSD2B,LIMCH1,IFRD1,MTUS1,RFX3,UNC5C,UPB1,RUNX1,RRAGD,LGALS12,BTK,KCNQ4,TXNIP,PLBD1,TTLL11,CYP2E1,KCTD12,SIK2,ATF6,ATF3,FREM2,ENPEP,CASZ1,IGSF6,MTMR3,TSHZ1,CEP85L,PIK3R1,BAZ2B,SAMSN1,DEDD2,FLRT3,PRKAR2B,LDHD,ZBTB7B,PAG1,CCR1,EGR1,JAG1,ABCA5,TIPARP,FAM78A,ABCA6,PARP16,SLC16A10,ANKEF1,MSRA,TMCC3,CDK12,…
gene_set_query	365	ZKSCAN1	405.2	ARCHS4 Coexpression,980;ENCODE ChIP-seq,16;Enrichr Queries,316;ReMap ChIP-seq,261;GTEx Coexpression,453	PANK3,SPI1,GABPB2,TFRC,JMJD1C,EPRS,DCAF6,ALCAM,PPP4R1,SCP2,EVA1A,RASSF4,TRIM29,LIPG,LONP2,EPC1,GLUL,SAMD11,IER3,MEF2A,SLC6A19,CXADR,NHLRC3,SLC11A1,FIBCD1,MCCC1,SYTL1,RFX2,TMEM170B,RNF128,MAP1B,AKAP9,TXNIP,TRIB3,OPTN,SLC22A5,MGST3,BAZ2B,PIK3R1,DEDD2,NLN,SGPL1,CRACR2B,APOE,RREB1,EGR1,HOMER1,ABCA5,FAM78A,SNAI3,PTK6,LNPEP,FOSL1,ACER2,GRIN3B,PPFIBP2,PAH,AGO2,ECHDC2,ACHE,CSRNP1,SETD5,SLC44A3,SMG1,BTG1,…
gene_set_query	366	FOSL1	406.6	ARCHS4 Coexpression,699;ENCODE ChIP-seq,23;Enrichr Queries,241;ReMap ChIP-seq,54;GTEx Coexpression,1016	SCARB1,TRIO,FAM13B,SERPINE1,IRS2,PRDM1,EPRS,SAT1,ETS1,PVR,LGALS3,EVA1A,SLCO2B1,NAMPT,LEPR,LONP1,SACS,CHAC1,IER3,TGM2,PAQR9,ACSL1,FIBCD1,LMO2,OMD,IFRD1,MTUS1,SLC30A1,CMBL,ATG14,GTPBP2,UPB1,PRLR,GEM,PGF,RUNX1,CCDC80,MTHFD2,SOAT2,TXNIP,TRIB3,UTRN,ATF6,SQSTM1,ATF3,INSIG1,C5AR1,SLC1A5,ADRB2,NDRG1,DEDD2,ARHGAP12,PORCN,TMEM245,FAM83F,RAB11FIP1,PRKAR2B,VPS11,HMOX1,LPXN,ZBTB7B,FAM83A,EGR1,JAG1,ARHGEF37,DE…
gene_set_query	367	ZEB2	406.8	ARCHS4 Coexpression,31;Enrichr Queries,498;ReMap ChIP-seq,30;GTEx Coexpression,1068	GABPB2,TFRC,SERPINE1,AQP9,JMJD1C,LGALS3,CNST,ALCAM,EDNRB,GLUL,IER3,LIMCH1,SLC11A1,CMBL,GTPBP2,TMEM170B,RUNX1,SHTN1,CCDC80,MAP1B,TXNIP,TRIB3,VDAC1,KCTD12,ATF3,IGSF6,EPB41,PIK3R1,DEDD2,RAB11FIP1,PRKAR2B,RNF217,HMOX1,NCKAP1L,APOE,ZBTB7B,RREB1,CCR1,EGR1,JAG1,GADD45A,EDEM1,NR1D2,ERAL1,FA2H,GRIN3B,CPEB1,EIF5,FXYD4,STAR,CILP,REL,CYSTM1,CD22,ATG2B,CPEB4,ACHE,SETD5,MTMR10,SMG1,BTG1,WASL,LYST,EEA1,CD36,JAR…
gene_set_query	368	ZNF556	407.3	ARCHS4 Coexpression,507;Enrichr Queries,673;GTEx Coexpression,42	GABPB2,PLXND1,RASEF,DCAF6,PEG10,NARS2,LIPG,DPF3,MYOZ1,BVES,PDK2,PITX3,IER3,PDHX,USP8,CDKL5,MTUS1,SYPL2,SLC9A4,OBSCN,MYL1,RGS9BP,RRAGD,LGALS12,TXNIP,FREM2,SLC22A5,KMT2C,HSPA4L,UBR3,TNFRSF11A,ART1,EFNB2,TRPM2,HCAR1,MAP7,CACNA1S,PDZD7,COL28A1,EGR1,CBX4,COQ5,TMEM116,BHLHE40,MELTF,GRSF1,CPEB4,MRS2,TRIM72,PHTF2,CLIC5,SMG1,BTG1,TCF23,ATP2A1,PYGM,SLC7A11,JPH1,CXCL2,AACS,KBTBD13,HJV,MYO18B,CD36,JARID2,PGM…
gene_set_query	369	HIVEP3	407.7	ARCHS4 Coexpression,56;Enrichr Queries,620;GTEx Coexpression,547	TRIO,NRROS,PLXND1,SERPINE1,RORA,IRS2,PRDM1,ETS1,TNF,ZC3H12D,DOCK10,STK10,ALCAM,TRIM29,SLCO2B1,C3AR1,PIM3,TGM2,IER3,MEF2A,CXADR,MREG,PRKCE,SLC11A1,KCNK13,GEM,RUNX1,PKP1,RAB38,KCTD12,CARD14,ATF3,MTMR1,CASZ1,DLX5,INSIG1,C5AR1,PLD4,PIK3R1,EFNA5,EVPL,NDRG1,ALDH3B2,TRPM2,IRAK2,LPXN,HIVEP2,RREB1,PAG1,CCR1,EGR1,MSR1,CDSN,NR4A3,PARVG,BHLHE40,REL,MELTF,BCAR3,CSRNP1,CIITA,ITGAM,TENM4,CELF2,DOCK8,CHD7,ITGB2,…
gene_set_query	370	ZNF395	407.7	ARCHS4 Coexpression,427;Enrichr Queries,114;GTEx Coexpression,682	SCARB1,ANKRD37,KDM5C,BTG1,TFRC,SOWAHC,GBE1,HILPDA,SERPINE1,SLC2A1,SLC40A1,IRS2,SLC2A3,VLDLR,NR3C1,ETS1,HK2,LGALS3,TRIM29,FAM110C,NAMPT,GRB10,LONP1,PDK4,GLUL,PGM1,TECTA,IER3,DUSP4,KLF10,BNIP3L,SUN1,KDM2A,HMGCS1,TMEM170B,SLC7A5,SOAT2,RRAGD,TXNIP,ATF7,TRIB3,PLIN2,PIGL,HAGH,ALDOA,ATF3,KDM3A,SLC22A5,SATB1,INSIG1,NEDD9,CXCR4,PIK3R1,NDRG1,TOB1,FOXO1,PRDX3,CD79A,BTAF1,RAB11FIP1,ELMSAN1,CD19,RNF217,MKNK2,…
gene_set_query	371	ZNF704	408.3	ARCHS4 Coexpression,300;Enrichr Queries,280;GTEx Coexpression,645	TRIO,PANK3,CCNI,RORA,IRS2,ETS1,ALCAM,DEPTOR,RUSC2,PDK4,EPC2,DIP2C,RALGAPA1,LIMCH1,SEMA6D,OMD,MTUS1,MITF,UNC5C,FRMD4B,SFRP4,MAP1B,TXNIP,ATF7,SIK2,SLC22A5,KMT2C,UBR3,PIK3R1,EFNA5,NDRG1,EFNB2,PAG1,ZBTB18,EGR1,JAG1,MCAM,ZBTB16,CAV1,ZBTB10,KLHL24,CORO2B,TRMT9B,OGN,BHLHE40,MELTF,BRWD1,RETREG1,CPEB4,GSK3B,TENM4,CELF2,CHD7,SLC2A1,SLC2A3,SLC7A11,VLDLR,ARHGAP5,AFF4,SYNE2,PCM1,HEY1,CHL1,HEY2,RAC2,CEP170,DUS…
gene_set_query	372	MSC	408.3	ARCHS4 Coexpression,199;Enrichr Queries,242;GTEx Coexpression,784	NCF2,SERPINE1,AQP9,PRDM1,NR3C1,TNF,ETS1,LGALS3,RGS1,NAMPT,CCRL2,ENPP2,LONP1,PIM3,CHAC1,CMKLR1,TGM2,IER3,POSTN,OMD,ATP11C,KMO,GEM,MTHFD2,TRIB3,ATF3,ARL8B,NPR1,INSIG1,SLC1A3,NDRG1,SAMSN1,IRAK2,LPXN,STAP1,HMOX1,APOE,CCR1,EGR1,CD163,JAG1,GADD45A,CAV1,NR4A3,OGN,BHLHE40,ANKRD33B,TNFRSF13B,TNFAIP6,SRXN1,PLEK,BHLHE41,SLC2A3,SLC7A11,CXCL2,SPN,DUSP10,HEY1,FLVCR2,DUSP4,SERPINB2,MME,ASPN,SLC7A5,HCK,COL6A2,CO…
gene_set_query	373	ZNF317	410.3	ARCHS4 Coexpression,162;Enrichr Queries,261;GTEx Coexpression,808	NRROS,CCNT1,ZBTB21,JMJD1C,IRS2,CBLB,PRDM1,IKZF1,EPRS,NR3C1,STK10,ZFYVE26,TATDN2,NAMPT,PIM3,MEF2A,ZBTB39,USP8,KDM2A,MTHFD2,SBDS,BTK,TXNIP,ATF6,SQSTM1,ATF3,SLC22A5,KLHL15,INSIG1,MGST3,PIK3R1,SAMSN1,DEDD2,HMOX1,NCKAP1L,ZBTB7B,RREB1,ZBED4,EGR1,CBX4,TIPARP,GADD45A,FAM78A,EDEM1,OGA,EIF5,PTPRC,ARHGAP30,PARVG,AGO2,BHLHE40,MELTF,MXD1,BRWD3,CPEB4,PLEKHF2,CSRNP1,KDM5C,BTG1,DDX3X,DOCK8,SLC2A1,SLC2A3,CTDSPL2,…
gene_set_query	374	ARNT	412.2	Literature ChIP-seq,84;ARCHS4 Coexpression,294;Enrichr Queries,439;ReMap ChIP-seq,141;GTEx Coexpression,1103	RB1,TRIO,TFRC,SERPINE1,CBLB,EPRS,DCAF6,EPC1,CCNL1,GLUL,PDK2,SAMD11,MEF2A,SLC6A19,CXADR,FIBCD1,CMBL,RUNX1,SLC5A6,SOAT2,PPP1R3E,BTK,TXNIP,ATF7,TRIB3,KCTD12,CLOCK,ATF3,FREM2,PRDM15,PIK3R1,CYP27B1,CRACR2B,INPP5D,RNF217,VPS11,HMOX1,HIVEP2,ZBTB7B,RREB1,EGR1,RABGAP1L,ACE,SPHKAP,ABCA6,SIAH2,INSR,LRBA,PTK6,LNPEP,FOSL1,FXYD4,REL,CPEB2,CPEB4,CSRNP1,SMG1,CDKN1B,TENM4,GBE1,GRIK4,WASL,LIMD1,ARHGAP5,OSBPL11,ARE…
gene_set_query	375	ZNF385A	412.7	ARCHS4 Coexpression,215;Enrichr Queries,459;GTEx Coexpression,564	SLC27A1,SPI1,NRROS,PLXND1,NCF1,NCF2,SERPINE1,NCF4,RORA,PRDM1,ARR3,LGALS3,STK10,TRIM29,NIPAL1,LONP1,PDK4,GLUL,IER3,PGF,CYP27A1,DPEP2,PKP1,TXNIP,PLBD1,RAB38,ADAM8,KCTD12,CARD14,SQSTM1,ATF3,NOTCH1,SLC22A5,IGSF6,DLX5,C5AR1,APCDD1,EVPL,NDRG1,ALDH3B2,SGPL1,CD300LB,HMOX1,APOE,ZBTB7B,PLTP,CCR1,EGR1,CDSN,FAM78A,ARHGAP30,PARVG,BHLHE40,MELTF,MCUR1,BTG1,ITGAM,ITGB2,SLC2A1,KRT23,SLC2A3,LFNG,HK3,CD36,CERS3,KDM…
gene_set_query	376	TIGD3	414	ARCHS4 Coexpression,182;Enrichr Queries,693;GTEx Coexpression,367	ARHGAP9,SPI1,NCF1,NCF2,SOWAHD,NCF4,AQP9,ITGB2,IRS2,PIK3CG,LFNG,STK10,HK3,GLT1D1,EDNRB,SLC16A6,ENPP2,LONP1,PDK4,RAC2,FFAR2,PIM3,BVES,IER3,DUSP4,DGAT2,MME,ACSL1,LMO2,VAV1,PGF,HCK,PHOSPHO1,MTHFD2,SOAT2,LGALS12,DPEP2,TLR9,TLR8,TXNIP,PLBD1,ADAM8,TRIB3,LCP1,A3GALT2,ATF3,STK40,SASH3,IGSF6,NATD1,C5AR1,WAS,CXCR4,ADH7,EFNB2,TRPM2,FUT7,CYTH4,RASD1,PRKAR2B,CD300LB,HMOX1,ZBTB7B,MEST,LRRC25,EGR1,EGLN3,LAMB3,RN…
gene_set_query	377	STAT2	416.8	ARCHS4 Coexpression,208;ENCODE ChIP-seq,108;Enrichr Queries,913;ReMap ChIP-seq,127;GTEx Coexpression,728	SPI1,TFRC,CCNT1,NCF1,NCF2,SERPINE1,NCF4,AQP9,SLC4A1,GHITM,EPRS,SAT1,ETS1,LGALS3,STK10,NAMPT,LONP1,NBN,CCNL1,TGM2,IER3,KCMF1,ZBTB39,SLC6A19,NHLRC3,CISH,IST1,ACSL1,PRKCE,MITF,CMBL,GTPBP2,TXNIP,ADAM8,SQSTM1,ATF3,OPTN,ARL8B,IGSF6,EPB41,C5AR1,SLC1A5,NDRG1,RHOBTB1,CYP27B1,RHOT1,INPP5D,VPS11,HMOX1,ZBTB7B,FAM83A,IVNS1ABP,CCR1,EGR1,HOMER1,DENND4A,LNPEP,COQ5,CLK1,FOSL1,PTPRC,ARHGAP30,PARVG,SELL,BHLHE40,NAB…
gene_set_query	378	RAG1	417.3	ARCHS4 Coexpression,280;Enrichr Queries,511;GTEx Coexpression,461	RB1,CIITA,SMG1,HIBADH,TENM4,SH2D4B,MS4A7,ITGB2,CHD7,SERPINE1,SLC40A1,RORC,ATP2A3,IRS2,LRMP,PRDM1,IKZF1,TSPAN12,ITGAL,ETS1,TNF,CHD1,PIK3CG,VPREB3,SPN,SPIC,LGALS3,LIPG,LEPR,LONP1,AOX1,CD36,TAPT1,NCOA1,NHLRC3,MME,ELOVL4,ATP11B,PPP4R3B,RUNX1,ALDH5A1,RNF128,SOAT2,CAT,LGALS12,TXNIP,IRF8,ITGA6,ATF3,C1QB,FBN2,C1QA,GRAMD1B,SUCNR1,NOTCH1,SATB1,CD5L,HSD17B4,CXCR4,ADRB2,FOXO1,TTN,PRDX3,CD79B,CD79A,TMEM245,FG…
gene_set_query	379	ZNF264	418.3	ARCHS4 Coexpression,446;Enrichr Queries,181;GTEx Coexpression,628	TRIO,GABPB2,CCNT1,RASEF,RORA,IRS2,NR3C1,ETS1,EPC1,USP8,MYLIP,CDKL5,RSBN1,SLC9A4,MAP1B,TXNIP,KCTD12,UTRN,SLC22A5,KMT2C,HSPA4L,PIK3R1,NDRG1,FOXO1,EFNB2,SBNO1,FAM83F,HCAR1,RREB1,PPARGC1B,PAG1,PDZD7,EGR1,RHBDD1,INSR,ZBTB10,LNPEP,KLHL24,WAPL,TRMT9B,AGO2,BHLHE40,CDK12,MELTF,MXD1,BRWD1,CPEB4,KDM5A,TRIM72,SMG1,BTG1,CHD7,TCF23,SLC2A3,TMEM182,SLC7A11,AFF4,METTL14,EPB41L4A,MED13,DBT,JARID2,UTP15,KDM6B,KLF10…
gene_set_query	380	ZNF552	419	ARCHS4 Coexpression,542;Enrichr Queries,487;GTEx Coexpression,228	SPI1,GABPB2,NCF1,NCF2,GPR65,NCF4,AQP9,RASEF,SLA,PRDM1,DEPTOR,SLC16A6,LONP1,CHAC1,GLUL,IER3,MREG,ATP11B,PRLR,PGF,PPP1R3D,DPEP2,PLBD1,TXNIP,PRR15,ADAM8,CASZ1,IGSF6,KMT2C,PIK3R1,SAMSN1,FAM83F,FUT7,RAB11FIP1,HCAR1,MAP7,HMOX1,EGR1,ANKEF1,ESR1,ARHGAP30,SELL,TMEM116,BHLHE40,NABP1,MELTF,SMG1,SOWAHD,HILPDA,TCF23,SLC40A1,SLC2A3,PIK3CG,GLT1D1,ATP7B,DUSP10,RAC2,FFAR2,JARID2,YWHAG,DUSP4,KDM6B,SREBF1,PTGR2,VAV…
gene_set_query	381	ZZZ3	419	ARCHS4 Coexpression,472;ENCODE ChIP-seq,82;Enrichr Queries,379;ReMap ChIP-seq,93;GTEx Coexpression,1069	TRIO,PANK3,SPI1,JMJD1C,EPRS,NR3C1,SAT1,TNF,PVR,CCAR1,ALCAM,EPC1,VPS35,ARID2,NEPRO,DYRK1A,RFX3,ATP11C,SDHD,RUNX1,UTRN,ATF6,LRRC58,MTMR2,SUCNR1,GIPR,KMT2C,BAZ2B,PIK3R1,ARHGAP12,SBNO1,ZBTB7B,RREB1,IVNS1ABP,TMEM120B,EGR1,GADD45A,RHBDD1,OGA,NR1D2,LARP4,ESR1,WAPL,ARHGAP30,EIF5,STAG2,BHLHE40,CDK12,BRWD1,BRWD3,GSK3B,SMG1,DDX3X,CHD7,PTEN,ARHGAP5,CHD2,AFF4,CHD1,MYSM1,EEA1,NIPBL,MED13,PCF11,AIFM2,EPG5,RIOK2…
gene_set_query	382	ARID2	419.3	ARCHS4 Coexpression,590;Enrichr Queries,147;ReMap ChIP-seq,113;GTEx Coexpression,827	KLB,RB1,TRIO,JMJD1C,RORA,IRS2,NR3C1,EPRS,CMIP,RASSF4,TRIM29,ZXDC,CHP1,PIM3,CCNL1,KDM2A,CXADR,DYRK1A,ADAM2,RBP4,AKAP9,TXNIP,TRIB3,VDAC1,SIK2,UTRN,CLOCK,SQSTM1,ATP6V1A,NOTCH1,ABCB6,KMT2C,UBR3,BAZ2B,PIK3R1,EFNA5,FOXO1,MBTD1,CYP27B1,SBNO1,BAG4,CRACR2B,ADGRG6,VPS11,HMOX1,HIVEP2,ZBTB7B,PLTP,RREB1,SKIL,PDZD7,IVNS1ABP,EGR1,POU2F1,CHKA,CBX4,DENND4A,SIAH2,EAF1,OGA,PARP16,LNPEP,STAM,KLHL24,ELL2,ACSF2,ABHD15…
gene_set_query	383	SOX9	420.4	Literature ChIP-seq,38;ARCHS4 Coexpression,389;Enrichr Queries,416;ReMap ChIP-seq,195;GTEx Coexpression,1064	ITSN2,AHCYL2,SERPINE1,TMEM95,AQP7,IKZF1,EPRS,DCAF6,LIPE,LGALS3,HERC3,EDNRA,ALCAM,EDNRB,TRIM29,LIPG,NAMPT,LONP1,CCNL1,SAMD11,IER3,PRKCE,MCCC1,MTUS1,RFX3,TMEM170B,UPB1,RUNX1,CYP27A1,CCDC80,TXNIP,ATF7,VDAC1,KCTD12,ATF3,KCTD16,CASZ1,ABCB6,GIPR,TSHZ1,TMTC1,PIK3R1,CDKN2AIP,DEDD2,CD79A,CRACR2B,INPP5D,MAP7,VPS11,HMOX1,APOE,ZBTB7B,EGR1,JAG1,ACE,CHKA,GADD45A,FAM78A,LRBA,SUCO,PTK6,PARP16,OSGIN2,FOSL1,MSRA,A…
gene_set_query	384	MBD4	421	ARCHS4 Coexpression,700;ENCODE ChIP-seq,109;Enrichr Queries,1105;ReMap ChIP-seq,52;GTEx Coexpression,139	TRIO,TFRC,MAML1,AQP9,SERPINE1,IKZF1,EPRS,DCAF6,ZC3H12D,RPS6KA3,ALCAM,RUSC2,RASSF4,PEG10,NAMPT,LONP1,LONP2,CCNL1,GLUL,IER3,PAQR9,PRKAB2,CXADR,NHLRC3,MCCC1,MTUS1,RFX3,SLC5A6,RBP4,MTHFD2,SOAT2,BTK,TXNIP,VDAC1,TRIM15,ATF6,IGSF6,MGST3,BAZ2B,PIK3R1,SAMSN1,CD79B,CD79A,EPB41L5,INPP5D,LDHD,NCKAP1L,APOE,A2M,PCK1,EGR1,GADD45A,TIPARP,SIAH2,EAF1,NR1D2,PARP16,LARP4,ELL2,ACER2,EIF5,PARVG,FXYD4,AGO2,CDK12,ARHGAP…
gene_set_query	385	ZNF165	422.8	ARCHS4 Coexpression,194;Enrichr Queries,127;ReMap ChIP-seq,49;GTEx Coexpression,1321	NCF2,ECI1,SERPINE1,TEX45,IRS2,SAT1,STK10,TRIM29,LIPG,NAMPT,RASSF6,LONP1,CHP1,CHAC1,TGM2,IER3,MREG,IFRD1,SLC30A1,GEM,OLFM2,MTHFD2,TXNIP,TRIB3,ATF6,ATF3,FBN2,SLC22A5,USP53,INSIG1,NDRG1,EFNB2,PRDX3,BAG4,ESPNL,RAB11FIP1,PODXL,RNF217,MAP7,HMOX1,SKIL,EGR1,HSPA5,TIPARP,GADD45A,EAF1,ZBTB10,SLC16A12,ANKEF1,KLHL24,ELL2,FOSL1,MSRA,NR4A3,BHLHE40,NABP1,CYSTM1,MELTF,MXD1,RETREG1,CSRNP1,DOCK5,BTG1,HSPB8,ITGB2,S…
gene_set_query	386	HOXA5	423.7	ARCHS4 Coexpression,802;Enrichr Queries,338;GTEx Coexpression,131	SCARB1,SERPINE1,ZBTB21,IRS2,NR3C1,ETS1,EDNRB,LONP1,ENPP2,PDK4,IER3,SAMD11,POSTN,PRLR,KIF16B,MTHFD2,SOAT2,TXNIP,TRIB3,MGARP,ATF6,ABCG1,ATF3,LRRC58,NOTCH1,KLHL15,INSIG1,LPL,ADRB2,APCDD1,NDRG1,FOXO1,PRDX3,EFNB2,SULT1A1,PORCN,MC2R,HMOX1,APOE,PDZD7,EGR1,OSBPL6,TIPARP,GADD45A,SIAH2,ZBTB16,CAV1,ACSF2,FOSL1,CPEB1,STAR,BHLHE40,NABP1,CPEB4,BTG1,CDKN1B,HIBADH,HTR2B,SLC40A1,SLC2A4,TSPAN12,DUSP16,CXCL2,CASP9,…
gene_set_query	387	HNF1A	424.3	ARCHS4 Coexpression,584;Enrichr Queries,333;GTEx Coexpression,356	KLB,TMEM45B,SPI1,SERPINE1,PRDM1,NR3C1,ETS1,FTCD,DHTKD1,GYS2,NADK2,LGALS3,SCP2,TDO2,EVA1A,TGM2,MEF2A,SREBF1,PDHX,FGA,KCNH4,MME,AHSG,CMBL,KMO,UPB1,PGF,F5,RUNX1,RBP4,ACOX2,RNF128,SOAT2,EHHADH,GPD1,LGALS12,IRF8,PPARG,TRIM15,CYP2E1,PPARA,MET,ATF3,ITIH4,CEBPA,NOTCH1,SLC41A2,MTTP,PROZ,SLC3A1,LRP2,PIK3R1,ADH7,NDRG1,FOXO1,ACMSD,VTN,SLC17A9,NPC1L1,AGMO,GPC3,APOE,PCK1,PPARGC1A,FGF21,MYH7B,EGR1,ACE,GSN,LAMB3…
gene_set_query	388	ZNF281	425	ARCHS4 Coexpression,522;Enrichr Queries,138;GTEx Coexpression,615	PUS10,TFRC,GPR65,AQP9,SERPINE1,JADE1,JMJD1C,IRS2,KLHDC7A,NR3C1,EPRS,ETS1,ALCAM,NAMPT,LONP1,GLUL,IER3,ZBTB39,TICAM2,CXADR,ACSL1,IFRD1,ATP11C,ZBTB34,RUNX1,MTHFD2,SLC25A51,TXNIP,LRIF1,ATF3,SLC22A5,INSIG1,PIK3R1,SAMSN1,NDRG1,NLN,BAG4,PODXL,HMOX1,SKIL,IVNS1ABP,EGR1,OPN3,POU2F1,HSPA5,TIPARP,GADD45A,CAV1,ELL2,AGO2,BHLHE40,NABP1,MELTF,CPEB4,DDX3X,BTG1,SLC2A1,SLC2A3,SLC7A11,CHD1,GLT1D1,ARL5B,DUSP10,FLVCR1…
gene_set_query	389	ZNF791	425.7	ARCHS4 Coexpression,867;Enrichr Queries,25;GTEx Coexpression,385	GABPB2,CCNT1,MAML1,ZFAND5,JMJD1C,RORA,IRS2,EPRS,RPS6KA3,MPC2,NAMPT,EPC1,ARID2,IER3,USP8,IFRD1,SLC9A4,TXNIP,ATF7,CLOCK,ATF3,INSIG1,BAZ2B,PIK3R1,HCAR1,RNF217,SKIL,EGR1,DENND4A,ZBTB16,DENND4C,LNPEP,NR1D2,KLHL24,FBXO30,STAG2,EIF5,TMEM116,DMXL1,BHLHE40,JMY,REL,NABP1,MELTF,MXD1,BRWD3,CPEB4,SETD5,TRIM72,RNF11,DDX3X,BTG1,CDKN1B,TCF23,PTEN,CTDSPL2,SLC7A11,CHD2,AFF4,MYSM1,CHD1,LYST,NIPBL,ARL5B,EPB41L4A,PCF…
gene_set_query	390	SP4	426	ARCHS4 Coexpression,1380;ENCODE ChIP-seq,116;Enrichr Queries,54;ReMap ChIP-seq,287;GTEx Coexpression,293	OSGEPL1,TFRC,TEX45,TMEM95,JMJD1C,GHITM,EPRS,ZFYVE26,ALCAM,LONP1,PDK4,EPC1,DPF3,EPC2,VPS35,MYOZ1,IER3,MEF2A,PRKAB2,CXADR,SYTL1,RFX3,ATG14,RUNX1,PPP1R3E,MAP1B,RRAGD,TXNIP,CLOCK,ATF3,FREM2,CASZ1,GIPR,BAZ2B,PIK3R1,CDKN2AIP,ART1,EPB41L5,CRACR2B,VPS11,HIVEP2,ZBTB7B,RREB1,PAG1,EGR1,HOMER1,ADHFE1,NR1D2,PARP16,LNPEP,STAM,LARP4,ELL2,FOSL1,ACER2,MLLT10,GRIN3B,STAG2,REL,CPEB4,SMG1,CDKN1B,BTG1,PYGM,OSBPL11,AR…
gene_set_query	391	PDX1	427.2	Literature ChIP-seq,117;ARCHS4 Coexpression,295;Enrichr Queries,875;ReMap ChIP-seq,37;GTEx Coexpression,812	GABPB2,DCAF6,RASSF6,PDK4,EPC1,LONP2,DPF3,EPC2,CCNL1,PDK2,SAMD11,GLCE,IFRD1,MTUS1,RFX3,EBF2,RUNX1,RBP4,RNF128,LGALS12,RRAGD,ATF7,SIK2,ATF3,KCTD16,CASZ1,EPB41,GIPR,TSHZ1,ADH7,DEDD2,CRACR2B,RAB11FIP1,MAP7,PCK1,MYH7B,EGR1,ABCA5,HOMER1,TIPARP,GADD45A,INSR,MCAM,SLC16A12,SUCO,NR1D2,PARP16,ELL2,FOSL1,CS,CPEB1,ALDH6A1,PARVG,PAH,TMCC3,CPEB4,BTG1,BHLHE41,TMEM52,VLDLR,WASL,LARP1B,LFNG,B3GALT2,STBD1,FFAR4,RIO…
gene_set_query	392	EOMES	428.4	Literature ChIP-seq,90;ARCHS4 Coexpression,833;Enrichr Queries,929;ReMap ChIP-seq,117;GTEx Coexpression,173	ITSN2,JMJD1C,IKZF1,RPS6KA3,ZFYVE26,PLCE1,GLUL,PDK2,IER3,PDHX,NHLRC3,GLCE,SYTL1,SLC6A13,EBF2,UNC5C,RUNX1,SHTN1,CCDC80,MAP1B,LGALS12,TXNIP,A3GALT2,CD101,ATF3,OPTN,EPB41,TXK,LY9,DEDD2,CYP27B1,INPP5D,HMOX1,APOE,RREB1,PAG1,EGR1,GADD45A,ANKEF1,LARP4,ELL2,NET1,MLLT10,FAM160A2,STAG2,PPFIBP2,PARVG,CD28,CDK12,FERMT2,ARHGAP9,SETD5,CDKN1B,DHRS11,TENM4,TNFRSF13B,BHLHE41,LYST,AACS,DMBX1,EPB41L4A,HEY1,RAC2,FLVC…
gene_set_query	393	PLAGL1	429.7	ARCHS4 Coexpression,351;Enrichr Queries,470;GTEx Coexpression,468	SERPINE1,RORA,IRS2,ETS1,LGALS3,ALCAM,EDNRB,DACH1,PEG10,ENPP2,GRB10,ARID2,HADH,TGM2,IER3,GHSR,POSTN,IST1,LIMCH1,TMEM170B,GEM,CCDC80,TBC1D20,RRAGD,TXNIP,KCTD12,ATF3,FBN2,GIPR,TSHZ1,LPL,PIK3R1,NDRG1,EFNB2,C7,RNF217,HIVEP2,EGR1,JAG1,ABCA5,CAV1,DENND4C,SLC16A12,CORO2B,ELL2,MLLT10,MLXIPL,NR4A3,BHLHE40,CYSTM1,ITM2A,BTG1,SLC2A1,PTEN,ATP2A3,VLDLR,AFF4,GPHN,FFAR4,CTSC,DUSP4,SUN1,MME,HMGCS1,ITPK1,VPS13B,ALD…
gene_set_query	394	IKZF2	429.7	ARCHS4 Coexpression,108;Enrichr Queries,322;GTEx Coexpression,859	ITSN2,NRROS,RORA,IRS2,CBLB,PRDM1,IKZF1,NR3C1,TNF,ETS1,DOCK10,ALCAM,RGS1,GLUL,MREG,KDM2A,DYRK1A,ATP11B,FRMD4B,RUNX1,BTK,TXNIP,KCTD12,UTRN,ATF3,PIK3R1,NDRG1,FOXO1,CD79A,CD19,STAP1,LPXN,NCKAP1L,HIVEP2,PAG1,EGR1,RABGAP1L,JAG1,DENND4A,EDEM1,LRBA,ZBTB16,LNPEP,KLHL24,ARHGAP30,SELL,BHLHE40,REL,NABP1,TMCC3,MXD1,CD22,CIITA,SMG1,ANKRD33B,BTG1,TNFRSF13B,CELF2,DOCK8,SLC40A1,LRMP,SLC7A11,LIMD1,DUSP16,SYNE2,SPN…
gene_set_query	395	LBX1	430.3	ARCHS4 Coexpression,2;Enrichr Queries,1243;GTEx Coexpression,46	COX6A2,DCAF6,MYLK4,COMP,DEPTOR,MYOZ1,PDK2,PITX3,EPM2A,KCMF1,EOMES,OSR2,PDHX,ACTN2,EBF2,SYPL2,CPT1B,RUNX1,OBSCN,LMX1A,MYL1,RGS9BP,PPP1R3B,LGALS12,OPTN,ATF3,CASZ1,UBR3,RHOBTB1,ART1,BCL2L13,TRPM2,CMYA5,LDHD,CACNA1S,IP6K3,EGR1,MYH7B,HHATL,ZBTB16,CHCHD10,NEB,BHLHE40,CORO6,ACO2,GRSF1,TRIM72,PHTF2,ACHE,CLIC5,HSPB8,FHL1,ATP2A1,PYGM,TMEM52,OSBPL11,JPH1,MYOM2,LMOD2,KBTBD13,CSRP3,SGCD,HJV,STBD1,MYO18B,PGM1,…
gene_set_query	396	MNT	430.5	ARCHS4 Coexpression,681;Enrichr Queries,269;ReMap ChIP-seq,214;GTEx Coexpression,558	SCARB1,SPI1,GABPB2,TRIO,PLXND1,NCF2,ECI1,SERPINE1,IRS2,NR3C1,ETS1,CMIP,LGALS3,STK10,MPC1,LONP1,PIM3,NUDT12,SAMD11,IER3,KDM2A,CISH,PRKCE,MTUS1,RUNX1,TXNIP,VDAC1,TRIB3,ADAM8,SQSTM1,ATF3,DGKH,CASZ1,IGSF6,NOTCH1,GIPR,INSIG1,NATD1,C5AR1,AK3,SLC1A5,PIK3R1,NDRG1,CACNA1H,FOXO1,DEDD2,EFNB2,PRDX3,CYP27B1,FUT7,CRACR2B,LDHD,HMOX1,HIVEP2,ZBTB7B,RREB1,PDZD7,EGR1,CBX4,GADD45A,PTK6,KLHL24,POU2F2,COQ5,FOSL1,MLLT1…
gene_set_query	397	STAT3	431.2	Literature ChIP-seq,7;ARCHS4 Coexpression,355;ENCODE ChIP-seq,26;Enrichr Queries,715;ReMap ChIP-seq,115;GTEx Coexpression,1369	RB1,AHCYL2,TRIO,PANK3,TFRC,CCNI,MAML1,SERPINE1,CBLB,IKZF1,EPRS,ZC3H12D,LGALS3,ALCAM,RUSC2,RASSF4,NAMPT,LIPG,LONP1,PDK4,IL12B,CHAC1,CCNL1,GLUL,IER3,CMKLR1,MEF2A,SLC6A19,CXADR,NHLRC3,ACSL1,LIMCH1,GLCE,IFRD1,CMBL,GTPBP2,RUNX1,CHIT1,SHTN1,RNF125,PPA1,PPP1R3E,TXNIP,TRIB3,ATF7,VDAC1,ATF6,ATF3,CD101,MTMR2,CASZ1,SLC22A5,ABCB6,MGST3,TSHZ1,TMTC1,PIK3R1,DEDD2,MBTD1,CD79A,CYP27B1,NLN,SGPL1,MC2R,CRACR2B,RHOT1…
gene_set_query	398	GLI1	431.3	Literature ChIP-seq,127;ARCHS4 Coexpression,496;Enrichr Queries,786;GTEx Coexpression,316	DOCK5,KDM5C,SPI1,NCF1,NCF2,MAML1,SERPINE1,FHL1,SLC2A1,PRDM1,LCTL,ETS1,LFNG,GLT1D1,EDNRB,HEY1,CHL1,HEY2,NAMPT,ZXDC,ENPP2,LONP1,FLVCR2,FFAR2,JARID2,TGM2,PITX3,ZBTB39,GAS2L3,POSTN,MME,VPS13C,PRKCE,EBF2,GEM,PGF,PARD3B,RUNX1,SFRP4,CCDC80,COL6A2,COL6A1,TXNIP,COL6A3,TLR8,ITGA6,PPARG,UTRN,ATF3,PRKN,SLC22A3,SPTBN5,NOTCH1,USP53,PAPLN,CXCR4,LPL,ATP1A2,PIK3R1,ASB17,NDRG1,CYP27B1,EXTL1,C6,SH3TC2,PODXL,NRIP2,P…
gene_set_query	399	SP6	432.3	ARCHS4 Coexpression,327;Enrichr Queries,444;GTEx Coexpression,526	HSPB8,SERPINE1,SLC40A1,SLC2A1,KRT23,TDRP,RORA,SLC2A3,SLC7A11,PRDM1,ESPN,LFNG,HEY1,TRIM29,SPTLC3,NIPAL1,LIPG,CHAC1,TGM2,IER3,CERS3,DUSP4,CLUH,SLC13A4,ELOVL4,MME,FIBCD1,PLEKHG6,ETV3,PGF,RUNX1,SLC5A6,SLC7A5,HIC2,SLC7A8,TET3,LGALS12,PKP2,PKP1,TXNIP,RAB38,CARD14,GPRC5C,ATF3,MGLL,DSC2,FREM2,BCAT2,HBEGF,CEBPA,CASZ1,DLX5,ADRB2,SLC1A5,APCDD1,EVPL,NDRG1,RHOBTB1,ALDH3B2,SGPL1,FAM83F,RASD1,PODXL,HMOX1,ZBTB7B…
gene_set_query	400	ZFHX3	432.7	ARCHS4 Coexpression,354;Enrichr Queries,478;GTEx Coexpression,466	BCAR3,GSK3B,SETD5,SMG1,KDM5C,TRIO,BTG1,TENM4,CELF2,FHL1,CHD7,RASEF,SLC2A1,RORA,IRS2,NR3C1,LIMD1,ETS1,AFF4,SYNE2,ALCAM,ACADL,HEY2,GRB10,PLCE1,DIP2C,JARID2,IER3,KDM6B,ARHGEF12,RBM15,CLUH,MMGT1,PRKCE,PDE4D,RALGAPA2,VPS13D,TET2,MTUS1,URB1,PGF,PARD3B,RUNX1,MAP1B,SBDS,TXNIP,LCOR,PDE5A,KCTD12,UTRN,RAPGEF5,SFT2D2,PPEF2,DGKH,CASZ1,NOTCH1,KMT2C,NEDD9,TMTC1,BAZ2B,PIK3R1,TOB2,EFNA5,NDRG1,FOXO1,CACNA1H,EFNB2,…
gene_set_query	401	ZNF407	433	ARCHS4 Coexpression,49;Enrichr Queries,297;GTEx Coexpression,953	ITSN2,TRIO,FAM13B,JMJD1C,RORA,CBLB,IKZF1,NR3C1,EPRS,CMIP,DOCK10,CHCHD3,EPC1,EPC2,DIP2C,BVES,DYNC2H1,RALGAPA1,PRKCE,RALGAPA2,DYRK1A,RFX3,MITF,ATP11B,FNDC7,RUNX1,LGALS12,AKAP9,UTRN,CLOCK,EPB41,KMT2C,UBR3,BAZ2B,PIK3R1,ATXN7,HIVEP2,RREB1,EGR1,DENND4A,LRBA,KLHL21,LNPEP,SSH2,FBXO30,WAPL,PTPRC,DMXL1,AGO2,MELTF,CDK12,BRWD1,BRWD3,ATG2B,KDM5A,DENND1B,DOCK5,SMG1,CELF2,DOCK8,CHD7,PTPRM,SLC2A4,OSBPL11,CHD2,AF…
gene_set_query	402	RREB1	436	ARCHS4 Coexpression,299;Enrichr Queries,342;GTEx Coexpression,667	TRIM72,CIITA,SMG1,TRIO,BTG1,NRROS,PLXND1,SOWAHC,DOCK8,CHD7,RASEF,JMJD1C,RORA,IRS2,PRDM1,NR3C1,CHD2,LIMD1,ETS1,AFF4,SYNE2,SPN,NIPBL,TRIM29,NIPAL1,FAM110C,JARID2,MEF2A,TGIF1,KDM6B,KDM2A,VPS13C,PRKCE,PDE4D,RALGAPA2,ITPK1,VPS13D,TET2,DYRK1A,MTUS1,VPS13B,URB1,RUNX1,TET3,TXNIP,LCOR,RAB38,ITGA6,SMCR8,UTRN,PPARA,SFT2D2,CARD14,ATF3,CEBPA,CASZ1,NOTCH1,SGMS1,KMT2C,BAZ2B,PIK3R1,EVPL,NDRG1,FOXO1,PRRG4,SULT1A1…
gene_set_query	403	ZNF8	437	ARCHS4 Coexpression,453;Enrichr Queries,421	TRIM72,TRIO,GABPB2,PLXND1,CHD7,TCF23,RASEF,JMJD1C,RORA,IRS2,TMEM182,NR3C1,ETS1,AFF4,AACS,ZC3H12D,ZFYVE26,JARID2,BVES,GLUL,KDM6B,KLF10,USP8,CDKL5,SLC36A2,ABCC9,PTGR2,PGF,RUNX1,SLC7A5,SLC9A4,SOAT2,TXNIP,LCOR,SIK2,SFT2D2,ASPA,ATF3,NOTCH1,SATB1,KMT2C,PIK3R1,SLC1A5,EFNB2,GK5,CLN3,HCAR1,HIVEP2,RREB1,PPARGC1B,PDZD7,EGR1,JAG1,POU2F1,GDF15,KCNB1,ZBTB16,ZBTB10,NR1D2,KLHL24,ESR1,VEGFA,PER2,TRMT9B,KLF7,KLF6,…
gene_set_query	404	STAT1	437.2	Literature ChIP-seq,137;ARCHS4 Coexpression,234;ENCODE ChIP-seq,76;Enrichr Queries,923;ReMap ChIP-seq,13;GTEx Coexpression,1240	SPI1,PANK3,TFRC,SERPINE1,IKZF1,EPRS,LGALS3,ALCAM,RASSF4,NAMPT,C3AR1,MS4A14,CCNL1,CMKLR1,IER3,ACSL1,SLC11A1,CMBL,CHIT1,RUFY4,MTHFD2,PPA1,PPP1R3B,TXNIP,ATF6,ATF3,VPS26A,PIK3R1,DEDD2,CYP27B1,RHOT1,INPP5D,HMOX1,NCKAP1L,APOE,ZBTB7B,A2M,CCR1,EGR1,FAM78A,GADD45A,EDEM1,LNPEP,PTK6,NR1D2,OSGIN2,ANKEF1,LARP4,ELL2,FOSL1,ACER2,PPFIBP2,CD28,FERMT2,CSRNP1,ACHE,SMG1,GFM1,BTG1,CDKN1B,TNFRSF13B,PYGM,ING3,MMP28,RAC…
gene_set_query	405	ZNF318	438	ARCHS4 Coexpression,293;Enrichr Queries,425;ReMap ChIP-seq,28;GTEx Coexpression,1006	RB1,SCARB1,SLC27A1,PUS10,TRIO,FAM89A,SERPINE1,JMJD1C,SLC4A1,IRS2,CBLB,NR3C1,EPRS,TNF,ETS1,STK10,CNST,CCRL2,NAMPT,LONP1,PIM3,PAQR9,BNIP3L,KDM2A,ACSL1,DYRK1A,GTPBP2,CHIT1,MAP1B,AKAP9,BTK,TXNIP,ATF7,TRIB3,UTRN,ATF6,ATF3,ABCG1,NOTCH1,EPB41,INSIG1,KMT2C,SLC1A5,BAZ2B,PIK3R1,ADIPOR2,FOXO1,MBTD1,CD79A,CYP27B1,TMEM245,RAB11FIP1,PRKAR2B,CD19,VPS11,LPXN,STAP1,HMOX1,HIVEP2,RREB1,FAM83A,TMEM120B,EGR1,POU2F1,O…
gene_set_query	406	ZNF101	439	ARCHS4 Coexpression,598;Enrichr Queries,627;GTEx Coexpression,92	GABPB2,NCF1,TFRC,NCF2,GPR65,NCF4,SLA,RORA,IRS2,IKZF1,PRDM1,NR3C1,EPRS,ETS1,ZC3H12D,STK10,LONP1,IER3,EOMES,USP8,CD300A,CD180,SLC9A4,RNF125,MFNG,BTK,DPEP2,TXNIP,ADAM8,CARD14,ATF3,IGSF6,TXK,INSIG1,RAB11FIP1,HCAR1,INPP5D,HMOX1,NCKAP1L,PAG1,PDZD7,EGR1,ABHD18,POU2F2,PTPRC,ARHGAP30,PARVG,SELL,TMEM116,AGO2,BHLHE40,NABP1,MELTF,MXD1,LAT,ARHGAP9,TRIM72,ITGAM,BTG1,DOCK8,SOWAHD,ITGB2,PLEK,TCF23,SLC2A3,ITGAL,P…
gene_set_query	407	REST	439.3	Literature ChIP-seq,60;ARCHS4 Coexpression,733;ENCODE ChIP-seq,61;Enrichr Queries,171;ReMap ChIP-seq,243;GTEx Coexpression,1368	ITSN2,GABPB2,LPGAT1,PANK3,CCNI,ECI1,SERPINE1,TEX45,JMJD1C,GHITM,ARR3,EPRS,ALCAM,RUSC2,RASSF6,ZXDC,LONP1,EPC1,EPC2,CHAC1,CCNL1,GLUL,IER3,CMKLR1,MEF2A,ACSL1,SLC11A1,CPT1B,CLPX,RUNX1,SLC5A6,AFG3L2,RNF125,PPA1,AKAP9,TXNIP,TTLL11,CYP2E1,KCTD12,CLOCK,ATF3,MTMR2,ABCB6,BAZ2B,PIK3R1,SLC5A3,SAMSN1,DEDD2,MBTD1,CYP27B1,CRACR2B,RHOT1,RNF217,HIVEP2,APOE,ZBTB7B,RREB1,PAG1,EGR1,JAG1,CHKA,HOMER1,TIPARP,GADD45A,SI…
gene_set_query	408	CREBZF	439.7	ARCHS4 Coexpression,527;Enrichr Queries,185;GTEx Coexpression,607	SETD5,SMG1,KDM5C,DDX3X,BTG1,CDKN1B,TRIO,PANK3,TFRC,MAML1,CHD7,PTEN,JMJD1C,RORA,IRS2,SLC7A11,NR3C1,CHD2,EPRS,MYSM1,ETS1,AFF4,CHD1,CCAR1,MFSD8,ING5,NIPBL,MED13,PCF11,LONP1,KMT5B,JARID2,KLF10,SUN1,RBM15,CLUH,KDM2A,NHLRC3,VPS13C,IFRD1,TSC22D2,DYRK1A,RSBN1,AKAP9,TXNIP,LCOR,SMCR8,PPP1R15B,GLS2,KMT2C,INSIG1,BAZ2B,PIK3R1,NR2C2,TOB1,ACACA,ECPAS,MBTD1,BTAF1,MAT2A,VPS54,RBBP6,NKTR,IVNS1ABP,RBM39,EGR1,POU2F1…
gene_set_query	409	PGR	440	ARCHS4 Coexpression,305;Enrichr Queries,632;ReMap ChIP-seq,136;GTEx Coexpression,687	SCARB1,ECI1,SERPINE1,RORC,RORA,PRDM1,NR3C1,SAT1,ETS1,LGALS3,EDNRA,ALCAM,DACH1,EDNRB,CAPN6,EVA1A,SLC16A6,PLCE1,EPC2,PIM3,CCNL1,TGM2,OSR2,CISH,ACSL1,MITF,HOGA1,CMBL,PRLR,RUNX1,CHIT1,SFRP4,LGALS12,DOK7,TXNIP,PKP1,TRIB3,ATF3,ACOT4,SLC22A5,LPL,PIK3R1,NDRG1,EVPL,FOXO1,CACNA1H,ALDH3B2,CRACR2B,ADGRG6,ZBTB7B,RREB1,PPARGC1A,AMZ1,IP6K3,FAM83A,EGR1,ACE,CHKA,CBX4,SIAH2,ZBTB16,CAV1,PTK6,ESR1,ACSF2,NR4A3,AGO2,B…
gene_set_query	410	NKX12	442	ARCHS4 Coexpression,468;GTEx Coexpression,416	MRS2,MTMR1,SOWAHC,CRCT1,JADE1,HSD17B4,TXLNG,KLHDC7A,PDHB,ADH7,CLN8,SLC7A1,EVPL,HSPD1,PRRG4,PRDX3,ALDH3B2,CECR2,NLN,UGP2,TRIM29,NIPAL1,PODXL,P2RY1,DLAT,MAPK6,JARID2,FAM83A,CERS3,SERPINB2,MREG,SLC16A1,TRMT10C,HMGCS1,SPRY4,ATP11C,PTK6,GRHL1,TMPRSS11F,KLF5,FABP5,PSAT1,PAX9,CYCS,POLR3G,RAB38,CARD14,DSC2
gene_set_query	411	SALL1	443.3	Literature ChIP-seq,123;ARCHS4 Coexpression,631;Enrichr Queries,500;GTEx Coexpression,519	LPGAT1,DDX3X,TENM4,CHD7,BHLHE41,TDRP,IRS2,SLC2A3,PRDM1,ETS1,DACH1,EDNRB,PPIP5K1,RASSF4,LIPG,ENPP2,RAC2,CD36,JARID2,TGIF1,MME,HMGCS1,SEMA6D,GPT2,OMD,SORD,ARAP2,SHROOM3,UNC5C,SHISA2,RUNX1,SHTN1,OLFM2,MAP1B,TXNIP,ITGA6,LCP1,ATF3,FREM2,FBN2,NOTCH1,LAMA1,HSD17B4,SLC1A3,CXCR4,LRP2,PIK3R1,EFNA5,FOXO1,EFNB2,EPB41L5,CECR2,PODXL,MAP7,LRRC8D,APOE,PLEKHH1,MEST,NTRK2,EGR1,EGLN3,JAG1,SLC16A1,POU2F1,OPN3,GDF15,…
gene_set_query	412	ZKSCAN8	444.5	ARCHS4 Coexpression,470;GTEx Coexpression,419	SETD5,SMG1,KDM5C,KDM3A,PANK3,MAML1,KMT2C,CTDSPL2,CHD2,NR2C2,AFF4,MYSM1,GK5,NIPBL,ARL5B,BTAF1,MAT2A,VPS54,NEPRO,NKTR,RBM39,SUN1,POU2F1,RIC1,VPS13C,LRBA,DENND4C,FOXJ3,ATP11C,VPS13B,ATP11B,URB1,LRPPRC,PARD3B,SLC4A7,CS,ATRN,KLF9,ESYT2,PIGL,CDK12,PAXBP1,RBMX,TRIM33,ATG2B
gene_set_query	413	ZNF431	445	ARCHS4 Coexpression,514;Enrichr Queries,460;GTEx Coexpression,361	GABPB2,RASEF,JMJD1C,PRDM1,PPP4R1,NIPAL1,ARID2,USP8,CXADR,CDKL5,ATP11B,SLC9A4,AKAP9,TXNIP,RAB38,CARD14,DSC2,KMT2C,HSPA4L,BAZ2B,ADH7,EVPL,SLC5A3,MBTD1,ALDH3B2,RAB11FIP1,HCAR1,RREB1,PAG1,PDZD7,FAM83A,EGR1,PTK6,ABHD18,KLHL24,TMEM116,AGO2,BHLHE40,JMY,REL,TAB3,MELTF,BRWD1,BRWD3,CPEB4,TRIM72,SMG1,SOWAHC,CHD7,TCF23,SLC2A3,TMEM182,CHD1,MYSM1,SYNE2,EEA1,NIPBL,ARL5B,EPB41L4A,DBT,JARID2,SERPINB2,SLC36A2,STRB…
gene_set_query	414	FOXP1	445.8	Literature ChIP-seq,138;ARCHS4 Coexpression,554;Enrichr Queries,453;ReMap ChIP-seq,124;GTEx Coexpression,960	SLC23A3,TRIO,TFRC,CCNI,JMJD1C,IRS2,RORA,PRDM1,NR3C1,ETS1,SYDE2,ZC3H12D,ALCAM,RASSF6,PLCE1,KMT5B,CCNL1,ARID2,MEF2A,OSR2,USP8,PRKCE,DYRK1A,MTUS1,KMO,GEM,RUNX1,CHIT1,SLC9A4,PPP1R3D,KCNQ4,TXNIP,UTRN,NOTCH1,GIPR,KMT2C,SLC1A5,PIK3R1,LPAR4,EFNA5,NDRG1,RLF,CACNA1H,FOXO1,EFNB2,CYP27B1,VPS11,LPXN,STAP1,HIVEP2,ZBTB7B,RREB1,SKIL,PDZD7,HSPA9,EGR1,JAG1,POU2F1,CBX4,EDEM1,OGA,NR1D2,PARP16,ELL2,FBXO30,COQ5,FOSL1,…
gene_set_query	415	KDM5B	446.8	Literature ChIP-seq,81;ARCHS4 Coexpression,439;ENCODE ChIP-seq,44;ReMap ChIP-seq,252;GTEx Coexpression,1418	ITSN2,TFRC,MAML1,SERPINE1,GHITM,EPRS,PPP4R1,CNST,FAM110C,NAMPT,PLCE1,VPS35,SAMD11,CXADR,NHLRC3,FIBCD1,RFX2,RFX3,RNF125,MAP1B,LGALS12,PRR15,ATF7,UQCRC2,ACOT4,FREM2,MTMR2,MTMR3,PRDM15,SDR39U1,VPS26A,BAZ2B,EPB41L5,CRACR2B,RHOT1,RNF217,VPS11,HMOX1,NCKAP1L,ZBTB7B,AMZ1,PPARGC1B,ACE,ABCA5,HOMER1,MCAM,SNAI3,SLC16A12,LNPEP,SLC16A10,LARP4,ELL2,FOSL1,CS,MLLT10,GRIN3B,FAM160A2,EIF5,PPFIBP2,PAH,REL,CDK12,FERM…
gene_set_query	416	ZXDC	447.7	ARCHS4 Coexpression,220;Enrichr Queries,39;GTEx Coexpression,1084	TRIO,SPI1,TFRC,NCF2,MAML1,NCF4,RORC,JMJD1C,RORA,IRS2,CBLB,NR3C1,EPRS,ETS1,STK10,ALCAM,GRB10,LONP1,EPC1,KMT5B,MEF2A,KDM2A,IFRD1,CLPX,RUNX1,SOAT2,DPEP2,TXNIP,ADAM8,UTRN,SQSTM1,ATF3,NOTCH1,KMT2C,INSIG1,BAZ2B,PIK3R1,NDRG1,FOXO1,ATXN7,INPP5D,LONRF1,ZBTB7B,RREB1,SKIL,EGR1,ABCA5,TIPARP,GADD45A,FAM78A,INSR,OGA,ZBTB10,SLC16A10,NR1D2,KLHL24,SSH2,NR4A3,ARHGAP30,PARVG,AGO2,BHLHE40,MELTF,BRWD1,CPEB2,CPEB4,KDM…
gene_set_query	417	KLF12	448.7	ARCHS4 Coexpression,107;Enrichr Queries,452;GTEx Coexpression,787	TRIO,RORA,IRS2,CBLB,IKZF1,NR3C1,ETS1,DOCK10,EFR3A,ALCAM,DACH1,RUSC2,SACS,GRB10,EPC1,DIP2C,CXADR,LIMCH1,RALGAPA1,PRKCE,SEMA6D,RFX3,ATP11B,RSBN1,RUNX1,MAP1B,LGALS12,TXNIP,KCTD12,UTRN,EPB41,KMT2C,CEP85L,TMTC1,PIK3R1,EFNA5,FOXO1,EFNB2,SGPL1,FAM83F,HIVEP2,RREB1,PAG1,ZBTB18,EGR1,JAG1,MCAM,ZBTB10,OGA,LNPEP,SSH2,MLLT10,PTPRC,ARHGAP30,BHLHE40,CD28,BRWD1,FERMT2,CPEB4,SMG1,CDKN1B,TENM4,CELF2,DOCK8,CHD7,PDE3…
gene_set_query	418	BNC1	449.7	ARCHS4 Coexpression,440;Enrichr Queries,529;GTEx Coexpression,380	BCAR3,SOWAHC,SERPINE1,SLC7A11,PRDM1,AREG,ETS1,CXCL2,PVR,GHR,PPP4R1,HEPHL1,TRIM29,NIPAL1,FAM110C,LIPG,MMP28,PDK4,CD36,TGM2,IER3,CERS3,PROSER2,POSTN,SERPINB2,MME,ETV3,TMPRSS11F,GEM,PGF,RUNX1,SLC7A5,ARL4A,CCDC80,LGALS12,PKP1,TXNIP,COL6A3,RAB38,PPARG,ITGA6,CARD14,MET,ATF3,DSC2,FBN2,HSPA4L,VPS26A,ADRB2,APCDD1,SLC7A1,EVPL,NDRG1,EFNB2,ALDH3B2,FAM83F,ALS2CL,FLRT3,SLIT1,PLAGL2,MAPK6,MEST,MPZL2,NTRK2,EGR1,…
gene_set_query	419	ELF2	450.7	ARCHS4 Coexpression,291;Enrichr Queries,207;GTEx Coexpression,854	GSK3B,SMG1,DDX3X,TRIO,BTG1,MAML1,CELF2,DOCK8,CHD7,TCF23,PTEN,JADE1,JMJD1C,RORA,IRS2,CBLB,TMEM182,NR3C1,CHD2,EPRS,ETS1,AFF4,CHD1,LYST,NIPBL,MED13,RASGEF1B,EPC1,ARID2,JARID2,MEF2A,TGIF1,MYLIP,USP8,CLUH,PRKCE,PDE4D,DYRK1A,TET2,VPS13B,RSBN1,RUNX1,NCOR1,RNF125,TRAF6,AKAP9,WAC,TXNIP,LCOR,ATF7,UTRN,SFT2D2,ALDOA,ASPA,ATP6V1A,CAMK2D,SGMS1,GLS2,KMT2C,BAZ2B,PIK3R1,NR2C2,FOXO1,ARHGAP12,GK5,FOXRED2,HECTD1,HCA…
gene_set_query	420	RUNX1	452.2	Literature ChIP-seq,44;ARCHS4 Coexpression,370;Enrichr Queries,405;ReMap ChIP-seq,75;GTEx Coexpression,1367	RB1,SPI1,TFRC,ZFYVE9,SERPINE1,SLC4A1,GHITM,EPRS,DCAF6,PPP4R1,WDR93,PLCE1,DIP2C,SAMD11,IER3,CMKLR1,MEF2A,PRKAB2,PRKCE,FIBCD1,MTHFD2,LGALS12,TXNIP,ATF3,ABCB6,HSPA4L,PRDM15,DEDD2,EPB41L5,CRACR2B,RHOT1,PRKAR2B,HMOX1,NCKAP1L,ZBTB7B,RREB1,PPARGC1A,PPARGC1B,JAG1,DNAH10,CHKA,TIPARP,SNAI3,EDEM1,LARP4,ELL2,FOSL1,CS,MLLT10,GRIN3B,PRXL2A,CDK13,CPEB2,CPEB4,ARHGAP9,DENND1B,SETD5,SMG1,CDKN1B,BTG1,PYGM,TMEM52,OS…
gene_set_query	421	ZBTB7C	452.7	ARCHS4 Coexpression,376;Enrichr Queries,603;GTEx Coexpression,379	TMEM45B,AHCYL2,PLXND1,TENM4,SOWAHC,BHLHE41,RORA,LGALS3,HEY1,TRIM29,NIPAL1,FAM110C,PLCE1,TGM2,CFAP44,CERS3,DUSP4,SERPINB2,MME,SCARA5,LIMCH1,SEMA6D,PDE4D,SHROOM3,TMPRSS11F,MUC5AC,RUNX1,CCDC80,PAX9,LGALS12,PKP1,PRR15,RAB38,CARD14,GPRC5C,SAXO2,DSC2,ATF3,MGLL,DTHD1,CEBPA,COL15A1,CASZ1,SLC24A3,CXCR4,PIK3R1,ADH7,APCDD1,EFNA5,EVPL,NDRG1,THSD4,PRRG4,EFNB2,ALDH3B2,TRPM2,SGPL1,FAM83F,ALS2CL,SLIT1,ZBTB7B,RRE…
gene_set_query	422	ZNF182	453	ARCHS4 Coexpression,238;Enrichr Queries,394;GTEx Coexpression,727	NCF1,MAML1,NCF2,NCF4,AQP9,JMJD1C,RORA,IRS2,IKZF1,RPS6KA3,STK10,NAMPT,PDK4,EPC1,KMT5B,GLUL,ZBTB39,KCNH4,MTUS1,RFX3,ATP11C,TSC1,PPP1R3E,AKAP9,DPEP2,TXNIP,ADAM8,UTRN,ATF3,KMT2C,BAZ2B,ARHGAP12,MBTD1,LPXN,TMEM120B,EGR1,FAM78A,NR1D2,ABHD18,KLHL24,SSH2,TRMT9B,STAG2,PTPRC,ARHGAP30,PARVG,SELL,DMXL1,BHLHE40,JMY,NABP1,CDK13,MXD1,BRWD3,SETD5,SMG1,CDKN1B,CELF2,DOCK8,SLC7A11,ARHGAP5,CHD2,MYSM1,LYST,MS4A4A,MFSD…
gene_set_query	423	ZNF592	456.3	ARCHS4 Coexpression,573;Enrichr Queries,1015;ReMap ChIP-seq,103;GTEx Coexpression,134	TRIO,SPI1,TFRC,NCF2,MAML1,IRS2,EPRS,ETS1,CMIP,DCAF6,RPS6KA3,STK10,TATDN2,WDR93,ZXDC,SLC16A8,MYOZ1,KCMF1,SLC6A19,KDM2A,SYPL2,SDHA,RSBN1,RUNX1,OBSCN,TXNIP,PPEF1,SQSTM1,OPTN,MTMR3,SLC22A5,PEX11A,KMT2C,PIK3R1,SLC1A5,ART1,SBNO1,RAB11FIP1,CMYA5,LONRF3,ZBTB7B,PLTP,RREB1,IP6K3,TMEM120B,EGR1,ACE,FAM78A,SNAI3,ADHFE1,EAF1,KLHL21,SSH2,ARHGAP30,AGO2,BHLHE40,TMCC3,MELTF,CDK13,CPEB4,TRIM72,PHTF2,SETD5,SMG1,KDM5…
gene_set_query	424	ZNF143	456.6	ARCHS4 Coexpression,1419;ENCODE ChIP-seq,85;Enrichr Queries,168;ReMap ChIP-seq,276;GTEx Coexpression,335	SPI1,TFRC,CCNI,JMJD1C,CBLB,EPRS,CCAR1,DCAF6,HERC3,NAMPT,EPC1,LONP2,GLUL,PDK2,IER3,MEF2A,NHLRC3,ACSL1,PRKCE,FIBCD1,IFRD1,RFX2,GTPBP2,ATG14,RUNX1,AFG3L2,MTHFD2,SOAT2,PPP1R3D,TXNIP,TRIB3,ATF3,CD101,IGSF6,MTMR3,SLC22A5,ABCB6,GIPR,EPB41,PIK3R1,SAMSN1,DEDD2,PRDX3,CD79A,CYP27B1,CRACR2B,VPS11,NCKAP1L,HIVEP2,ZBTB7B,EGR1,TIPARP,GADD45A,SNAI3,MCAM,PARP16,ERAL1,FOSL1,ACER2,NET1,GRIN3B,EIF5,AGO2,CPEB4,MRS2,AC…
gene_set_query	425	TCF21	459.5	Literature ChIP-seq,89;ARCHS4 Coexpression,423;Enrichr Queries,712;GTEx Coexpression,614	GABPB2,SERPINE1,SLC4A1,LGALS3,EDNRA,EDNRB,RUSC2,PDK4,CCNL1,IER3,DYNC2H1,SLC6A19,OMD,EBF2,RUNX1,CCDC80,LGALS12,ATF7,TRIB3,KCTD12,SIK2,ATF3,CD101,ENPEP,HSPA4L,TMTC1,BAZ2B,MC2R,C7,SLAMF9,CMYA5,HMOX1,A2M,AMZ1,PAG1,MSR1,EGR1,ACE,JAG1,ABCA5,ABCA6,EDEM1,PTK6,NR1D2,PARP16,STAM,ELL2,MARCO,AGO2,ECHDC2,CLIC5,CSRNP1,SETD5,BTG1,BHLHE41,ODF3L1,OSBPL11,HEY1,CD36,DLAT,DENND2D,MME,TNNC2,GAB2,SLC7A8,TET3,TLR9,ANGP…
gene_set_query	426	DUX4	459.5	ARCHS4 Coexpression,819;ReMap ChIP-seq,100	UHRF1BP1L,OSGEPL1,RORA,ZFYVE26,TMEM269,RGS1,SLCO2B1,GRB10,SACS,KMT5B,CCNL1,ARID2,BNIP3L,GHSR,POSTN,CDKL5,MCCC1,DNAJB13,KCTD9,SLC9A4,GPD2,ATF7,VDAC1,PPEF2,ZSCAN29,FBN2,MTMR2,TXK,TMTC1,RHOBTB1,ARHGAP12,NLN,ESPNL,STAP1,PPARGC1B,IVNS1ABP,TIPARP,CAV1,LNPEP,ZBTB11,ELL2,WAPL,CLK1,ACO1,SETD5,PDE3B,TCF23,ETFA,TMEM182,WASL,PCM1,HEY1,HEY2,CYTIP,ERMAP,PGM1,KDM6A,PLA2G12A,FCRL5,ANXA4,STRBP,DUSP22,MYH1,CD200R1…
gene_set_query	427	ZNF841	460.7	ARCHS4 Coexpression,511;Enrichr Queries,238;GTEx Coexpression,633	SETD5,CSRNP1,KDM5C,SMG1,GABPB2,MAML1,GBE1,SERPINE1,TCF23,SLC2A1,RORA,IRS2,CBLB,SLC2A3,GHITM,CTDSPL2,SLC7A11,CHD2,MYSM1,ETS1,LYST,SYNE2,LFNG,ALCAM,GRB10,CCNL1,IER3,KDM6B,BNIP3L,SUN1,HMGCS1,VPS13C,VPS13B,PGF,SLC7A5,TBC1D20,AKAP9,TXNIP,LCOR,TRIB3,UTRN,SFT2D2,ASPA,ATF3,OPTN,KDM7A,DGKH,PPP1R15A,FBN2,NOTCH1,SLC22A5,KMT2C,INSIG1,TXLNG,NEDD9,PIK3R1,BAZ2B,NDRG1,ATAD2B,EFNB2,GK5,FAM83F,HCAR1,ATXN7,NRIP1,VP…
gene_set_query	428	HNF1B	460.7	ARCHS4 Coexpression,433;Enrichr Queries,844;ReMap ChIP-seq,105	KLB,ACAA2,FAM89A,ZFAND5,PRDM1,ETS1,LGALS3,HERC3,ALCAM,RGS1,NIPAL1,FAM110C,RASSF6,ENPP2,CHP1,TGM2,MYLIP,PAQR9,CXADR,MREG,LIMCH1,MTUS1,HOGA1,RUNX1,RNF128,SOAT2,LGALS12,PKP2,CYP2E1,ADTRP,UTRN,CLOCK,ATF3,LRRC58,SLC22A5,SUCNR1,USP53,SLC41A2,EFNA5,NDRG1,ARHGAP12,SULT1A1,EPB41L5,VTN,PORCN,C6,ADGRG7,FLRT3,ADGRG6,RREB1,ITPRID2,EGR1,JAG1,GADD45A,CAV1,SLC16A12,LNPEP,OSGIN2,BHLHE40,TMCC3,CYSTM1,MELTF,TMEM45B…
gene_set_query	429	ZNF644	461.8	ARCHS4 Coexpression,852;Enrichr Queries,231;ReMap ChIP-seq,89;GTEx Coexpression,675	TRIO,GPR65,AQP9,JMJD1C,SLC4A1,NR3C1,EPRS,CCAR1,LGALS3,SACS,EPC1,EPC2,KMT5B,ARID2,NEPRO,USP8,SLC6A19,CXADR,DYRK1A,CMBL,GTPBP2,CLPX,RSBN1,LGALS12,AKAP9,TXNIP,TRIB3,UTRN,SQSTM1,LRRC58,EPB41,HTRA3,INSIG1,KMT2C,PRDM15,ABHD5,BAZ2B,PIK3R1,ARHGAP12,BCL2L13,SBNO1,FAM83F,HCAR1,PRKAR2B,MAP7,ZBTB7B,SKIL,FGF21,FAM83A,IVNS1ABP,MSR1,EGR1,RABGAP1L,OPN3,CBX4,HSPA5,KLHL21,CHCHD10,ERAL1,KLHL24,TPBGL,MLLT10,STAG2,CI…
gene_set_query	430	SP100	462	ARCHS4 Coexpression,143;Enrichr Queries,798;GTEx Coexpression,445	ITSN2,CIITA,NRROS,BTG1,ZFYVE9,NCF2,GPR65,DOCK8,ITGB2,PLEK,SERPINE1,LRMP,IKZF1,ITGAL,ETS1,LYST,ZC3H12D,DOCK10,LGALS3,STK10,RGS1,NAMPT,C3AR1,RAC2,CYTIP,CTSC,YWHAG,TGM2,FCRL5,RUNX1,HCK,RNF125,MFNG,DPYD,BTK,IRF8,TXNIP,CD48,ITGA6,LCP2,LCP1,UTRN,ATF3,OPTN,MGLL,SASH3,CXCR4,AOAH,NDRG1,LY9,SAMSN1,HSPD1,CYTH4,INPP5D,LPXN,HMOX1,NCKAP1L,DRAM2,CYTH1,EGR1,GSN,CAV1,IL10RA,TRPV2,SSH2,KLF6,PTPRC,ARHGAP30,THEMIS2,…
gene_set_query	431	ZBED1	463	ARCHS4 Coexpression,568;Enrichr Queries,1055;ReMap ChIP-seq,191;GTEx Coexpression,38	SPI1,NRROS,TFRC,PLXND1,ECI1,SERPINE1,RORC,IRS2,EPRS,TNF,DCAF6,LGALS3,CHCHD3,RGS1,NARS2,NAMPT,LONP1,MYOZ1,CCNL1,GLUL,IER3,KCMF1,PDHX,ACTN2,SYPL2,AFG3L2,OBSCN,RGS9BP,MTHFD2,TXNIP,VDAC1,SQSTM1,OPTN,ATF3,SLC22A5,INSIG1,UBR3,NDRG1,FOXO1,ART1,BCL2L13,CD79A,RAB11FIP1,CRACR2B,CMYA5,VPS11,LPXN,ZBTB7B,SKIL,IP6K3,EGR1,CBX4,HSPA5,SNAI3,CAV1,TRPV2,SLC16A10,LNPEP,FOSL1,GRIN3B,ARHGAP30,FXYD4,BHLHE40,REEP6,MELTF…
gene_set_query	432	BARX2	464	ARCHS4 Coexpression,458;Enrichr Queries,546;GTEx Coexpression,388	TMEM45B,TENM4,SOWAHC,SERPINE1,TCF23,KRT23,RORA,PRDM1,SLC7A11,ETS1,AACS,LGALS3,PPP4R1,TRIM29,NIPAL1,FAM110C,TGM2,IER3,DUSP4,CERS3,SERPINB2,MME,EBF2,TMPRSS11F,RUNX1,PAX9,LGALS12,PKP1,PRR15,RAB38,PPARG,CARD14,DSC2,ATF3,MGLL,SPRR2E,CEBPA,CASZ1,CRCT1,ADRB2,ADH7,EFNA5,EVPL,NDRG1,THSD4,PRRG4,EFNB2,GK5,ALDH3B2,FAM83F,ALS2CL,HCAR1,P2RY1,RREB1,PPARGC1A,MPZL2,FAM83A,MYH7B,NTRK2,EGR1,GALNT6,EGLN3,GDF15,ZBTB1…
gene_set_query	433	ZNF589	464	ARCHS4 Coexpression,617;Enrichr Queries,852;ReMap ChIP-seq,55;GTEx Coexpression,332	SCARB1,SPI1,FAM89A,SERPINE1,JADE1,SLC4A1,KLHDC7A,IKZF1,PRDM1,NR3C1,EPRS,TNF,VPREB3,ZC3H12D,FADS6,CCRL2,CCNL1,IER3,ZBTB39,CXADR,CISH,CD180,ADIPOQ,LMO2,CMBL,GTPBP2,SLC5A6,HIC2,TBC1D20,RGS9BP,BTK,DPEP2,TRIB3,SQSTM1,ABCG1,NOTCH1,EPB41,INSIG1,ABHD5,FOXO1,CD79B,CD79A,SBNO1,NLN,FAM83F,RAB11FIP1,PRKAR2B,PODXL,CD19,INPP5D,MAP7,STAP1,HMOX1,APOE,IP6K3,FAM83A,TMEM120B,EGR1,RABGAP1L,OPN3,POU2F1,CBX4,HSPA5,RHB…
gene_set_query	434	ANKZF1	464.7	ARCHS4 Coexpression,276;Enrichr Queries,131;GTEx Coexpression,987	ANKRD37,DGKD,MAML1,RORA,IRS2,IKZF1,EPRS,ETS1,ZC3H12D,STK10,NAMPT,LONP1,GLUL,IER3,BNIP3L,KDM2A,SYTL1,TSC1,PGF,SOAT2,PPP1R3E,DPEP2,TXNIP,TRIB3,ADAM8,SQSTM1,ATF3,ABCB6,EPB41,INSIG1,PIK3R1,NDRG1,LY9,PRDX3,INPP5D,HMOX1,IVNS1ABP,EGR1,HSPA5,FAM78A,KLHL24,PTPRC,ARHGAP30,PARVG,SELL,BHLHE40,NABP1,MELTF,MXD1,LAT,SETD5,KDM5C,BTG1,GBE1,DOCK8,HILPDA,SLC2A1,SLC2A3,VLDLR,CHD2,ITGAL,SYNE2,MFSD8,ING5,RAC2,TGIF1,KD…
gene_set_query	435	CDX2	465.2	Literature ChIP-seq,37;ARCHS4 Coexpression,435;Enrichr Queries,990;ReMap ChIP-seq,108;GTEx Coexpression,756	SCARB1,AHCYL2,TRIO,NCF2,ZFAND5,AQP9,JADE1,CIB2,CBLB,PRDM1,EPRS,ETS1,LGALS3,LIPE,EDNRA,DACH1,RASSF4,NIPAL1,PEG10,RASSF6,EPC1,CCNL1,EOMES,PDHX,SLC6A19,CXADR,GLCE,LMO2,ADIPOQ,SLC30A4,MYO7B,MTUS1,ATG14,PRLR,MOB3B,KCTD6,RUNX1,PPA1,KIF16B,SOAT2,MFNG,AKAP9,PKP2,PRR15,PLBD1,TXNIP,TRIM15,ADTRP,SIK2,DSC2,ATF3,FBN2,ENPEP,NOTCH1,MAOA,MTTP,VPS26A,TNFRSF11A,ADIPOR2,NDRG1,CDKN2AIP,FOXO1,MTM1,RAB11FIP1,ADGRG7,RN…
gene_set_query	436	VEZF1	467	ARCHS4 Coexpression,441;Enrichr Queries,735;GTEx Coexpression,225	TFRC,CCNI,IRS2,NR3C1,EPRS,ETS1,CMIP,SYDE2,DEPTOR,ALCAM,DACH1,LONP1,EPC2,DIP2C,ARID2,BVES,GLUL,EPM2A,BNIP3L,PRKAB2,MMGT1,MITF,RSBN1,MAP1B,SBDS,KCNQ4,TXNIP,SQSTM1,ATP6V1A,UBR3,BAZ2B,PIK3R1,NDRG1,EPB41L5,TMEM245,APOE,IP6K3,IVNS1ABP,EGR1,POU2F1,HSPA5,KLHL21,OGA,SUCO,KLHL24,FBXO30,PM20D2,STAG2,JMY,BHLHE40,FERMT2,GSK3B,DDX3X,BTG1,CDKN1B,HSPB8,FHL1,CHD7,SLC2A1,SLC2A4,AFF4,SYNE2,NIPBL,SGCD,MED13,CEP170,J…
gene_set_query	437	ZNF548	467.3	ARCHS4 Coexpression,872;Enrichr Queries,339;GTEx Coexpression,191	CCNT1,ZBTB21,JMJD1C,CBLB,RORA,IRS2,NR3C1,EPRS,ETS1,RNF19A,NAMPT,EPC1,CCNL1,KCNH4,IFRD1,TSC1,HOGA1,SLC9A4,TXNIP,ATF7,ATF3,PIK3R1,RLF,HCAR1,ATXN7,HIVEP2,PAG1,EGR1,JAG1,ABCA6,TIPARP,GADD45A,INSR,DENND4C,ZBTB10,NR1D2,KLHL24,CLK1,GRIN3B,TMEM116,BHLHE40,JMY,MELTF,MXD1,BRWD1,CPEB4,CSRNP1,CIITA,BTG1,TCF23,SLC2A3,CTDSPL2,CHD1,MYSM1,AFF4,NIPBL,ING3,FLVCR1,KLF10,SLC36A2,VPS13C,TET2,PTGR2,TBC1D4,TRAF6,SDE2,A…
gene_set_query	438	ZFAT	467.7	ARCHS4 Coexpression,311;Enrichr Queries,349;GTEx Coexpression,743	TRIO,FAM13A,RASEF,RORA,IRS2,CBLB,PRDM1,NR3C1,TNF,ETS1,CMIP,ZC3H12D,ALCAM,CAPN6,GRB10,DIP2C,PRKCE,DYRK1A,RUNX1,LGALS12,BTK,UTRN,ATF3,KMT2C,PIK3R1,EFNA5,NDRG1,RHOBTB1,ARHGAP12,CD79A,TRPM2,LPXN,STAP1,HIVEP2,RREB1,EGR1,JAG1,ZBTB16,LNPEP,POU2F2,ACER2,AGO2,BHLHE40,CD22,MTMR10,CIITA,ANKRD33B,TNFRSF13B,TENM4,CELF2,DOCK8,CHD7,KRT23,LRMP,LIMD1,SYNE2,SPN,DUSP10,SPTLC3,JARID2,KLF10,RBM15,SLC13A4,FCRL5,PDE4D,…
gene_set_query	439	CRX	468.5	Literature ChIP-seq,113;ARCHS4 Coexpression,737;Enrichr Queries,665;GTEx Coexpression,359	PUS10,SPI1,GABPB2,TRIO,SERPINE1,RORA,PRDM1,ARR3,NR3C1,ETS1,DACH1,SCP2,TDO2,TGM2,EOMES,PDHX,KCNH4,PRKAB2,CDKL5,MITF,KMO,UPB1,PGF,GEM,RUNX1,CYP27A1,RBP4,SLC9A4,SOAT2,RGS9BP,MAP1B,LGALS12,RAB38,CYP2E1,PPEF1,PPEF2,ATF3,FBN2,CASZ1,MGST3,PROZ,LPL,ADH7,EFNA5,ACMSD,VTN,KCNV2,HCAR1,NPC1L1,AGMO,THEM4,HMOX1,APOE,ZBTB7B,PPARGC1A,PDZD7,PPARGC1B,HSPA9,EGR1,OSGIN2,ESR1,FOSL1,TRMT9B,MLXIPL,PAH,BHLHE40,MELTF,MXD1…
gene_set_query	440	GTF2IRD2	469	ARCHS4 Coexpression,803;Enrichr Queries,210;GTEx Coexpression,394	GABPB2,NCF1,MAML1,IRS2,NR3C1,EPRS,ETS1,LGALS3,DEPTOR,ZXDC,GRB10,EPC1,KMT5B,EPC2,BVES,IER3,USP8,PRKCE,IFRD1,MTUS1,MITF,FRMD4B,ATG14,RUNX1,SLC9A4,SOAT2,TXNIP,UTRN,ATF6,SQSTM1,ATF3,ATP6V1A,KMT2C,INSIG1,SDR39U1,BAZ2B,PIK3R1,NDRG1,FOXO1,CACNA1H,HCAR1,HMOX1,SKIL,PDZD7,EGR1,RABGAP1L,ADHFE1,CAV1,PARP16,KLHL24,TRMT9B,PM20D2,JMY,BHLHE40,NABP1,MELTF,BRWD1,RETREG1,TRIM72,BTG1,FHL1,CHD7,TCF23,PTPRM,SLC7A11,VL…
gene_set_query	441	WT1	469.8	Literature ChIP-seq,5;ARCHS4 Coexpression,518;Enrichr Queries,332;GTEx Coexpression,1024	GABPB2,TRIO,MAML1,SERPINE1,ALCAM,SCP2,EVA1A,FAM110C,LIPG,PLCE1,DIP2C,PROK1,IER3,CMKLR1,PRKCE,RFX3,UNC5C,MAP1B,LGALS12,ACOT2,TXNIP,PRR15,ATF3,OPTN,FREM2,ENPEP,MTMR3,CEP85L,BAZ2B,SAMSN1,PRDX3,EPB41L5,C6,CRACR2B,C7,PRKAR2B,HMOX1,AMZ1,PPARGC1A,RREB1,PPARGC1B,MYH7B,JAG1,HOMER1,EDEM1,LRBA,MCAM,ELL2,CS,MLLT10,CPEB1,EIF5,PPFIBP2,PRXL2A,PAH,CDK13,CPEB2,FERMT2,DENND1B,TCF23,PYGM,LYST,AACS,LFNG,HEY1,HEY2,FL…
gene_set_query	442	TSHZ2	470.7	ARCHS4 Coexpression,278;Enrichr Queries,791;GTEx Coexpression,343	GABPB2,PLXND1,TENM4,CELF2,TCF23,RASEF,PTPRM,AQP7,RORA,TMEM182,NR3C1,ETS1,GHR,EPB41L4A,ALCAM,EDNRB,HEY1,ENPP2,PDK4,CD36,OSR2,KLF11,USP8,POSTN,CDKL5,MME,SCARA5,LIMCH1,SEMA6D,PDE4D,EBF2,VPS13B,ABCC9,RUNX1,TMEM135,SLC9A4,CCDC80,MAP1B,COL6A2,LGALS12,COL6A1,AKAP9,ANGPTL2,TXNIP,COL6A3,PPARG,KCTD12,PLIN1,SIK2,SFT2D2,ASPA,TRARG1,COL15A1,SATB1,PAPLN,SEMA3G,TXLNG,PIK3R1,BAZ2B,EFNA5,GK5,FGD5,HCAR1,C7,PALMD,P…
gene_set_query	443	POU2F1	471	ARCHS4 Coexpression,587;Enrichr Queries,229;ReMap ChIP-seq,165;GTEx Coexpression,903	RB1,PRDM9,GABPB2,PANK3,TRIO,TFRC,ZFYVE9,ZFAND5,JADE1,JMJD1C,IRS2,CBLB,RORA,NR3C1,EPRS,COX6A2,ETS1,PEG10,CCNL1,ARID2,MEF2A,DYRK1A,RFX3,TSC1,MITF,SDHA,GTPBP2,RUNX1,HIC2,MAP1B,DPEP2,SLC25A51,TXNIP,ATF7,UTRN,ATF6,CLOCK,SQSTM1,ATF3,ARL8B,MTMR2,NOTCH1,NPR1,KMT2C,SLC1A5,BAZ2B,PIK3R1,NDRG1,FOXO1,ACACA,NLN,C7,PODXL,CD300LB,HIVEP2,LONRF1,AMZ1,RREB1,ZBTB18,TMEM120B,MSR1,EGR1,RABGAP1L,JAG1,POU2F1,GADD45A,DEN…
gene_set_query	444	ZBTB6	471.3	ARCHS4 Coexpression,332;Enrichr Queries,59;GTEx Coexpression,1023	RB1,PANK3,TFRC,CCNT1,RORA,EPRS,NR3C1,ETS1,EFR3A,NARS2,EPC2,ARID2,NEPRO,MEF2A,ATP11B,ZBTB34,SLC30A1,PPP4R3B,TMEM170B,RSBN1,PPP1R3D,TXNIP,CLOCK,ATF3,LRRC58,ATP6V1A,INSIG1,UBR3,PIK3R1,ARHGAP12,MBTD1,HIVEP2,SKIL,ZBTB18,IVNS1ABP,EGR1,ITPRID2,TIPARP,LNPEP,NR1D2,ZBTB11,KLHL24,OSGIN2,LARP4,WAPL,FBXO30,STAG2,BHLHE40,NABP1,MELTF,CPEB4,GSK3B,DDX3X,CDKN1B,PTEN,SLC7A11,CTDSPL2,ARHGAP5,CHD1,MYSM1,EEA1,NIPBL,AR…
gene_set_query	445	ADNP	472.5	ARCHS4 Coexpression,360;Enrichr Queries,866;ReMap ChIP-seq,84;GTEx Coexpression,580	SCARB1,TRIO,CCNT1,TFRC,PLXND1,JMJD1C,SLC4A1,EPRS,SAT1,PVR,CMIP,CCAR1,DCAF6,COMP,AMMECR1L,SCP2,MPC2,SLCO2B1,LEPR,CHP1,KMT5B,ARID2,TGM2,CMKLR1,ZBTB39,KDM2A,CXADR,SLC11A1,FIBCD1,DYRK1A,SHISA2,ATG14,GTPBP2,KIF16B,MFNG,MAP1B,TXNIP,ZSCAN29,EPB41,KMT2C,HTRA3,NATD1,ABHD5,PIK3R1,EFNA5,NPAS1,RHOBTB1,MBTD1,SULT1A1,SBNO1,BCL2L13,FAM83F,BAG4,SGPL1,PRKAR2B,APOE,SKIL,PPARGC1B,EGR1,HSPA5,EAF1,ZBTB10,WAPL,CIDEC,M…
gene_set_query	446	ZNF263	475.2	Literature ChIP-seq,146;ARCHS4 Coexpression,1384;ENCODE ChIP-seq,48;Enrichr Queries,488;ReMap ChIP-seq,278;GTEx Coexpression,507	RB1,SPI1,TFRC,MAML1,ECI1,ZFAND5,IRS2,CBLB,GHITM,PRDM1,ESPN,NR3C1,EPRS,ETS1,CMIP,SYDE2,LGALS3,TATDN2,CNST,MPC1,LONP1,EPC1,PIM3,EPC2,GLUL,PDK2,SAMD11,IER3,KCMF1,SLC6A19,PRKAB2,KDM2A,CISH,IST1,APLP2,FIBCD1,IFRD1,SYTL1,DYRK1A,ZBTB34,TEX2,GTPBP2,RUNX1,SLC9B2,AFG3L2,MTHFD2,PPP1R3B,GPD2,HHIPL2,TXNIP,VDAC1,TRIB3,SQSTM1,ATF3,ARL8B,NOTCH1,EPB41,MGST3,HTRA3,INSIG1,PIK3R1,ABHD5,CDKN2AIP,DEDD2,TRPM2,FUT7,CRAC…
gene_set_query	447	ETV3L	477.3	ARCHS4 Coexpression,205;Enrichr Queries,369;GTEx Coexpression,858	CSRNP1,ANKRD33B,TNFRSF13B,TNFAIP6,NCF2,SERPINE1,PLEK,AQP9,BHLHE41,LRMP,RORA,SLC7A11,PRDM1,TNF,CXCL2,ZC3H12D,SPN,DUSP10,RGS1,RASGEF1B,NAMPT,CCRL2,FLVCR2,TRIM67,IER3,DUSP4,KDM6B,ARHGEF11,KCNH4,SERPINB2,APLP2,KMO,ETV3,GEM,SLC7A5,RNF144B,RUFY4,RGS9BP,LGALS12,ATP6V1B2,IRF8,PKP1,LCOR,KCNQ4,CD48,ITGA6,SIK2,MET,PPEF2,ATF3,MGLL,ARL8B,PPP1R15A,CASZ1,CLEC12A,SLC1A3,CXCR4,TULP1,SAMSN1,STX11,CD79A,TRPM2,IRAK2…
gene_set_query	448	ZNF426	478.3	ARCHS4 Coexpression,798;Enrichr Queries,144;GTEx Coexpression,493	GABPB2,IRS2,PRDM1,EPRS,ETS1,PPP4R1,LIPG,LONP1,CHAC1,BVES,IER3,MYLIP,USP8,MREG,IFRD1,ATP11B,GEM,SLC9A4,MAP1B,TXNIP,UTRN,CLOCK,DSC2,ATF3,SLC22A5,HSPA4L,ADH7,NDRG1,CDKN2AIP,EFNB2,HCAR1,HMOX1,ZBTB7B,SKIL,PDZD7,FAM83A,EGR1,JAG1,GADD45A,PTK6,KLHL24,FOSL1,AGO2,BHLHE40,JMY,NABP1,MELTF,MXD1,CPEB4,TRIM72,SMG1,KDM5C,BTG1,SPIN4,SOWAHC,TCF23,SLC2A3,TMEM182,SLC7A11,VLDLR,EEA1,NIPBL,ARL5B,DUSP10,JARID2,DUSP4,KL…
gene_set_query	449	TET1	480	Literature ChIP-seq,75;ARCHS4 Coexpression,664;GTEx Coexpression,701	GABPB2,TRIO,FAM89A,ECI1,SERPINE1,KLHDC7A,LCTL,EPRS,DCAF6,CNST,EDNRB,RUSC2,BVES,GLUL,MEF2A,PRKAB2,CXADR,NHLRC3,ACTN2,MTUS1,EBF2,CCDC80,PPP1R3E,KCNQ4,ATF6,ZSCAN29,SPTBN5,CASZ1,TMTC1,PIK3R1,DEDD2,NLN,SGPL1,RHOT1,HIVEP2,ZBTB7B,RREB1,PPARGC1B,ABCA6,FAM78A,INSR,LNPEP,FOSL1,TMCC3,RETREG1,MRS2,SETD5,FASTKD1,TMEM52,AACS,GLT1D1,EPB41L4A,FFAR4,FLVCR2,DLAT,JARID2,ARG2,MME,ANXA4,ELOVL7,HCK,PDIK1L,ALDOA,GPRC5C…
gene_set_query	450	NKX31	480	ARCHS4 Coexpression,335;GTEx Coexpression,625	SLC22A3,CASZ1,CHRNA2,MAOA,RASEF,PRUNE2,LPAR4,NDRG1,MALT1,ACACA,GLB1L2,SULT1A1,GK5,MPC2,VPS54,SLC16A8,CNNM2,PLEKHH1,PDZD7,CFAP44,ABCC4,ARG2,MME,ARHGEF37,LIMCH1,SLC30A4,SYTL1,SORD,ZBTB10,SHROOM3,URB1,MUC5B,TBX3,CDYL2,FOLH1,MLPH,DMXL1,ECHDC2,NABP1,CHPT1,RNF185
gene_set_query	451	ZNF280D	480.3	ARCHS4 Coexpression,402;Enrichr Queries,256;GTEx Coexpression,783	GABPB2,FAM13B,FAM13A,TCF23,RASEF,PTEN,JADE1,JMJD1C,RORA,TMEM182,SLC7A11,ARHGAP5,NR3C1,CHD2,EPRS,ETS1,LYST,SYNE2,EEA1,DOCK10,NIPBL,EPB41L4A,ALCAM,SPTLC3,EPC1,EPC2,KMT5B,DIP2C,ARID2,MEF2A,USP8,SUN1,CDKL5,FCRL5,RALGAPA1,VPS13C,TRPC1,MTUS1,VPS13B,ABCC9,RUNX1,SLC9A4,AKAP9,TXNIP,LCOR,ATF7,PDE5A,ITGA6,GLCCI1,UTRN,SFT2D2,ASPA,CAMK2D,SATB1,GLS2,KMT2C,BAZ2B,PIK3R1,FAM214A,ARHGAP12,MBTD1,GK5,HCAR1,NRIP1,PLA…
gene_set_query	452	POU5F1	481.2	Literature ChIP-seq,29;ARCHS4 Coexpression,723;Enrichr Queries,760;ReMap ChIP-seq,267;GTEx Coexpression,627	SPI1,GABPB2,TFRC,CCNI,MAML1,SERPINE1,KLHDC7A,EPRS,LGALS3,SPIC,RUSC2,NIPAL1,PEG10,RASSF6,LIPG,LONP1,EPC1,DPF3,EPC2,GLUL,IER3,PRKAB2,IFRD1,SYTL1,MTUS1,RUNX1,RNF128,SOAT2,PPA1,PPP1R3E,TXNIP,TRIB3,VDAC1,ATF3,CASZ1,GIPR,MGST3,LPAR4,DEDD2,MBTD1,CYP27B1,NLN,RAB11FIP1,CRACR2B,DHX32,FLRT3,GALR2,VPS11,APOE,HIVEP2,ZBTB7B,PPARGC1B,EGR1,RABGAP1L,JAG1,CDSN,TIPARP,LNPEP,ELL2,WAPL,FOSL1,ATP4A,MLLT10,PM20D2,GRIN3…
gene_set_query	453	ASCL2	482	ARCHS4 Coexpression,224;Enrichr Queries,590;GTEx Coexpression,632	SPI1,NCF1,NCF2,ITGB2,SERPINE1,NCF4,ATP2A3,SLC2A1,KRT23,PRDM1,ESPN,ITGAL,ETS1,LFNG,LGALS3,STK10,HK3,TRIM29,RAC2,FFAR2,TGM2,IER3,CERS3,EOMES,TNFRSF18,LMO2,SYTL1,TET2,ETV3,RUNX1,SLC7A5,HCK,PHOSPHO1,TET3,LGALS12,DPEP2,PKP1,TXNIP,IRF8,PLBD1,TLR8,PPARG,TRIB3,ADAM8,LCP2,CARD14,ATF3,STK40,SASH3,CEBPA,CASZ1,HPGD,DLX5,C5AR1,WAS,CXCR4,ABHD5,AOAH,NDRG1,DEDD2,CLN3,RASD1,CYTH4,APOE,ZBTB7B,CYTH1,MUC6,LRRC25,CCR…
gene_set_query	454	BAZ2B	482	ARCHS4 Coexpression,781;Enrichr Queries,159;GTEx Coexpression,506	SETD5,SMG1,GABPB2,TRIO,BTG1,CELF2,CHD7,PTEN,TDRP,JMJD1C,RORA,IRS2,CBLB,TMEM182,ARHGAP5,NR3C1,CHD2,EPRS,AFF4,CHD1,LYST,SYNE2,EEA1,ING5,NIPBL,MED13,SPTLC3,KMT5B,ARID2,JARID2,CFAP44,NCOA1,CLUH,RALGAPA1,VPS13C,PDE4D,TET2,MTUS1,RFX3,VPS13B,TSC1,FRMD4B,NCOR1,PPP1R3E,MAP1B,AKAP9,LCOR,TXNIP,ITGA6,UTRN,SFT2D2,ASPA,CAMK2D,SATB1,KMT2C,PIK3R1,FAM214A,ATAD2B,MBTD1,NRIP1,VPS54,HIVEP2,ZSWIM5,RREB1,NKTR,IVNS1ABP…
gene_set_query	455	FOXO4	482.3	ARCHS4 Coexpression,237;Enrichr Queries,218;GTEx Coexpression,992	SPI1,TFRC,NCF1,NCF2,SERPINE1,NCF4,AQP9,IRS2,CBLB,NR3C1,EPRS,ETS1,STK10,LONP1,PDK4,GLUL,TGM2,IER3,EPM2A,BNIP3L,MYLIP,KCNH4,TMEM170B,TEX2,SHTN1,PHOSPHO1,DPEP2,TXNIP,PLBD1,ADAM8,SQSTM1,ATF3,OPTN,NOTCH1,EPB41,INSIG1,NATD1,PIK3R1,ADRB2,NDRG1,FOXO1,HMOX1,APOE,ZBTB7B,EGR1,GADD45A,FAM78A,KLHL24,SSH2,FOSL1,ARHGAP30,BHLHE40,TMCC3,OSBPL1A,MXD1,MTMR10,BTG1,CDKN1B,ITGB2,SLC2A1,SLC40A1,SLC2A3,LFNG,GLT1D1,FFAR2…
gene_set_query	456	ZNF276	483.3	ARCHS4 Coexpression,191;Enrichr Queries,1018;GTEx Coexpression,241	ARHGAP9,SPI1,NCF1,NCF2,DOCK8,NCF4,CHD7,ITGB2,ATP2A3,IRS2,IKZF1,ITGAL,ETS1,PIK3CG,LFNG,STK10,LGALS3,GLT1D1,RAC2,PIM3,FFAR2,GLUL,IER3,EOMES,DENND2D,KDM6B,KLF10,SREBF1,KDM2A,CD300A,SYTL1,VAV1,RUNX1,HCK,SLC7A5,DPEP2,TXNIP,LCP2,ADAM8,ITGA6,LCP1,SQSTM1,SASH3,MTMR3,NOTCH1,TXK,DOT1L,WAS,CXCR4,AOAH,PIK3R1,TOB2,NDRG1,DEDD2,HCAR2,CYTH4,INPP5D,MKNK2,ZBTB7B,CYTH1,NKTR,LRRC25,EGR1,GSN,GDF15,FAM78A,CARD9,APOBR,…
gene_set_query	457	KLF7	486	ARCHS4 Coexpression,986;Enrichr Queries,157;GTEx Coexpression,315	CSRNP1,GSK3B,TRIO,BTG1,PLXND1,CCNI,TENM4,CELF2,SERPINE1,PTEN,SLC2A1,PTPRM,CBLB,RORA,IRS2,SLC2A3,SLC7A11,PRDM1,NR3C1,CHRDL1,ETS1,LYST,DUSP10,PEG10,LONP1,EPC1,CEP170,JARID2,GLUL,TGM2,IER3,TGIF1,KDM6B,KLF10,CXADR,STRBP,PDE4D,ITGA1,ATP11C,PARD3B,RUNX1,SLC7A5,MAP1B,DPYD,TXNIP,LCOR,ATF7,ITGA6,KCTD12,UTRN,ATF3,KDM7A,HBEGF,RNF165,PPP1R15A,SATB1,NEDD9,CXCR4,TMTC1,PIK3R1,CLCN3,NDRG1,FOXO1,HSPD1,EFNB2,FGD5,…
gene_set_query	458	ZNF398	486	ARCHS4 Coexpression,535;Enrichr Queries,319;GTEx Coexpression,604	KDM5A,SETD5,JADE1,JMJD1C,IRS2,KLHDC7A,NR3C1,EPRS,SYNE2,LFNG,LONP1,ARID2,JARID2,BVES,CTSC,YWHAG,KDM6A,CERS3,ZBTB39,KDM2A,RBM15,STRBP,IFRD1,DYRK1A,ATP11B,ETV3,SIRT1,RSBN1,RUNX1,SLC7A5,DDX19B,SOAT2,PDIK1L,TET3,TXNIP,LCOR,SMCR8,SQSTM1,STK40,ATF3,PPP1R15A,MTMR3,NOTCH1,EPB41,KMT2C,INSIG1,PPM1H,PIK3R1,SLC1A5,FAM214A,TOB1,SLC7A1,ACACA,ATAD2B,ECPAS,FGD4,CECR2,NLN,UGP2,PODXL,PLAGL2,DCAF10,HIVEP2,ZBTB7B,RRE…
gene_set_query	459	ZBED2	486.3	ARCHS4 Coexpression,160;Enrichr Queries,887;GTEx Coexpression,412	ITSN2,NCF2,SERPINE1,SLA,PRDM1,IKZF1,ETS1,TNF,ZC3H12D,DOCK10,RASSF4,RNF19A,LIPG,LONP1,PIM3,TGM2,IER3,CISH,ACSL1,APLP2,FRMD4B,SHISA2,MTHFD2,TXNIP,FREM2,ATF3,SUCNR1,ADRB2,NDRG1,SAMSN1,HMOX1,LPXN,HIVEP2,FAM83A,EGR1,CAV1,EDEM1,SIAH2,TRMT9B,FOSL1,PTPRC,BHLHE40,CD28,SLC26A7,LAT,CSRNP1,TDRP,KRT23,SLC2A3,SLC7A11,AREG,CXCL2,LYST,EPB41L4A,RAC2,SH3BGRL2,CYTIP,DUSP4,DENND2D,ZYG11A,SERPINB2,TNFRSF18,SORD,ARAP2…
gene_set_query	460	ZNF518B	488.7	ARCHS4 Coexpression,322;Enrichr Queries,313;GTEx Coexpression,831	TFRC,TENM4,CHD7,SLC2A1,SLC40A1,PTEN,IRS2,SLC2A3,NR3C1,ETS1,PCM1,ALCAM,PPP4R1,SACS,LONP1,CHP1,RIOK2,CEP170,ARID2,BVES,IER3,ZBTB39,ABCC4,CXADR,HMGCS1,ACSL1,PDE4D,ZFP91,TSC1,RUNX1,RAP2C,SLC7A5,MAP1B,RRAGD,TXNIP,LCOR,SMCR8,LRIF1,KCTD12,UTRN,SYNC,CLOCK,ZSCAN29,FBN2,CAMK2D,LAMA1,INSIG1,PELI2,KLHL11,CXCR4,TMTC1,BAZ2B,PIK3R1,EFNA5,NDRG1,FAM117B,EFNB2,SBNO1,BAG4,SGPL1,FLRT3,DNAJC21,NRIP1,RNF217,RBBP6,DCAF…
gene_set_query	461	FOXD4L4	489.5	ARCHS4 Coexpression,766;GTEx Coexpression,213	SLC27A1,FAM89A,RASEF,AQP7,GHR,LIPE,EPB41L4A,HEY1,AIFM2,CD36,YWHAG,TRIM66,COA5,CCDC153,GLCE,ADIPOQ,TMEM170B,TEX2,KCTD6,MAP1B,GPD1,LGALS12,PLIN4,PPARG,PLIN1,A3GALT2,CARD14,MGLL,RNF165,TRARG1,PEX11A,SEMA3G,LPL,APOLD1,BAG4,ACVR1C,RMND5A,HCAR1,PRKAR2B,CD300LG,ZBTB18,TMEM120B,LRRC24,ANKEF1,CIDEC,FABP4,GPAM,PRXL2A,MC5R,CDO1,FGF11,PNPLA2
gene_set_query	462	NKX21	491.5	ARCHS4 Coexpression,488;GTEx Coexpression,495	ITSN2,CLIC5,AHCYL2,SUCNR1,DLX5,MAOA,ZFAND5,TDRP,HSD17B4,LRP2,EVPL,EPB41L5,TMEM245,ALS2CL,MAT2A,ACADL,RASSF4,FLRT3,LIPG,SCN7A,BEND7,CTSE,PLEKHH1,MPZL2,RBM39,CXADR,APLP2,SORD,FAM189A2,CYP4B1,SHROOM3,SHISA2,EPOR,VEGFA,TRMT9B,RNF144B,DLC1,PAX9,SLC26A7,TRIM36,GLCCI1,FREM2
gene_set_query	463	GRHL3	492.7	ARCHS4 Coexpression,495;Enrichr Queries,646;GTEx Coexpression,337	TMEM45B,SOWAHC,HSPB8,SERPINE1,SLC2A1,KRT23,SLC2A3,PRDM1,SLC7A11,PPP4R1,DUSP10,HEPHL1,TRIM29,NIPAL1,FAM110C,LIPG,IER3,CERS3,DUSP4,SERPINB2,MREG,MME,TMPRSS11F,SLC7A5,PAX9,LGALS12,PKP1,TXNIP,RAB38,CARD14,DSC2,ATF3,FBN2,SPRR2E,CASZ1,NOTCH1,CRCT1,CXCR4,ADH7,EVPL,NDRG1,PRRG4,ALDH3B2,SGPL1,ALS2CL,P2RY1,HMOX1,MPZL2,FAM83A,EGR1,EGLN3,JAG1,GSN,CDSN,LAMB3,ARHGEF37,GADD45A,GDF15,PTK6,GRHL1,FOSL1,NET1,KLF6,KR…
gene_set_query	464	ZNF672	492.7	ARCHS4 Coexpression,467;Enrichr Queries,863;GTEx Coexpression,148	TRIM72,CSRNP1,BTG1,SPI1,NRROS,NCF1,ECI1,NCF4,ITGB2,SLC2A1,ATP2A3,PYGM,IRS2,EPRS,OPLAH,JPH1,COX6A2,MYOM2,DCAF6,CHCHD3,HJV,MYO18B,RAC2,UQCRFS1,PIM3,MYOZ1,PGM1,TMED5,IER3,KLF10,SREBF1,HMGCS1,ACTN2,SYPL2,PGF,NIPSNAP2,FAM210A,SLC7A5,HCK,OBSCN,MYL1,RRAGD,ADSSL1,BTK,TXNIP,ADAM8,SMTNL2,ALDOA,SQSTM1,STK40,ATF3,PPP1R15A,POPDC3,NOTCH1,ACSS2,SLC22A5,MTFP1,INSIG1,MGST3,WAS,CXCR4,ASB11,ASB12,NDRG1,TOB1,CYTH4,M…
gene_set_query	465	STAT6	494	Literature ChIP-seq,104;ARCHS4 Coexpression,126;Enrichr Queries,648;GTEx Coexpression,1098	UHRF1BP1L,SPI1,NCF1,ZFYVE9,NCF2,GPR65,SERPINE1,NCF4,SLA,RORA,IKZF1,PRDM1,NR3C1,EPRS,ETS1,LGALS3,STK10,ALCAM,DACH1,LONP1,HADH,TECTA,TGM2,IER3,KDM2A,CISH,RFX3,TEX2,ATG14,RUNX1,PHOSPHO1,DPEP2,TXNIP,PLBD1,ADAM8,SQSTM1,ATF3,NOTCH1,TSHZ1,C5AR1,PIK3R1,SLC1A5,NDRG1,RAB11FIP1,INPP5D,HMOX1,APOE,HIVEP2,ZBTB7B,EGR1,HOMER1,FAM78A,CAV1,ADHFE1,INSR,SSH2,CORO2B,ARHGAP30,STAG2,PARVG,SELL,BHLHE40,AGO2,NABP1,MXD1,B…
gene_set_query	466	ZKSCAN2	494.3	ARCHS4 Coexpression,572;Enrichr Queries,230;GTEx Coexpression,681	GSK3B,SETD5,GFM1,SMG1,TRIO,PANK3,TENM4,CELF2,CHD7,RORA,IRS2,SLC7A11,ETS1,SYNE2,DCAF6,PCM1,ALCAM,DACH1,PEG10,RAC2,DPF3,CEP170,ARID2,JARID2,DUSP4,TGIF1,ZYG11B,MYLIP,ZBTB39,TIGD2,CXADR,HMGCS1,VPS13C,PRKCE,PDE4D,TET2,ZFP91,RFX3,RUNX1,SLC7A5,MAP1B,LGALS12,TXNIP,LCOR,LRIF1,ATF3,ZSCAN29,RNF165,POPDC3,SATB1,KMT2C,INSIG1,CEP85L,KLHL11,UBR3,CXCR4,PIK3R1,EFNA5,SLC7A1,NDRG1,FAM214A,CACNA1H,EFNB2,SBNO1,EPB41L…
gene_set_query	467	TRAFD1	495.7	ARCHS4 Coexpression,173;Enrichr Queries,904;GTEx Coexpression,410	PLEKHF2,KDM5A,CSRNP1,BTG1,SPI1,NCF1,NCF2,PLEK,NCF4,ITGB2,AQP9,SLC2A1,IRS2,EPRS,PIK3CG,ADGRE1,LGALS3,STK10,HK3,GLT1D1,ALCAM,NAMPT,RAC2,LONP1,FFAR2,CYTIP,GLUL,CTSC,TGM2,IER3,DENND2D,KDM2A,ACSL1,TNFRSF18,TET2,ATP11B,VAV1,DUSP22,HCK,MTHFD2,TET3,BTK,DPEP2,TXNIP,IRF8,TLR8,LCP2,CD48,ADAM8,LCP1,SQSTM1,ATF3,OPTN,STK40,SASH3,PPP1R15A,MTMR3,C5AR1,WAS,PIK3R1,NDRG1,STX11,CYTH4,PLAGL2,HMOX1,NCKAP1L,ZBTB7B,CYTH…
gene_set_query	468	ONECUT1	498.3	ARCHS4 Coexpression,413;Enrichr Queries,917;ReMap ChIP-seq,1;GTEx Coexpression,662	DCAF6,EFR3A,EVA1A,SCP2,TDO2,PEG10,RASSF6,PDK4,EPC1,LONP2,CHAC1,PAQR9,PDHX,MTUS1,EBF2,CMBL,TMEM170B,UPB1,CLPX,RUNX1,RBP4,RNF125,PPP1R3B,SOAT2,MAP1B,TXNIP,KCNQ4,CYP2E1,SIK2,ATF3,CASZ1,MAOA,ABCB4,MGST3,TSHZ1,PIK3R1,ADH7,ACMSD,EPB41L5,TRPM2,MC2R,C6,FLRT3,AGMO,HIVEP2,A2M,PCK1,PPARGC1A,EGR1,JAG1,ABCA6,TIPARP,SIAH2,ELL2,MLLT10,PM20D2,CPEB1,STAG2,PAH,ECHDC2,CDK12,CPEB4,CSRNP1,DENND1B,SLC7A11,WASL,ARHGAP5…
gene_set_query	469	HEY2	499.3	ARCHS4 Coexpression,298;Enrichr Queries,574;GTEx Coexpression,626	HSPB8,DOCK8,SERPINE1,SLC2A1,PTEN,IRS2,SLC7A11,PRDM1,IKZF1,ETS1,JPH1,MYOM2,LMOD2,EDNRA,CSRP3,SGCD,EDNRB,RUSC2,HEY1,ENPP2,PDK4,RAC2,CD36,TGM2,IER3,DUSP4,MYBPC3,POSTN,MMGT1,LIMCH1,ACTN2,SHISA2,PGF,ASPN,GEM,SBDS,ITGA7,TXNIP,PDE5A,LCP1,ATF3,FREM2,SLC24A3,PRKAA2,SLC1A3,CXCR4,LPL,TMTC1,ATP1A2,TOB2,APCDD1,NDRG1,FOXO1,EFNB2,CECR2,UGP2,DNAJB4,CHSY3,APOE,CNNM2,KANSL1L,PPARGC1A,FGF21,NTRK2,EGR1,EGLN3,JAG1,SL…
gene_set_query	470	MYBL1	500	Literature ChIP-seq,158;ARCHS4 Coexpression,380;Enrichr Queries,1238;GTEx Coexpression,224	TRIO,CDKN1B,TFRC,GPR65,PLEK,SERPINE1,SLC2A3,IRS2,LRMP,IKZF1,SLC7A11,ITGAL,TENT4B,ETS1,DOCK10,STK10,HEY2,RAC2,CYTIP,BVES,TGM2,IER3,PITX3,EOMES,DUSP4,SLC13A3,KDM2A,CD300A,ZFP91,ATP11B,PATL1,SLC7A5,CD300E,TXNIP,LCP2,ITGA6,SMCR8,UTRN,ATF3,HBEGF,TXK,INSIG1,C5AR1,CXCR4,AOAH,ADRB2,LY9,MAT2A,INPP5D,NCKAP1L,MEST,CYTH1,SUZ12,EGR1,MAP3K1,PCGF5,GDF15,MCAM,IL10RA,CAV1,OSM,TRPV2,LNPEP,SSH2,RMC1,FOSL1,KLF6,PTPR…
gene_set_query	471	ZNF750	500.5	ARCHS4 Coexpression,411;Enrichr Queries,862;ReMap ChIP-seq,170;GTEx Coexpression,559	GABPB2,TFRC,FAM89A,JADE1,RORA,PRDM1,ESPN,LIPE,LGALS3,HERC3,HEPHL1,TRIM29,NIPAL1,MPC1,PDK4,IER3,CISH,IFRD1,PGF,MTHFD2,SOAT2,LGALS12,PKP1,TXNIP,RAB38,TRIB3,VDAC1,CARD14,ATF3,DSC2,SPRR2E,CASZ1,NOTCH1,SLC22A5,DLX5,MAOA,ADRB2,ADH7,EVPL,NDRG1,CDKN2AIP,DEDD2,ALDH3B2,CYP27B1,SGPL1,SLAMF9,ZBTB7B,PLTP,EGR1,CDSN,JAG1,CBX4,ARHGEF37,SIAH2,ZBTB16,PTK6,CS,ARHGAP30,BHLHE40,BCAR3,TMEM45B,TRIM72,CSRNP1,GSK3B,HSPB8…
gene_set_query	472	LCORL	500.7	ARCHS4 Coexpression,838;Enrichr Queries,64;GTEx Coexpression,600	PUS10,JADE1,JMJD1C,RORA,NR3C1,ALCAM,DACH1,ARID2,MEF2A,USP8,GAS2L3,CXADR,DYRK1A,RFX3,ATP11B,GPD2,MAP1B,AKAP9,TXNIP,UTRN,CLOCK,ATF3,KMT2C,INSIG1,UBR3,BAZ2B,PIK3R1,EFNA5,ARHGAP12,MBTD1,ZBTB7B,ZBED4,IVNS1ABP,EGR1,RABGAP1L,JAG1,LNPEP,NR1D2,ZBTB11,KLHL24,ELL2,WAPL,BHLHE40,TAF4B,BRWD1,CPEB2,CPEB4,PHTF2,ANKRD33B,CELF2,CHD7,PTEN,CTDSPL2,SLC7A11,ARHGAP5,CHD2,SYNE2,EEA1,NIPBL,MED13,CEP170,JARID2,METTL15,UTP…
gene_set_query	473	PRDM15	501.3	ARCHS4 Coexpression,366;Enrichr Queries,661;GTEx Coexpression,477	TRIM72,SMG1,KDM5C,CIITA,TRIO,DGKD,GABPB2,CCNT1,CELF2,CHD7,TCF23,RASEF,JMJD1C,IRS2,LRMP,TMEM182,SYNE2,ZC3H12D,ZFYVE26,PCF11,DIP2C,JARID2,UTP15,DUSP4,KDM6B,KLF10,ABCC4,ZYG11A,RBM15,FCRL5,PRKCE,PDE4D,DYRK1A,URB1,PATL1,RUNX1,OBSCN,LGALS12,TET3,LCOR,ITGA6,SFT2D2,ASPA,ABCG1,NOTCH1,KMT2C,DOT1L,CXCR4,BAZ2B,PIK3R1,NR2C2,NDRG1,SLC5A3,MALT1,ATAD2B,GK5,CD79B,CD79A,TRPM2,CLN3,BTAF1,HCAR1,TDG,MKNK2,NRIP1,STAP1…
gene_set_query	474	ZBTB26	502	ARCHS4 Coexpression,482;Enrichr Queries,146;GTEx Coexpression,878	SMG1,GABPB2,CDKN1B,PANK3,DDX3X,TFRC,CCNT1,MAML1,SPIN4,SLC40A1,RORA,IRS2,SLC7A11,CTDSPL2,ARHGAP5,EPRS,AFF4,MYSM1,EEA1,NIPBL,ARL5B,FAM102B,MED13,ALCAM,KMT5B,ARID2,VPS13C,STRBP,VPS13A,TET2,RFX3,ATP11C,ZBTB34,PPP4R3B,FAM126B,NCOR1,MAP1B,PPP1R3E,TET3,TXNIP,LCOR,CLOCK,KDM7A,ZSCAN29,LRRC58,KDM3A,BAZ2B,NR2C2,SLC5A3,CACNA1H,CDKN2AIP,MBTD1,EPB41L5,SBNO1,TMEM245,BTAF1,MAT2A,NRIP1,RBBP6,BEND7,KANSL1L,MAPK6,S…
gene_set_query	475	PHF20	504	ARCHS4 Coexpression,1083;Enrichr Queries,324;GTEx Coexpression,105	UHRF1BP1L,TRIO,TFRC,JMJD1C,RORA,IRS2,NR3C1,EPRS,DCAF6,CHP1,MYOZ1,ARID2,BVES,GLUL,EPM2A,KCMF1,KDM2A,PRKCE,SYPL2,OBSCN,MYL1,TXNIP,OPTN,KMT2C,KLHL11,UBR3,BAZ2B,PIK3R1,NDRG1,FOXO1,BCL2L13,SBNO1,BAG4,CMYA5,DNAJC21,ZBTB7B,RREB1,SKIL,IP6K3,IVNS1ABP,EGR1,RABGAP1L,SSH2,MLLT10,AGO2,BHLHE40,MELTF,BRWD1,CPEB4,TRIM72,PHTF2,GSK3B,SMG1,KDM5C,BTG1,CELF2,CHD7,TCF23,PTEN,ATP2A1,PYGM,OSBPL11,CHD2,JPH1,AFF4,CHD1,NIP…
gene_set_query	476	PLAG1	504.7	ARCHS4 Coexpression,707;Enrichr Queries,84;GTEx Coexpression,723	TRIO,SERPINE1,RORA,IRS2,SLC4A1,PRDM1,LCTL,NR3C1,ETS1,CCAR1,ALCAM,PEG10,LONP1,BVES,DYNC2H1,USP8,GAS2L3,MTUS1,MITF,GEM,PGF,RUNX1,KCTD9,MAP1B,TXNIP,ATF6,ATF3,FBN2,SPTBN5,USP53,INSIG1,PIK3R1,SLC5A3,NDRG1,FOXO1,EFNB2,SULT1A1,FLRT3,PPARGC1A,PAG1,PDZD7,COL28A1,EGR1,JAG1,OSBPL6,ZBTB16,CAV1,ZBTB10,KLHL24,CPEB1,NR4A3,BHLHE40,REL,NABP1,MELTF,CPEB4,TRIM72,BTG1,BHLHE41,SLC2A3,SLC7A11,VLDLR,SLC2A4,MYSM1,HEY1,E…
gene_set_query	477	NFYC	506	ARCHS4 Coexpression,136;Enrichr Queries,1046;GTEx Coexpression,336	ARHGAP9,GSK3B,SPI1,BTG1,NRROS,TRIO,PANK3,NCF1,TFRC,NCF2,DOCK8,NCF4,AQP9,ITGB2,PLEK,SLC2A1,NR3C1,EPRS,ETS1,PIK3CG,STK10,HK3,GLT1D1,ZXDC,RAC2,FFAR2,ACADM,GLUL,TGIF1,KLF10,SREBF1,ARHGEF12,VAV1,HCK,PHOSPHO1,PPP1R3D,DPEP2,TLR9,PLBD1,TXNIP,ADAM8,VDAC1,LCP2,LCP1,ALDOA,SQSTM1,ATF3,STK40,SASH3,CEBPA,IGSF6,CLEC12A,C5AR1,WAS,PIK3R1,DEDD2,HSPD1,FUT7,CYTH4,MAT2A,HLX,INPP5D,MKNK2,MXI1,RILP,SH2B2,LRRC25,IVNS1AB…
gene_set_query	478	YY1	506.8	Literature ChIP-seq,111;ARCHS4 Coexpression,1001;ENCODE ChIP-seq,107;Enrichr Queries,1084;ReMap ChIP-seq,266;GTEx Coexpression,472	ITSN2,RB1,AHCYL2,GABPB2,TFRC,MAML1,ECI1,JMJD1C,EPRS,CCAR1,ZFYVE26,ALCAM,SCP2,LIPG,LONP1,EPC1,IER3,MEF2A,PDHX,PRKAB2,MCCC1,RFX3,ATG14,RUNX1,SLC5A6,PPP1R3E,AKAP9,TXNIP,TRIB3,TTLL11,MTTP,PIK3R1,BAZ2B,PRDX3,CYP27B1,CRACR2B,SLAMF9,VPS11,ZBTB7B,EGR1,RABGAP1L,ABCA5,LNPEP,ERAL1,LARP4,WAPL,FOSL1,MLLT10,GRIN3B,CPEB1,EIF5,CDK13,CPEB4,ACHE,MTMR10,CDKN1B,BTG1,FASTKD1,PTPRM,OSBPL11,GYS2,ING5,NIPBL,PCM1,EPB41L4…
gene_set_query	479	ZNF782	508	ARCHS4 Coexpression,142;Enrichr Queries,437;GTEx Coexpression,945	KDM5A,SMG1,LPGAT1,FAM13B,JMJD1C,CTDSPL2,SLC7A11,CHD2,MYSM1,CHD1,LARP1B,SYNE2,MFSD8,EEA1,METTL14,NIPBL,PCM1,SLC22A14,ING3,DUSP10,MED13,EPC1,KMT5B,BVES,CFAP44,DUSP4,MYLIP,KLF11,ARHGEF12,HMGCS1,RALGAPA1,VPS13C,VPS13D,VPS13A,TET2,MTUS1,RFX3,VPS13B,TMEM170B,GPCPD1,VWA8,MAP1B,LGALS12,AKAP9,TXNIP,LCOR,EXOC6,GLCCI1,UTRN,SFT2D2,ZSCAN29,KMT2C,INSIG1,CXCR4,KLHL11,UBR3,BAZ2B,PIK3R1,NDRG1,FAM214A,CDKN2AIP,ARH…
gene_set_query	480	ZNF197	508	ARCHS4 Coexpression,1086;Enrichr Queries,251;ReMap ChIP-seq,163;GTEx Coexpression,532	AHCYL2,ZFYVE9,JMJD1C,SLC4A1,NR3C1,EPRS,DCAF6,VPREB3,RPS6KA3,EFR3A,AMMECR1L,LONP1,SACS,KMT5B,CCNL1,ARID2,NEPRO,EPM2A,PRKAB2,CXADR,RFX3,ATP11B,GTPBP2,CLPX,RSBN1,MAP1B,LGALS12,AKAP9,TXNIP,TRIB3,UTRN,OPTN,ATF3,EPB41,INSIG1,KMT2C,NATD1,UBR3,BAZ2B,PIK3R1,NPAS1,ACACA,DEDD2,BCL2L13,INPP5D,VPS11,ZBTB7B,SKIL,RREB1,IP6K3,FGF21,HSPA9,EGR1,ITPRID2,RABGAP1L,LRBA,DENND4C,KLHL21,CHCHD10,NEB,ZBTB11,ERAL1,KLHL24,L…
gene_set_query	481	ZNF518A	508.3	ARCHS4 Coexpression,289;Enrichr Queries,410;GTEx Coexpression,826	KDM5A,DENND1B,SMG1,GABPB2,PTEN,JMJD1C,RORA,ARHGAP5,NR3C1,CHD1,MYSM1,LYST,SYNE2,EEA1,ING5,NIPBL,PCM1,MED13,PCF11,SACS,KMT5B,ARID2,TRIM66,CFAP44,CXADR,NHLRC3,RALGAPA1,VPS13C,VPS13A,TET2,RFX3,VPS13B,ATP11C,TSC1,ANO5,AKAP9,LCOR,SFT2D2,CLOCK,KMT2C,CXCR4,BAZ2B,PIK3R1,FAM214A,FAM117B,ATAD2B,ARHGAP12,MBTD1,EPB41L5,SBNO1,BTAF1,HECTD1,NRIP1,NKTR,LMLN,IVNS1ABP,RBM39,EGR1,MAP3K1,CHKA,AGL,DENND4C,OGA,LNPEP,KL…
gene_set_query	482	HIC1	510.3	ARCHS4 Coexpression,386;Enrichr Queries,564;GTEx Coexpression,581	CIITA,ANKRD33B,PLXND1,TNFRSF13B,SERPINE1,IRS2,PRDM1,ETS1,STK10,EDNRA,GRB10,PIM3,TGM2,IER3,DUSP4,POSTN,KDM2A,SCARA5,TCF15,EBF2,GEM,PGF,RUNX1,CCDC80,COL6A2,COL6A1,ANGPTL2,COL6A3,KCTD12,ATF3,MGLL,HBEGF,ATP6V1A,CEBPA,COL15A1,HTRA3,DOT1L,CLCN3,NDRG1,EFNB2,CD79A,FGD5,HLX,CD19,OLFML1,MKNK2,MAP7,SLIT1,APOE,CYTH1,PEX16,EGR1,GSN,JAG1,KCNJ8,ABCA6,GDF15,CAV1,MCAM,SPRY4,G0S2,TBX3,VEGFA,FOSL1,MYO1E,KLF6,RGCC,N…
gene_set_query	483	HEYL	511	ARCHS4 Coexpression,259;Enrichr Queries,732;GTEx Coexpression,542	PLXND1,HSPB8,SERPINE1,FHL1,JADE1,ETS1,MYOM2,LFNG,EDNRA,EDNRB,SGCD,ACADL,HEY1,HEY2,MYO18B,PLCE1,LZTS1,TGM2,CMKLR1,POSTN,ACTN2,OMD,ITGA1,PGF,ASPN,GEM,MMP11,CCDC80,COL6A2,COL6A1,DOK7,ANGPTL2,COL6A3,ITGA7,SCN4A,ATF3,CD101,FBN2,COL15A1,NOTCH1,PCOLCE2,NPR1,HTRA3,PRUNE2,CXCR4,LPL,ATP1A2,EFNB2,DNAJB4,GPC3,SLIT1,XIRP1,CHSY3,APOE,SKIL,PLTP,IP6K3,NTRK2,EGR1,JAG1,GSN,OSBPL6,KCNJ8,MCAM,CAV1,SPRY4,ZBTB10,SLC16…
gene_set_query	484	TCF12	511	ARCHS4 Coexpression,870;ENCODE ChIP-seq,9;Enrichr Queries,621;ReMap ChIP-seq,235;GTEx Coexpression,820	RB1,TRIO,SERPINE1,JMJD1C,EPRS,LCTL,CCAR1,ALCAM,EDNRB,RASSF4,GLUL,SAMD11,IER3,MEF2A,ACSL1,SLC11A1,KCNK13,CMBL,RUNX1,MYL1,SOAT2,MAP1B,LGALS12,AKAP9,RRAGD,ATF7,TRIB3,TTLL11,ATF3,MTMR2,CASZ1,ABCB6,HSPA4L,BAZ2B,PIK3R1,DEDD2,ART1,CD79A,OTOA,CRACR2B,HIVEP2,ZBTB7B,RREB1,EGR1,HOMER1,SNAI3,LRBA,EAF1,PTK6,LNPEP,FOSL1,MLLT10,GRIN3B,STAG2,CORO6,TMCC3,FERMT2,CSRNP1,BTG1,BHLHE41,PYGM,TMEM182,MYOM2,EEA1,LFNG,NIP…
gene_set_query	485	ZBTB7B	511.3	ARCHS4 Coexpression,284;Enrichr Queries,592;GTEx Coexpression,658	TMEM45B,CSRNP1,SPI1,NCF1,NCF2,NCF4,ITGB2,SLC2A1,ATP2A3,KRT23,IRS2,PRDM1,LFNG,LGALS3,STK10,HK3,GLT1D1,TRIM29,NIPAL1,LONP1,RAC2,PIM3,FFAR2,GLUL,TGM2,IER3,CERS3,TGIF1,KDM6B,KLF10,SREBF1,ITPK1,SYTL1,ETV3,RUNX1,SLC7A5,HCK,PHOSPHO1,TET3,DPEP2,PKP1,TXNIP,PLBD1,TLR8,RAB38,ADAM8,ALDOA,CARD14,SQSTM1,ATF3,STK40,PPP1R15A,CEBPA,CASZ1,NOTCH1,C5AR1,WAS,PIK3R1,SLC1A5,TOB2,EVPL,NDRG1,TOB1,PRRG4,ALDH3B2,SGPL1,FAM8…
gene_set_query	486	EEA1	512.3	ARCHS4 Coexpression,403;Enrichr Queries,270;GTEx Coexpression,864	SMG1,DDX3X,TRIO,BTG1,TFRC,GBE1,PTEN,JMJD1C,RORA,NR3C1,ARHGAP5,EPRS,AFF4,ETS1,CHD1,LYST,LGALS3,RPS6KA3,NIPBL,PCM1,MED13,ALCAM,SGCD,NAMPT,SACS,RAC2,CEP170,METTL15,UTP15,DUSP4,ARHGEF12,VPS13C,VPS13A,TET2,MID2,KCTD9,GPD2,MAP1B,AKAP9,TXNIP,LCOR,ITGA6,PDE5A,UTRN,SYNC,CLOCK,CAMK2D,USP53,GLS2,KMT2C,HSPA4L,UBR3,VPS26A,TMTC1,BAZ2B,PIK3R1,SPTY2D1,NDRG1,BAG4,HECTD1,TNKS2,DNAJB4,NRIP1,RNF217,HIVEP2,FNIP1,SKIL…
gene_set_query	487	PBX3	512.6	ARCHS4 Coexpression,822;ENCODE ChIP-seq,69;Enrichr Queries,674;ReMap ChIP-seq,250;GTEx Coexpression,748	TRIO,GABPB2,TFRC,CCNI,MAML1,ECI1,SERPINE1,TMEM95,JMJD1C,CBLB,HERC3,ALCAM,PEG10,LONP1,VPS35,SAMD11,IER3,MEF2A,CXADR,ACSL1,GLCE,RFX2,RFX3,EBF2,MTHFD2,MAP1B,TXNIP,MGARP,ATF3,GIPR,EPB41,TSHZ1,PIK3R1,BAZ2B,DEDD2,PRDX3,CD79A,CRACR2B,C7,FLRT3,NCKAP1L,HIVEP2,ZBTB7B,EGR1,JAG1,LNPEP,FOSL1,MLLT10,EIF5,STAR,CPEB4,SMG1,BTG1,CDKN1B,HIBADH,N4BP2L1,VLDLR,AACS,EEA1,HEY1,CHL1,JARID2,RALGPS1,DUSP4,VAMP1,GLCCI1,ALDO…
gene_set_query	488	ZNF83	514	ARCHS4 Coexpression,567;Enrichr Queries,464;ReMap ChIP-seq,79;GTEx Coexpression,946	AHCYL2,GABPB2,RASEF,JMJD1C,SLC4A1,RORA,IRS2,CBLB,NR3C1,SAT1,ETS1,CCAR1,SYDE2,ALCAM,NAMPT,EPC2,MFSD2B,GLUL,BNIP3L,LIMCH1,ACSL1,IFRD1,DYRK1A,MTUS1,TSC1,CMBL,GTPBP2,CLPX,PGF,MAP1B,AKAP9,TXNIP,TRIB3,VDAC1,KCTD12,UTRN,SQSTM1,PPEF2,ATF3,SLC22A5,EPB41,ABHD5,BAZ2B,PIK3R1,NDRG1,RHOBTB1,DEDD2,VTN,HCAR1,HMOX1,SKIL,PDZD7,FGF21,ZBTB18,HSPA9,IVNS1ABP,TMEM120B,EGR1,ITPRID2,RABGAP1L,ABCA5,HSPA5,OGA,KLHL21,PARP16…
gene_set_query	489	ATF2	514.2	ARCHS4 Coexpression,1035;ENCODE ChIP-seq,100;Enrichr Queries,271;ReMap ChIP-seq,201;GTEx Coexpression,964	RB1,GABPB2,TFRC,ECI1,JMJD1C,KLHDC7A,GHITM,EPRS,CCAR1,DCAF6,RPS6KA3,VPS35,CCNL1,GLUL,IER3,MEF2A,PRKAB2,CXADR,ATG14,RUNX1,SFRP4,MTHFD2,MAP1B,TXNIP,ATF7,ATF6,CLOCK,ATF3,FREM2,CASZ1,ABCB6,BAZ2B,PIK3R1,CD79A,CYP27B1,RAB11FIP1,FLRT3,MAP7,HIVEP2,ZBTB7B,RREB1,EGR1,JAG1,TIPARP,LNPEP,NR1D2,FOSL1,MLLT10,GRIN3B,EIF5,STAG2,REL,CDK12,CPEB4,SETD5,BTG1,CDKN1B,HIBADH,FASTKD1,SLC7A11,WASL,ARHGAP5,OSBPL11,LYST,FAM1…
gene_set_query	490	ZNF341	515	ARCHS4 Coexpression,530;Enrichr Queries,807;GTEx Coexpression,208	ARHGAP9,SLC27A1,SPI1,ITGAM,TRIO,GABPB2,NCF1,NCF2,SOWAHD,NCF4,ITGB2,AQP9,TCF23,RORA,IRS2,SLC2A3,PRDM1,PIK3CG,CMIP,ZC3H12D,STK10,GLT1D1,RAC2,FFAR2,YWHAG,DUSP4,KCNH4,ZYG11A,SLC36A2,PDE4D,VAV1,PGF,RUNX1,HCK,PPP1R3D,LGALS12,DPEP2,TLR9,PLBD1,TLR8,TXNIP,LCOR,ADAM8,PPARG,TRIB3,LCP1,UTRN,MET,CARD14,STK40,PLIN5,IGSF6,NOTCH1,SLC22A5,DOT1L,C5AR1,WAS,NEDD9,AOAH,PIK3R1,SLC1A5,NDRG1,DEDD2,CLN3,FUT7,CYTH4,HCAR1,…
gene_set_query	491	ELK3	515.8	Literature ChIP-seq,130;ARCHS4 Coexpression,627;Enrichr Queries,727;GTEx Coexpression,579	NRROS,PLXND1,FAM89A,ECI1,SERPINE1,NCF4,JADE1,PRDM1,NR3C1,ESPN,ETS1,PVR,CMIP,LGALS3,CNST,PPP4R1,LONP1,EPC1,IL12B,KMT5B,PIM3,EPC2,MFSD2B,TGM2,IER3,PRKAB2,SEMA6D,SLC30A1,GTPBP2,GEM,CLPX,RSBN1,RUNX1,FRMD3,CCDC80,RNF125,MFNG,PPP1R3E,LGALS12,TXNIP,KCTD12,CYP2E1,UTRN,ATF6,ATF3,NOTCH1,EPB41,GIPR,HTRA3,SDR39U1,SLC1A5,EFNA5,NDRG1,EVPL,FOXO1,EFNB2,ARHGAP22,CYP27B1,CRACR2B,ESPNL,PRKAR2B,CD19,INPP5D,HMOX1,THE…
gene_set_query	492	ZNF296	516.3	ARCHS4 Coexpression,714;Enrichr Queries,523;GTEx Coexpression,312	CSRNP1,BTG1,SPI1,NRROS,NCF1,PLEK,SERPINE1,ATP2A3,SLC2A1,LRMP,IRS2,SLC2A3,PRDM1,TNF,ZC3H12D,SPN,LFNG,STK10,RAC2,SLC16A6,LONP1,CHAC1,JARID2,IER3,DENND2D,DUSP4,MREG,TNFRSF18,SYTL1,SLC7A5,HPDL,PHOSPHO1,MTHFD2,TET3,BTK,TXNIP,CD48,TRIB3,ADAM8,ATF3,HBEGF,SASH3,PPP1R15A,MTMR1,NOTCH1,INSIG1,WAS,CXCR4,SLC1A5,CD79A,RAB11FIP1,RASD1,NOCT,CD19,UCP2,MKNK2,LPXN,STAP1,HMOX1,APOE,ZBED4,CYTH1,PPARGC1B,RBM38,EGR1,CB…
gene_set_query	493	NR1H2	516.5	ARCHS4 Coexpression,361;Enrichr Queries,1050;ReMap ChIP-seq,98;GTEx Coexpression,557	PANK3,SPI1,ECI1,RASEF,NCF4,AQP9,IRS2,NR3C1,EPRS,PVR,LIPE,STK10,FAM110C,RASSF6,LONP1,PIM3,CHAC1,CCNL1,ARID2,BVES,PDK2,IER3,MMGT1,MITF,GTPBP2,MFNG,SBDS,DPEP2,KCNQ4,TXNIP,TRIB3,ADAM8,SQSTM1,ABCG1,ATF3,ATP6V1A,NOTCH1,INSIG1,SLC1A5,NDRG1,DEDD2,EFNB2,CD79A,CRACR2B,VPS11,HMOX1,APOE,ZBTB7B,EGR1,CBX4,HSPA5,GADD45A,ZBTB16,MCAM,KLHL21,PTK6,FOSL1,GRIN3B,ARHGAP30,PARVG,SELL,AGO2,BHLHE40,MELTF,FERMT2,ARHGAP9,B…
gene_set_query	494	TFE3	516.7	ARCHS4 Coexpression,621;Enrichr Queries,660;GTEx Coexpression,269	CSRNP1,KDM5C,SPI1,ITGAM,NCF1,NCF2,NCF4,ITGB2,NDUFA10,SERPINE1,SLC2A1,SLA,IRS2,SLC2A3,SLC7A11,NR3C1,EPRS,ETS1,LFNG,LGALS3,GLT1D1,NAMPT,C3AR1,LONP1,FFAR2,IER3,TGIF1,KDM6B,KLF10,ARHGEF11,KCNH4,SLC11A1,ITPK1,VAV1,RUNX1,HCK,SLC7A5,PDIK1L,DPYD,TXNIP,LCP2,ADAM8,ALDOA,SQSTM1,ATF3,OPTN,STK40,HBEGF,PPP1R15A,IGSF6,NOTCH1,C5AR1,WAS,AOAH,SLC1A5,NDRG1,STX11,FOXO1,FUT7,CYTH4,ADAP2,HLX,MKNK2,CD300LB,HMOX1,ZBTB7B…
gene_set_query	495	RELA	517	Literature ChIP-seq,63;ARCHS4 Coexpression,931;ENCODE ChIP-seq,32;Enrichr Queries,551;ReMap ChIP-seq,152;GTEx Coexpression,1373	RB1,ITSN2,GABPB2,SPI1,LPGAT1,TFRC,CCNI,MAML1,SERPINE1,TMEM95,GHITM,EPRS,ZC3H12D,LGALS3,ZFYVE26,ALCAM,RASSF4,NAMPT,LIPG,LONP1,EPC1,IL12B,PLCE1,CCNL1,MYOZ1,IER3,MEF2A,PRKAB2,MCCC1,RFX2,RFX3,GTPBP2,RUNX1,CHIT1,RNF125,MTHFD2,BTK,TXNIP,VDAC1,TRIM15,UQCRC2,CYP2E1,ATF3,OPTN,MTMR2,ABCB4,HSPA4L,PRDM15,PIK3R1,SAMSN1,DEDD2,PRDX3,ART1,CD79A,TRPM2,CYP27B1,CRACR2B,MAP7,HMOX1,HIVEP2,APOE,ZBTB7B,RREB1,EGR1,RABGA…
gene_set_query	496	SRF	520.2	Literature ChIP-seq,155;ARCHS4 Coexpression,1565;ENCODE ChIP-seq,64;Enrichr Queries,372;ReMap ChIP-seq,281;GTEx Coexpression,684	AHCYL2,GABPB2,TFRC,OSGEPL1,SERPINE1,JMJD1C,GHITM,EPRS,WDR93,PEG10,NAMPT,LONP1,LONP2,DIP2C,CCNL1,BVES,IER3,MEF2A,PRKAB2,NHLRC3,SLC11A1,PRKCE,RFX2,TMEM170B,GTPBP2,RUNX1,MYL1,PPP1R3E,KCNQ4,TXNIP,ATF7,ATF3,ABCB6,TSHZ1,PEX11A,MTTP,PIK3R1,CD79A,CYP27B1,EPB41L5,RAB11FIP1,ZBTB7B,ZBED4,EGR1,JAG1,HOMER1,GADD45A,EDEM1,INSR,EAF1,SUCO,PARP16,LNPEP,ERAL1,LARP4,CS,FOSL1,PM20D2,GRIN3B,FAM160A2,FERMT2,SETD5,CSRNP…
gene_set_query	497	MBNL2	520.3	ARCHS4 Coexpression,352;Enrichr Queries,330;GTEx Coexpression,879	RNF11,BTG1,CELF2,SERPINE1,SLC2A1,JMJD1C,PTPRM,RORA,IRS2,WASL,SLC7A11,NR3C1,ARHGAP5,ETS1,AFF4,LGALS3,EFR3A,ALCAM,NAMPT,GRB10,ENPP2,PDK4,DIP2C,GLUL,YWHAG,IER3,DENND2D,DUSP4,BNIP3L,PLA2G12A,KDM2A,ARHGEF12,HMGCS1,TRPC1,PDE4D,VPS13D,MTUS1,RUNX1,SHTN1,MAP1B,TXNIP,ITGA6,RAPGEF5,UTRN,SQSTM1,ATF3,MGLL,OPTN,CAMK2D,INSIG1,PRUNE2,NEDD9,UBR3,ATP1A2,PIK3R1,CLCN3,NDRG1,FOXO1,DNAJB4,NRIP1,MAP7,PLAGL2,HIVEP2,ZBTB…
gene_set_query	498	HOXA4	521	ARCHS4 Coexpression,459;Enrichr Queries,599;GTEx Coexpression,505	ACHE,HSPB8,FHL1,BHLHE41,IRS2,SLC2A4,PRDM1,ETS1,CXCL2,JPH1,COX6A2,SYDE2,HEY1,HJV,PDK4,DPF3,NBN,CD36,DIP2C,MYOZ1,BVES,IER3,SAMD11,EPM2A,OSR2,POSTN,MME,LIMCH1,ITGA1,TNNC2,MITF,SYPL2,MID2,RUNX1,NIPSNAP2,ACTA1,MYL1,LGALS12,KCNQ4,TXNIP,IRF8,PDE5A,PPARG,CASQ1,SYNC,SMTNL2,ALDOA,ATF3,MGLL,FBN2,CEBPA,TSHZ1,ATL2,PRUNE2,CXCR4,ADRB2,CACNA1H,FOXO1,EFNB2,FOXRED2,HLX,SLIT1,TNNI2,MEST,BCHE,NTRK2,EGR1,EGLN3,JAG1,C…
gene_set_query	499	ZNF266	522.3	ARCHS4 Coexpression,320;Enrichr Queries,595;GTEx Coexpression,652	SETD5,BTG1,FAM13B,MAML1,DOCK8,ITGB2,TCF23,RORA,SLC2A3,GHITM,IKZF1,CHD2,NR3C1,EPRS,MYSM1,ETS1,MFSD8,ZC3H12D,DOCK10,LGALS3,ALCAM,NAMPT,EPC1,IL12B,CCNL1,ARID2,CYTIP,CTSC,IER3,KLF10,BNIP3L,SUN1,HMGCS1,FCRL5,IST1,ACSL1,RALGAPA2,TSC1,TEX2,PGF,SLC7A5,DDX19B,RNF125,TXNIP,LCOR,ITGA6,VDAC1,PIGL,SYNC,ATF3,PPP1R15A,SATB1,INSIG1,CEP85L,CXCR4,PIK3R1,NDRG1,FAM214A,LY9,MBTD1,EFNB2,BTAF1,MAT2A,UCP2,GCNT4,ZSWIM5,C…
gene_set_query	500	ZNF80	522.3	ARCHS4 Coexpression,903;Enrichr Queries,494;GTEx Coexpression,170	ARHGAP9,ANKRD37,BTG1,TNFAIP6,GPR65,DOCK8,PLEK,RASEF,SLC2A3,RORA,LRMP,CBLB,TMEM182,IKZF1,SLC7A11,PRDM1,ITGAL,ETS1,ZC3H12D,STK10,LGALS3,DUSP10,RGS1,B3GALT2,RAC2,MS4A14,CD36,CYTIP,EOMES,DENND2D,DUSP4,FCRL5,NHLRC3,CD300A,CD180,VAV1,CD200R1,MFNG,LGALS12,CD300E,IRF8,LCP2,ADAM8,CD101,SASH3,DTHD1,TXK,C5AR1,CXCR4,AOAH,CXCR6,ADRB2,ADH7,LY9,SAMSN1,GLB1L2,HCAR2,CD79A,TRPM2,INPP5D,CD19,UCP2,CD300LB,EGR1,IL10R…
gene_set_query	501	NCOA1	523	ARCHS4 Coexpression,240;Enrichr Queries,272;ReMap ChIP-seq,110;GTEx Coexpression,1470	RB1,SCARB1,PUS10,GABPB2,TRIO,TFRC,ZFYVE9,NCF2,SERPINE1,JMJD1C,RORA,IRS2,CBLB,NR3C1,EPRS,ETS1,RNF19A,NAMPT,SLC16A6,GRB10,NBN,MEF2A,USP8,CISH,PRKCE,DYRK1A,RFX3,CMBL,TMEM170B,GTPBP2,RSBN1,RUNX1,CHIT1,MAP1B,DOK7,DPEP2,TXNIP,TRIB3,UTRN,ATF6,MTMR3,NOTCH1,GIPR,EPB41,KMT2C,SLC1A3,UBR3,SLC1A5,BAZ2B,PIK3R1,FOXO1,DEDD2,HIVEP2,ZBTB7B,AMZ1,PPARGC1A,RREB1,FAM83A,ZBTB18,TMEM120B,EGR1,RABGAP1L,CBX4,HSPA5,TIPARP,…
gene_set_query	502	SALL4	523	Literature ChIP-seq,22;ARCHS4 Coexpression,492;Enrichr Queries,1026;GTEx Coexpression,552	ITSN2,KLB,SERPINE1,ZFAND5,JADE1,RORA,SLC4A1,LGALS3,EDNRB,CHCHD3,CAPN6,RASSF4,FADS6,LIPG,LONP1,C3AR1,EOMES,BNIP3L,ZBTB39,CXADR,MMGT1,PRKCE,APLP2,KCNK13,SHISA2,TEX2,RUNX1,KCTD9,LGALS12,TXNIP,TRIB3,UTRN,ATF6,FREM2,ATF3,ARL8B,ENPEP,SUCNR1,IGSF6,USP53,MTTP,AK3,EFNA5,ARHGAP12,EFNB2,EPB41L5,NLN,TRPM2,BAG4,PODXL,HMOX1,APOE,SKIL,TBC1D15,IVNS1ABP,EGR1,JAG1,OSBPL6,POU2F1,GADD45A,ZBTB16,PTK6,PARP16,ARHGAP28,…
gene_set_query	503	NR5A2	523.5	ARCHS4 Coexpression,669;Enrichr Queries,601;ReMap ChIP-seq,116;GTEx Coexpression,708	KLB,GABPB2,PANK3,ECI1,RASEF,SERPINE1,RORC,AQP7,RORA,PRDM1,NR3C1,ETS1,SYDE2,LGALS3,DEPTOR,DACH1,EDNRB,EVA1A,RASSF6,GRB10,LONP1,PDK4,TGM2,SEMA6D,IFRD1,MTUS1,CMBL,GTPBP2,PRLR,UPB1,RSBN1,RUNX1,DOK7,TXNIP,PKP1,ATF7,FREM2,ATF3,ATP6V1A,CASZ1,NOTCH1,INSIG1,MTTP,PIK3R1,EFNA5,FOXO1,EFNB2,VTN,CRACR2B,C6,HCAR1,INPP5D,LDHD,ZBTB7B,FAM83A,HSPA9,EGR1,JAG1,CBX4,INSR,SIAH2,SLC16A12,SUCO,PTK6,PARP16,ESR1,FA2H,FXYD4…
gene_set_query	504	SMAD3	524	Literature ChIP-seq,30;ARCHS4 Coexpression,1025;Enrichr Queries,412;ReMap ChIP-seq,123;GTEx Coexpression,1030	ITSN2,TRIO,GABPB2,SERPINE1,TMEM95,JMJD1C,CCAR1,LGALS3,ALCAM,NAMPT,LONP1,MS4A14,VPS35,CCNL1,DIP2C,IER3,MEF2A,PRKAB2,LIMCH1,PRKCE,IFRD1,MTUS1,RUNX1,SHTN1,AFG3L2,CCDC80,PPA1,MAP1B,PPP1R3D,ACOT2,TXNIP,PRR15,CYP2E1,SIK2,ATF3,MTMR1,CASZ1,ABCB6,MGST3,HSPA4L,PIK3R1,BAZ2B,SAMSN1,MBTD1,TRPM2,CD79A,SGPL1,RAB11FIP1,CRACR2B,DHX32,HMOX1,APOE,HIVEP2,ZBTB7B,RREB1,EGR1,RABGAP1L,JAG1,ABCA5,HOMER1,GADD45A,TIPARP,AD…
gene_set_query	505	FOXP2	527.5	Literature ChIP-seq,55;ARCHS4 Coexpression,1296;ENCODE ChIP-seq,77;Enrichr Queries,758;ReMap ChIP-seq,220;GTEx Coexpression,759	SERPINE1,LGALS3,RPS6KA3,EDNRA,ALCAM,CNST,EDNRB,NAMPT,IL12B,CHAC1,DIP2C,PDHX,LIMCH1,MTUS1,EBF2,RUNX1,MAP1B,LGALS12,KCNQ4,TRIB3,ATF3,MTMR2,GIPR,MGST3,SDR39U1,TMTC1,VPS26A,PIK3R1,BAZ2B,ADH7,MBTD1,CD79A,CRACR2B,VPS11,AMZ1,PPARGC1A,EGR1,JAG1,TIPARP,ABCA6,LRBA,SNAI3,SIAH2,PTK6,LNPEP,STAM,FOSL1,CS,MLLT10,GRIN3B,AGO2,ECHDC1,REL,FERMT2,CSRNP1,TENM4,HIBADH,TCF23,PTPRM,OSBPL11,MYOM2,LFNG,PCM1,HEY1,CHL1,DLAT…
gene_set_query	506	ZNF26	528	ARCHS4 Coexpression,445;Enrichr Queries,235;GTEx Coexpression,904	CSRNP1,TRIM72,SMG1,ANKRD33B,BTG1,GABPB2,TNFRSF13B,TFRC,SERPINE1,TCF23,RASEF,ZBTB21,JMJD1C,RORA,CBLB,SLC2A3,TMEM182,CTDSPL2,SLC7A11,SLC2A4,NR3C1,EPRS,ETS1,AFF4,CHD1,PLCE1,ME2,BVES,IER3,UTP15,DUSP4,KLF10,USP8,CDKL5,HMGCS1,IFRD1,TSC22D2,ATP11C,ABCC9,PGF,RUNX1,SLC7A5,SLC9A4,NAV3,TXNIP,LCOR,PPARA,SFT2D2,ASPA,ATF3,PPP1R15A,KDM3A,KMT2C,CEBPG,CXCR4,BAZ2B,SPTY2D1,MALT1,GK5,CLN3,HCAR1,TDG,HSF2,CNNM2,TBC1D1…
gene_set_query	507	PAX6	529	Literature ChIP-seq,108;ARCHS4 Coexpression,390;Enrichr Queries,744;ReMap ChIP-seq,225;GTEx Coexpression,1178	PUS10,CCNT1,CCNI,ECI1,ZFAND5,SERPINE1,RORA,PRDM1,NR3C1,ETS1,ALDH1L2,DACH1,EDNRB,PPIP5K1,RASSF6,ENPP2,GRB10,PDK4,PLCE1,EPC1,EPC2,VPS35,CCNL1,HADH,PDK2,TGM2,EOMES,KCMF1,OSR2,GLCE,SEMA6D,APLP2,EBF2,MITF,KCTD6,GEM,RSBN1,RUNX1,SLC5A6,MAP1B,LGALS12,RRAGD,GPD1,BTK,TXNIP,SQSTM1,A3GALT2,ATF3,NOTCH1,CHRNA2,GIPR,KLHL15,SLC41A2,TXK,SLC1A3,BAZ2B,PIK3R1,EFNA5,SLC5A3,FOXO1,DEDD2,EFNB2,SULT1A1,CD79A,CYP27B1,TRPM…
gene_set_query	508	SMAD9	529.3	ARCHS4 Coexpression,751;Enrichr Queries,386;GTEx Coexpression,451	TENM4,SERPINE1,CHD7,BHLHE41,SLC40A1,RORA,IRS2,SLC7A11,VLDLR,NR3C1,GHR,EPB41L4A,DACH1,EDNRB,HEY1,FADS6,LIPG,ENPP2,PDK4,RAC2,PLCE1,DIP2C,BVES,TGM2,POSTN,CXADR,CLUH,MME,LIMCH1,TRPC1,APLP2,SEMA6D,ITGA1,UNC5C,PGF,CCDC80,MAP1B,RRAGD,SBDS,KCNQ4,TXNIP,PDE5A,PPARG,KCTD12,LCP1,UTRN,MET,ATF3,MGLL,CAMK2D,PRUNE2,NEDD9,CXCR4,LPL,TMTC1,PIK3R1,TOB2,NDRG1,FOXO1,TMEM245,PLAGL1,MXI1,SLIT1,HMOX1,BEND7,KANSL1L,ZBTB7B…
gene_set_query	509	ZNF586	529.7	ARCHS4 Coexpression,923;Enrichr Queries,553;GTEx Coexpression,113	SPI1,NCF1,NCF2,GPR65,NCF4,AQP9,SLA,CBLB,IKZF1,NR3C1,EPRS,ETS1,STK10,CHAC1,HADH,IER3,CD300A,APLP2,ATP11B,RSBN1,SLC5A6,RNF125,MTHFD2,SOAT2,PLBD1,ADAM8,TRIB3,ATF6,IGSF6,INSIG1,C5AR1,SAMSN1,CD300LB,MAP7,HMOX1,EGR1,TIPARP,GADD45A,SNAI3,EDEM1,KLHL21,FOSL1,PTPRC,ARHGAP30,EIF5,SELL,AGO2,BHLHE40,CD28,CYCS,ARHGAP9,ITGAM,CDKN1B,ITGB2,PLEK,CXCL2,PIK3CG,SYNE2,RAC2,FFAR2,CYTIP,YWHAG,DUSP4,ARHGEF12,CLUH,ABCC5,T…
gene_set_query	510	IKZF4	530.7	ARCHS4 Coexpression,906;Enrichr Queries,419;GTEx Coexpression,267	BTG1,PLXND1,TENM4,CCNI,ZFYVE9,CHD7,SLC2A1,RORA,IRS2,SLC2A4,SLC7A11,PRDM1,VLDLR,ETS1,DCAF6,LFNG,DEPTOR,ALCAM,DACH1,ENPP2,LONP1,CEP170,DIP2C,BVES,TAPT1,PDK2,TECTA,IER3,EPM2A,DUSP4,KDM6B,ZYG11B,CXADR,CISH,RALGAPA1,TET2,SYPL2,SIRT1,NIPSNAP2,RUNX1,SLC7A5,HIC2,SOAT2,MAP1B,LGALS12,TXNIP,LCOR,TTLL11,SYNC,CLOCK,SQSTM1,ATF3,MGLL,HBEGF,RNF165,USP13,NOTCH1,SATB1,SDR39U1,TXLNG,UBR3,PIK3R1,NDRG1,FOXO1,ECPAS,CE…
gene_set_query	511	ZNF354A	533.7	ARCHS4 Coexpression,1159;Enrichr Queries,152;GTEx Coexpression,290	TFRC,NCF2,GPR65,NCF4,AQP9,SERPINE1,SLA,IRS2,CBLB,NR3C1,EPRS,LGALS3,ALCAM,LONP1,PDK4,CHAC1,IER3,CXADR,IFRD1,ZBTB34,GEM,PGF,MTHFD2,SOAT2,PPP1R3D,RRAGD,PLBD1,TXNIP,TRIB3,A3GALT2,CLOCK,ATF3,IGSF6,SLC22A5,INSIG1,LPL,PIK3R1,SAMSN1,NDRG1,BAG4,FUT7,HMOX1,SKIL,IVNS1ABP,EGR1,JAG1,HOMER1,GADD45A,NR1D2,KLHL24,PTPRC,SELL,AGO2,BHLHE40,NABP1,MELTF,MXD1,KDM5C,ITGAM,SH2D4B,TCF23,SLC7A11,VLDLR,CXCL2,PIK3CG,HK3,GLT…
gene_set_query	512	OVOL1	534.7	ARCHS4 Coexpression,457;Enrichr Queries,422;GTEx Coexpression,725	TMEM45B,CSRNP1,SOWAHC,HSPB8,SERPINE1,RASEF,SLC2A1,KRT23,IRS2,SLC7A11,PRDM1,ESPN,AREG,CXCL2,LFNG,TRIM29,NIPAL1,LONP1,CHAC1,IER3,CERS3,SERPINB2,PLEKHG6,ETV3,TMPRSS11F,PGF,SLC7A5,SLC7A8,TET3,PKP1,PRR15,RAB38,CARD14,ATF3,DSC2,HBEGF,PPP1R15A,SPRR2E,CEBPA,CASZ1,NOTCH1,CRCT1,EVPL,NDRG1,ALDH3B2,SGPL1,FAM83F,ALS2CL,HMOX1,ZBTB7B,MPZL2,MYH7B,EGR1,CDSN,LAMB3,GDF15,SPRY4,PTK6,GRHL1,TBX3,FOSL1,NET1,FA2H,KLF6,K…
gene_set_query	513	ZNF175	538.3	ARCHS4 Coexpression,560;Enrichr Queries,292;ReMap ChIP-seq,73;GTEx Coexpression,1228	SCARB1,TRIO,PLXND1,SERPINE1,RORA,IRS2,PRDM1,CMIP,ALCAM,CNST,RASSF4,LEPR,PIM3,CCNL1,BVES,IER3,TGM2,CISH,SLC11A1,TSC1,GTPBP2,PGF,GEM,TMEM135,GPD1,BTK,TXNIP,TRIB3,VDAC1,KCTD12,SQSTM1,ATF3,GYPA,NOTCH1,SLC22A5,ABCB6,INSIG1,SLC1A5,PIK3R1,NDRG1,CRACR2B,PRKAR2B,ADGRG6,HMOX1,APOE,HIVEP2,PCK1,PLTP,PDZD7,PAG1,FGF21,TMEM120B,EGR1,JAG1,CHKA,CBX4,HSPA5,GADD45A,EDEM1,SIAH2,CAV1,LRBA,KLHL21,TRPV2,PARP16,STAM,KLH…
gene_set_query	514	GMEB1	539.3	ARCHS4 Coexpression,953;Enrichr Queries,393;GTEx Coexpression,272	ARHGAP9,GSK3B,TRIM72,SPI1,GABPB2,NCF1,NCF2,CELF2,CHD7,TCF23,SLC2A1,JMJD1C,RORA,NR3C1,EPRS,ETS1,PIK3CG,ZC3H12D,STK10,RAC2,LONP1,EPC1,KMT5B,CYTIP,ARID2,JARID2,BVES,GLUL,KDM6B,SREBF1,USP8,KCNH4,RBM15,SLC36A2,CD300A,ETV3,SIRT1,PATL1,VAV1,RSBN1,RUNX1,SLC9A4,TLR9,WAC,LCOR,SMCR8,ADAM8,LCP1,ATF6,SQSTM1,ASPA,ATF3,STK40,SASH3,EPB41,KMT2C,WAS,AOAH,ABHD5,SPTY2D1,NR2C2,FOXO1,DEDD2,CLN3,HCAR1,MKNK2,MXI1,CD300L…
gene_set_query	515	DACH1	539.7	Literature ChIP-seq,98;ARCHS4 Coexpression,995;Enrichr Queries,526	PANK3,CCNI,TFRC,RORA,IRS2,ETS1,PVR,DCAF6,SYDE2,STK10,ALCAM,EDNRB,PPP4R1,ENPP2,PDK4,SLC16A6,VPS35,ARID2,PDK2,MEF2A,MYLIP,ZBTB39,PRKAB2,DGAT2,KDM2A,SEMA6D,GLCE,PRKCE,GPT2,EBF2,ATP11B,SHISA2,SDHA,SLC5A6,SHTN1,LMX1A,TBC1D20,RGS9BP,MAP1B,LGALS12,AKAP9,PPP1R3D,TXNIP,KCTD12,CLOCK,SQSTM1,ATF3,MTMR2,NOTCH1,ABCB6,LPL,BAZ2B,ABHD5,APCDD1,EFNA5,NDRG1,ADIPOR2,CDKN2AIP,ACACA,DEDD2,EFNB2,FLRT3,PODXL,ADGRG6,EGR1,…
gene_set_query	516	DLX3	539.7	ARCHS4 Coexpression,432;Enrichr Queries,545;GTEx Coexpression,642	HSPB8,SERPINE1,SLC2A1,SLC40A1,TCHH,KRT23,RORA,SLC7A11,PRDM1,VLDLR,ESPN,COMP,HEY1,TRIM29,SPTLC3,NIPAL1,PDK4,TGM2,CERS3,DUSP4,EOMES,SLC13A4,ELOVL4,SCARA5,ETV3,PGF,RUNX1,SLC5A6,HIC2,SLC7A8,SOAT2,TET3,LGALS12,PKP1,TXNIP,RAB38,PPARG,CARD14,GPRC5C,ATF3,MGLL,DSC2,FBN2,SPRR2E,CEBPA,CASZ1,HPGD,DLX5,CXCR4,ADRB2,APCDD1,EFNA5,EVPL,EFNB2,ALDH3B2,SGPL1,LONRF1,NTRK2,EGR1,EGLN3,CDSN,OPN3,GDF15,IRX3,GRHL1,TBX3,DL…
gene_set_query	517	TBP	539.8	Literature ChIP-seq,99;ARCHS4 Coexpression,1006;ENCODE ChIP-seq,60;ReMap ChIP-seq,230;GTEx Coexpression,1304	PANK3,TRIO,OSGEPL1,SERPINE1,GHITM,EPRS,VPREB3,LIPE,LIPG,IER3,CXADR,SLC11A1,MTUS1,CPT1B,PPP1R3E,BTK,TXNIP,TRIB3,ATF7,ZSCAN29,MTMR2,ABCB6,GIPR,TSHZ1,SDR39U1,BAZ2B,LY9,SLC5A3,CDKN2AIP,DEDD2,PRDX3,CRACR2B,RHOT1,RAB11FIP1,CD19,INPP5D,VPS11,NCKAP1L,HIVEP2,ZBTB7B,EGR1,HOMER1,SIAH2,INSR,ADHFE1,EAF1,PARP16,LARP4,CS,FOSL1,MLLT10,EIF5,PPFIBP2,STAG2,CPEB2,CD22,CPEB4,SETD5,ACHE,CSRNP1,CDKN1B,SPIN4,TCF23,N4BP2…
gene_set_query	518	HIF3A	541	ARCHS4 Coexpression,992;Enrichr Queries,284;GTEx Coexpression,347	CELF2,HSPB8,SERPINE1,SLC2A1,RORA,IRS2,SLC2A3,SLC7A11,PRDM1,VLDLR,CHRDL1,ETS1,CXCL2,SYDE2,LFNG,EDNRB,RGS1,RASGEF1B,PEG10,ENPP2,PDK4,CD36,DIP2C,GLUL,TGM2,DUSP4,USP8,ARHGEF12,MME,TRPC1,SEMA6D,TNFRSF18,ITGA1,PARD3B,COL6A2,LGALS12,PLIN4,ITGA7,KCNQ4,TXNIP,PDE5A,ATF3,PPP1R15A,NOTCH1,MAOA,TXK,PRUNE2,LPL,CXCR4,TMTC1,ATP1A2,PIK3R1,TOB2,CACNA1H,FOXO1,APOLD1,SULT1A1,TRPM2,NT5DC3,SLIT1,SCN7A,APOE,MAPK6,PPARGC…
gene_set_query	519	L3MBTL3	541	ARCHS4 Coexpression,541;GTEx Coexpression,541	SASH3,STAU2,GPR65,TXK,DOCK8,SLC40A1,SLA,IKZF1,CHD1,PIK3CG,FAM117B,BAG4,INPP5D,ARID2,SKIL,MAP3K2,CXADR,SLC16A1,MAP3K1,TPK1,IL10RA,VPS13C,TRPV2,ATP11C,VPS13B,LNPEP,PTPN12,VAV1,RAP2C,PIKFYVE,PTPRC,THEMIS2,PARVG,STK17B,MAP1B,DPYD,NABP1,LCOR,POLR3G,ACO2,SQSTM1
gene_set_query	520	MSANTD3	542.5	ARCHS4 Coexpression,400;GTEx Coexpression,685	MCUR1,RNF11,SLC24A3,TNFAIP6,GBE1,SERPINE1,PRUNE1,EPRS,PVR,RHOBTB1,NLN,PGRMC1,CHCHD3,UGP2,PRKAR2B,IRAK2,DNAJB4,CCRL2,SACS,SH3BGRL2,RIOK2,MFSD2B,BVES,METTL15,PROSER2,PLA2G12A,TRMT10C,TICAM2,SERPINB2,PCGF5,MRPS22,LYSMD3,STAM,ELOVL7,PTPN12,KMO,FRMD3,FOSL1,TNIP3,LGALS12,COL6A3,VDAC1,PDE5A,MGLL
gene_set_query	521	RARG	542.5	Literature ChIP-seq,139;ARCHS4 Coexpression,989;Enrichr Queries,446;GTEx Coexpression,596	PLXND1,SERPINE1,PRDM1,NR3C1,LCTL,ETS1,SAT1,LGALS3,LIPE,TRIM29,NIPAL1,LONP1,TGM2,IER3,IFRD1,PGF,RUNX1,PKP1,TXNIP,SLC25A51,RAB38,CARD14,SQSTM1,ATF3,NOTCH1,SLC1A5,EVPL,NDRG1,FOXO1,EFNB2,ALDH3B2,SGPL1,FAM83F,HMOX1,APOE,ZBTB7B,SKIL,EGR1,HHATL,JAG1,CHKA,GADD45A,CAV1,MCAM,PTK6,KLHL24,FOSL1,BHLHE40,OGN,MELTF,SOWAHC,SLC2A1,LFNG,SPTLC3,IDH3B,AOX1,ACADM,CERS3,DUSP4,TGIF1,KDM6B,SREBF1,CLUH,ETV3,TMPRSS11F,SLC…
gene_set_query	522	MYCN	542.8	Literature ChIP-seq,116;ARCHS4 Coexpression,1072;Enrichr Queries,404;ReMap ChIP-seq,272;GTEx Coexpression,850	PANK3,GABPB2,TFRC,CCNI,SERPINE1,LCTL,EPRS,CCAR1,LIPE,RUSC2,LONP1,CHAC1,PDK2,SAMD11,IER3,MEF2A,ACSL1,IFRD1,UNC5C,RUNX1,SHTN1,SOAT2,PPA1,PPP1R3E,AKAP9,TXNIP,TRIB3,ATF7,VDAC1,CLOCK,ATF3,ABCB6,MAOA,ABCB4,PIK3R1,CDKN2AIP,DEDD2,MBTD1,CYP27B1,NLN,CRACR2B,RHOT1,MAP7,HMOX1,APOE,ZBTB7B,ZBED4,EGR1,JAG1,CHKA,GADD45A,LRBA,SNAI3,INSR,LNPEP,OSGIN2,STAM,WAPL,FOSL1,FA2H,MLLT10,GRIN3B,ALDH6A1,EIF5,ECHDC1,CDK12,CDK…
gene_set_query	523	FOXA3	543	ARCHS4 Coexpression,317;Enrichr Queries,656;GTEx Coexpression,656	TMEM45B,SLC44A3,RASEF,SERPINE1,SLC40A1,RORA,ETS1,CXCL2,LARP1B,FTCD,DHTKD1,GYS2,NADK2,LGALS3,SCP2,EVA1A,TDO2,RASSF6,PDK4,AOX1,CHAC1,TGM2,IER3,EOMES,FGA,AHSG,ANXA4,GPT2,SHROOM3,PGF,F5,RBP4,RNF128,SLC7A8,SOAT2,EHHADH,PKP2,SBDS,TXNIP,PRR15,PPARG,TRIB3,TRIM15,CYP2E1,GPRC5C,ATF3,PLIN5,ITIH4,CEBPA,HPGD,GLS2,SLC41A2,MTTP,PROZ,CXCR4,LRP2,ADH7,VTN,CRACR2B,RASD1,C6,SLC17A9,GPC3,HMOX1,APOE,PCK1,MUC6,MPZL2,EG…
gene_set_query	524	FOXK1	543.5	ARCHS4 Coexpression,732;Enrichr Queries,734;ReMap ChIP-seq,179;GTEx Coexpression,529	TRIO,PANK3,RASEF,CBLB,RORA,IRS2,NR3C1,SAT1,ETS1,CMIP,STK10,RUSC2,GRB10,DIP2C,CCNL1,HADH,GHSR,KDM2A,PRKCE,MITF,SDHD,ATG14,RUNX1,MAP1B,SBDS,KCNQ4,SLC25A51,TTLL11,UTRN,ATF6,SQSTM1,ATF3,CASZ1,NOTCH1,NATD1,MTTP,KLHL11,SLC1A5,PIK3R1,NDRG1,CACNA1H,FOXO1,PRDX3,CYP27B1,FLRT3,LPXN,HMOX1,HIVEP2,RREB1,TBC1D15,HSPA9,EGR1,DENND4A,ZBTB16,KLHL21,TRPV2,LNPEP,NR1D2,ABHD18,KLHL24,LARP4,CS,CPEB1,STAG2,JMY,AGO2,BHLHE…
gene_set_query	525	JAZF1	544	ARCHS4 Coexpression,180;Enrichr Queries,676;GTEx Coexpression,776	SPI1,FAM13B,NCF2,RORA,IRS2,SLC4A1,PRDM1,NR3C1,ETS1,DOCK10,LGALS3,ALCAM,EPC2,DIP2C,TGM2,BNIP3L,GPT2,PRKCE,PHOSPHO1,MAP1B,DPEP2,KCNQ4,TXNIP,MGARP,KCTD12,ATP6V1A,GYPA,MTMR3,EPB41,NATD1,LPL,PIK3R1,EFNA5,NDRG1,CACNA1H,FOXO1,FAM83F,PRKAR2B,HMOX1,HIVEP2,PAG1,ZBTB18,EGR1,JAG1,CAV1,SSH2,PPFIBP2,PTPRC,ARHGAP30,BHLHE40,MXD1,FERMT2,LAT,CPEB4,RNF11,CELF2,ATP2A3,SLC2A3,SLC7A11,VLDLR,LYST,GLT1D1,FFAR2,CD36,ERMA…
gene_set_query	526	ISX	544.3	ARCHS4 Coexpression,397;Enrichr Queries,593;GTEx Coexpression,643	SLC23A3,TMEM45B,AHCYL2,SLC44A3,DHRS11,TENM4,RORC,RORA,SLC7A11,PRDM1,AREG,ETS1,LGALS3,TRIM29,RASSF6,PRKG2,CTSE,IER3,ANKDD1B,PDHX,SLC6A19,MME,SEMA6D,NXPE2,PLEKHG6,MYO7B,SLC35G1,RUNX1,LMX1A,RNF128,SOAT2,DPYD,GPD1,LGALS12,PRR15,TRIM15,PPARG,ADTRP,ATF3,ENPEP,ACSS2,HPGD,MAOA,PRUNE2,MTTP,SLC3A1,TNFRSF11A,ADH7,AGPAT2,SELENBP1,TRPM2,MUC2,ADGRG7,PCK1,ZBTB7B,PPARGC1A,EGR1,ACE,LAMB3,GDF15,EPHX2,LRRC66,ESR1,K…
gene_set_query	527	ZNF584	545.5	ARCHS4 Coexpression,981;Enrichr Queries,424;ReMap ChIP-seq,72;GTEx Coexpression,705	GABPB2,PLXND1,FAM89A,SERPINE1,AQP9,LCTL,SAT1,ETS1,PVR,CMIP,LIPE,CHCHD3,CCRL2,LEPR,LONP1,IL12B,PIM3,MFSD2B,BVES,IER3,PDHX,BNIP3L,USP8,KCNH4,CISH,MMGT1,CD300A,ADIPOQ,SLC6A13,CMBL,GTPBP2,CLPX,PGF,AFG3L2,SLC9A4,SLC9A6,SOAT2,LGALS12,TXNIP,VDAC1,TRIB3,TTLL11,SQSTM1,CARD14,ATF3,SLC22A5,EPB41,KLHL15,INSIG1,NDRG1,ARHGAP12,EFNB2,BCL2L13,SBNO1,HCAR1,PRKAR2B,ZBTB7B,SKIL,PAG1,PDZD7,HSPA9,IVNS1ABP,TMEM120B,MSR…
gene_set_query	528	NR1D1	545.7	ARCHS4 Coexpression,1014;Enrichr Queries,134;GTEx Coexpression,489	CSRNP1,BTG1,TFRC,HSPB8,SERPINE1,BHLHE41,SLC2A1,KRT23,RORA,IRS2,TMEM52,NR3C1,CXCL2,LGALS3,DBP,RUSC2,TRIM29,SPTLC3,LONP1,PDK4,PIM3,CHAC1,GLUL,TGM2,IER3,CERS3,DUSP4,TGIF1,KDM6B,KLF10,SREBF1,ELOVL4,ETV3,GEM,RUNX1,SLC7A5,SOAT2,TET3,PKP1,TXNIP,RAB38,TRIB3,PLIN2,CARD14,SQSTM1,ATF3,MGLL,HBEGF,PPP1R15A,CASZ1,KDM3A,DLX5,INSIG1,LPL,ATP1A2,PIK3R1,ADRB2,APCDD1,NDRG1,TOB1,ATAD2B,CIART,ABLIM2,ELMSAN1,NOCT,HMOX1…
gene_set_query	529	ZNF608	547.3	ARCHS4 Coexpression,716;Enrichr Queries,467;GTEx Coexpression,459	SETD5,GSK3B,TRIO,TENM4,CELF2,CHD7,BHLHE41,SLC40A1,TDRP,RORA,IRS2,CBLB,SLC2A3,SLC7A11,PRDM1,VLDLR,ETS1,ALCAM,DUSP10,DACH1,TRIM29,NIPAL1,PEG10,RAC2,CEP170,JARID2,CERS3,DUSP4,LIMCH1,PRKCE,SEMA6D,PDE4D,MTUS1,SLC7A5,NAV3,MAP1B,PKP1,TXNIP,LCOR,PDE5A,LCP2,UTRN,ATF3,RNF165,HCN4,DLX5,SATB1,NEDD9,CXCR4,BAZ2B,PIK3R1,EFNA5,EVPL,NDRG1,FAM214A,FOXO1,ARHGAP12,EFNB2,ALDH3B2,CECR2,LRRC8D,HIVEP2,ZBTB7B,PLEKHH1,PAG…
gene_set_query	530	ZBTB48	547.3	ARCHS4 Coexpression,228;Enrichr Queries,1019;GTEx Coexpression,395	ARHGAP9,CSRNP1,SPI1,NCF1,NCF2,NCF4,ITGB2,AQP9,SLC2A1,ATP2A3,IRS2,EPRS,PIK3CG,LFNG,STK10,HK3,GLT1D1,RAC2,PIM3,FFAR2,KDM6B,KLF10,SREBF1,CD300A,SYTL1,VAV1,PGF,HCK,SLC7A5,PHOSPHO1,DPEP2,TXNIP,TLR8,LCP2,ADAM8,LCP1,ATF3,STK40,PPP1R15A,SASH3,MTMR3,EPB41,C5AR1,WAS,CXCR4,AOAH,SLC1A5,TOB1,DEDD2,CYTH4,INPP5D,UCP2,MKNK2,CD300LB,ZBTB7B,CYTH1,LRRC25,IVNS1ABP,EGR1,POU2F1,GADD45A,GDF15,FAM78A,KLHL21,APOBR,NR1H3,…
gene_set_query	531	HSF2	547.7	ARCHS4 Coexpression,1434;Enrichr Queries,178;GTEx Coexpression,31	TFRC,RORA,IRS2,PRDM1,NR3C1,EPRS,ETS1,DCAF6,CHCHD3,ALCAM,NAMPT,LONP1,DPF3,VPS35,MYOZ1,BVES,PITX3,IER3,EPM2A,MEF2A,PDHX,CXADR,ACTN2,IFRD1,MITF,SYPL2,PGF,RUNX1,OBSCN,MYL1,RGS9BP,SOAT2,MAP1B,RRAGD,TXNIP,OPTN,ATF3,INSIG1,KLHL11,UBR3,PIK3R1,FOXO1,ART1,BCL2L13,SBNO1,CMYA5,DNAJC21,CACNA1S,ZBTB7B,IP6K3,IVNS1ABP,EGR1,JAG1,HSPA5,TIPARP,GADD45A,ZBTB10,NR1D2,KLHL24,BHLHE40,NABP1,MELTF,RETREG1,TRIM72,PHTF2,BTG…
gene_set_query	532	ZNF699	547.7	ARCHS4 Coexpression,579;Enrichr Queries,329;GTEx Coexpression,735	CSRNP1,ANKRD33B,TRIO,BTG1,GPR65,SERPINE1,TCF23,BHLHE41,RORA,IRS2,CBLB,SLC2A3,CTDSPL2,SLC7A11,PRDM1,VLDLR,NR3C1,ETS1,EEA1,RPS6KA3,NIPBL,METTL14,MED13,FADS6,EPC1,RIOK2,BVES,UTP15,DUSP4,USP8,ZYG11A,CDKL5,CLUH,VPS13C,PDE4D,ITPK1,ATP11C,VPS13B,FRMD4B,KCTD9,RNF125,MAP1B,TXNIP,LCOR,SMCR8,ASPA,ATF3,KDM7A,HBEGF,LRRC58,PPP1R15A,CAMK2D,INSIG1,NEDD9,PIK3R1,SPTY2D1,NDRG1,ATAD2B,EFNB2,HCAR1,NRIP1,FNIP1,SKIL,PA…
gene_set_query	533	PCGF2	549.5	ARCHS4 Coexpression,978;ReMap ChIP-seq,121	TRIM72,CELF2,DOCK8,ITGB2,CHD7,PLEK,TCHH,IKZF1,JPH1,EPB41L4A,DACH1,HEY1,ACADL,HEY2,RAC2,SH3BGRL2,PRKG2,DIP2C,SAMD11,DUSP4,EOMES,MYLIP,PAQR9,GHSR,SREBF1,TRIM63,ADIPOQ,LMO2,MTUS1,EBF2,ABCC9,CHIT1,SHTN1,HCK,RBP4,RNF125,NAV3,LMX1A,RUFY4,PDIK1L,PAX9,RRAGD,PKP1,IRF8,LCP2,HAGH,LCP1,ATF3,FREM2,HEMGN,CASZ1,PCOLCE2,CLEC12A,HPGD,DLX5,SATB1,LAMA1,UCP1,SLC1A3,CXCR4,ABHD6,TNFRSF11A,LRP2,SDAD1,APCDD1,EFNA5,CACNA…
gene_set_query	534	ZNF740	549.5	ARCHS4 Coexpression,954;Enrichr Queries,420;ReMap ChIP-seq,90;GTEx Coexpression,734	GABPB2,PLXND1,MAML1,ECI1,JADE1,GHITM,NR3C1,EPRS,ETS1,CMIP,MYLK4,ZFYVE26,TATDN2,TMEM269,MPC2,EPC1,KMT5B,PIM3,ARID2,GLUL,NUDT12,IER3,PAQR9,KDM2A,CISH,IST1,SLC11A1,DYRK1A,TSC1,FNDC7,CLPX,RUNX1,SOAT2,PPP1R3E,MAP1B,AKAP9,TXNIP,UTRN,SQSTM1,CASZ1,GIPR,TSHZ1,KMT2C,PIK3R1,SLC1A5,CACNA1H,DEDD2,CRACR2B,VPS11,LPXN,HIVEP2,ZBTB7B,RREB1,SKIL,PDZD7,ZBTB18,HSPA9,IVNS1ABP,EGR1,POU2F1,CBX4,FAM78A,PARP16,NR1D2,KLHL2…
gene_set_query	535	ZBTB38	549.7	ARCHS4 Coexpression,292;Enrichr Queries,172;GTEx Coexpression,1185	TRIO,ANKRD33B,TFRC,TNFRSF13B,GBE1,CELF2,SERPINE1,JMJD1C,PTPRM,RORA,IRS2,SLC7A11,PRDM1,EPRS,ARHGAP5,NR3C1,LIMD1,ETS1,AFF4,LYST,ALDH1L2,SYNE2,EEA1,LGALS3,EFR3A,ALCAM,SACS,EPG5,RIOK2,METTL15,IER3,DUSP4,KLF10,ARHGEF12,LIMCH1,VPS13C,PDE4D,ITGA1,MTUS1,ZFP91,ATP11B,RUNX1,SLC7A5,MAP1B,TXNIP,LCOR,COL6A3,ITGA6,UTRN,ATF3,OPTN,USP53,KMT2C,NEDD9,UBR3,BAZ2B,PIK3R1,SDAD1,NDRG1,ECPAS,DNAJC21,NRIP1,HIVEP2,SKIL,EG…
gene_set_query	536	ZBTB47	549.7	ARCHS4 Coexpression,154;Enrichr Queries,1129;GTEx Coexpression,366	PLXND1,HSPB8,FHL1,IRS2,ATP2A1,PYGM,NR3C1,ETS1,COX6A2,MYOM2,DCAF6,LMOD2,CSRP3,RUSC2,HJV,MYO18B,DIP2C,MYOZ1,BVES,GLUL,TAPT1,PGM1,SGCG,COA5,EPM2A,DENND2D,KDM6B,MYBPC2,TRIM63,LIMCH1,ACTN2,PRKCE,ITPK1,TNNC2,AMPD1,SYPL2,TEX2,PTGR2,ANO5,NIPSNAP2,ACTA1,MYH2,OBSCN,CCDC80,MYL1,COL6A2,SBDS,ADSSL1,TXNIP,TTLL11,SCN4A,KCTD12,CASQ1,SMTNL2,MGLL,PRKN,POPDC3,PRKAA2,UBR3,ATP1A2,PIK3R1,ABLIM2,UCP3,MKNK2,NRAP,CMYA5,T…
gene_set_query	537	EBF2	550	ARCHS4 Coexpression,996;GTEx Coexpression,104	PLXND1,TENM4,CHD7,PTPRM,AQP7,CBLB,LCTL,NR3C1,CHRDL1,DACH1,PEG10,DPF3,CEP170,CD36,LZTS1,TRIM67,GAS2L3,SCARA5,PARD3B,FRMD3,KCTD9,MAP1B,ITGA7,ANGPTL2,PPARG,ITGA6,KCTD12,UTRN,RNF165,COL15A1,SPTBN5,USP53,PAPLN,SEMA3G,NEDD9,LPL,FOXO1,APOLD1,FGD5,PALMD,OLFML1,GPC3,SCN7A,CD300LG,COL28A1,GSN,ABCA6,CAV2,CAV1,NR1H3,PTPN12,TSPAN15,KLF7,COL5A3,DLC1,KLF9,TRIM36,ADGRL4
gene_set_query	538	DMRTA1	551.7	ARCHS4 Coexpression,512;Enrichr Queries,824;GTEx Coexpression,319	ECI1,SERPINE1,CHD7,SLC7A11,PRDM1,VLDLR,IKZF1,ETS1,FTCD,DHTKD1,GYS2,NADK2,STK10,DUSP10,SCP2,TDO2,EVA1A,HEY1,HEY2,ENPP2,PDK4,RAC2,DUSP4,TGIF1,DYNC2H1,TIGD2,MME,AHSG,LIMCH1,SEMA6D,ITGA1,SHISA2,KMO,UPB1,RBP4,ACOX2,EHHADH,LGALS12,LCP2,CYP2E1,LCP1,SFT2D2,ATF3,FBN2,ITIH4,SATB1,ABCB4,PROZ,CXCR4,LPL,EFNA5,SLC5A3,ACMSD,VTN,EPB41L5,CECR2,C6,RASD1,SLC17A9,NPC1L1,FLRT3,AGMO,P2RY1,GPAT3,CYTH1,NTRK2,EGR1,EGLN3,…
gene_set_query	539	MBD2	551.8	ARCHS4 Coexpression,307;Enrichr Queries,549;ReMap ChIP-seq,262;GTEx Coexpression,1089	ITSN2,RB1,SPI1,TFRC,NCF2,ECI1,RORC,IRS2,IKZF1,ESPN,NR3C1,EPRS,ETS1,COMP,LGALS3,STK10,ALCAM,FADS6,NAMPT,SLC16A8,MEF2A,PAQR9,OSR2,SLC6A19,KDM2A,ACSL1,FIBCD1,KCNK13,ATP11B,CPT1B,RUNX1,OBSCN,RGS9BP,PPP1R3D,BTK,TXNIP,UTRN,SQSTM1,ATF3,NOTCH1,PLD4,PIK3R1,NDRG1,CACNA1H,VTN,CD79A,KCNV2,FUT7,CRACR2B,GALR2,NCKAP1L,ZBTB7B,AMZ1,RREB1,IVNS1ABP,HSPA9,EGR1,ITPRID2,CBX4,HSPA5,GADD45A,PTK6,LNPEP,ELL2,TPBGL,GRIN3B,…
gene_set_query	540	ZBTB8A	552	ARCHS4 Coexpression,740;GTEx Coexpression,364	TRIM72,GABPB2,TCF23,JADE1,PTPRM,TMTC1,PIK3R1,TOB2,CHRDL1,AFF4,FOXO1,GK5,CLN3,HCAR1,RNF217,EPC2,KANSL1L,PDZD7,AOC3,COL28A1,USP8,GSN,CDKL5,SLC36A2,CBX4,ABCA6,CAV2,ZBTB16,CAV1,ZBTB10,ABCC9,PARD3B,KLF7,KCTD9,SLC9A4,XPNPEP3,KLF9,ATF7,ESYT2,UTRN,SLC28A2,ASPA,FERMT2
gene_set_query	541	ZNF860	553	ARCHS4 Coexpression,658;GTEx Coexpression,448	PLEKHF2,SPIN4,SOWAHC,CRCT1,TCF23,PTEN,PRDM1,ADH7,SLC7A1,EVPL,THSD4,PRRG4,PRDX3,CD79B,ALDH3B2,CD79A,BAG4,PPP4R1,ALS2CL,NIPAL1,CD19,CHP1,SKIL,MPZL2,FAM83A,SERPINB2,CXADR,FCRL5,PTK6,ANKEF1,GRHL1,TMPRSS11F,KCTD6,PER2,TMEM156,KLF5,FABP5,PAX9,POLR3G,RAB38,CYSTM1,CARD14,DSC2
gene_set_query	542	ZBTB41	553.3	ARCHS4 Coexpression,342;Enrichr Queries,19;GTEx Coexpression,1299	LPGAT1,PANK3,TFRC,JMJD1C,RORA,NR3C1,EPRS,ALCAM,PPIP5K1,PDK4,RALGAPA1,GLCE,ATP11B,KCTD6,RSBN1,SHTN1,MAP1B,AKAP9,RRAGD,TXNIP,UTRN,CLOCK,ATF3,LRRC58,ATP6V1A,KMT2C,INSIG1,SLC41A2,UBR3,BAZ2B,PIK3R1,SLC5A3,ARHGAP12,HIVEP2,SKIL,PDZD7,ZBTB18,IVNS1ABP,EGR1,ABCA5,DENND4A,SUCO,LNPEP,NR1D2,KLHL24,ELL2,FBXO30,STAG2,DMXL1,BHLHE40,JMY,UBAP1L,BRWD1,CPEB4,PHTF2,DENND1B,SMG1,PTEN,SLC7A11,ARHGAP5,AFF4,CHD1,MYSM1,LY…
gene_set_query	543	ZNF280B	553.5	ARCHS4 Coexpression,787;Enrichr Queries,320	KDM5C,TFRC,CELF2,CHD7,SERPINE1,PDE3B,SLC2A1,PTEN,RORA,IRS2,SLC2A3,SLC7A11,VLDLR,ETS1,EDNRB,PEG10,LONP1,PDK4,SACS,CHP1,CHAC1,BVES,IER3,DUSP4,CXADR,HMGCS1,SLC7A5,FAM210A,MAP1B,LGALS12,RRAGD,TXNIP,LCOR,PPARG,ITGA6,KCTD12,ATF3,HBEGF,SLC22A5,INSIG1,HSPA4L,PIK3R1,SLC1A5,EFNA5,NDRG1,FAM117B,SBNO1,BAG4,PRKAR2B,GCNT4,ZBTB7B,PPARGC1A,SKIL,PDZD7,ZBTB18,NTRK2,EGR1,GDF15,MCAM,EAF1,VEGFA,CPEB1,KLF6,NR4A3,PSAT1…
gene_set_query	544	ZSCAN30	554.5	ARCHS4 Coexpression,406;GTEx Coexpression,703	SLC27A1,GABPB2,OSGEPL1,CHD7,TCF23,RASEF,TMEM182,GK5,CECR2,EPB41L4A,HCAR1,PPIP5K1,SPTLC3,NRIP2,THEM4,TRIM67,TECTA,COA5,TMEM120B,USP8,CDKL5,SPHKAP,FCRL5,NEGR1,KCNB1,VPS13C,ABCC5,VPS13B,TSC1,ARHGAP28,ABCC9,DDHD1,ANKEF1,KCTD6,TRMT9B,SLC9A4,NAV3,PPP1R3E,REL,UBAP1L,SFT2D2,ASPA,MYORG
gene_set_query	545	PBX2	555	ARCHS4 Coexpression,625;Enrichr Queries,1136;ReMap ChIP-seq,162;GTEx Coexpression,297	SCARB1,SPI1,NCF1,NCF2,FAM89A,NCF4,SLA,IRS2,IKZF1,PRDM1,NR3C1,EPRS,TNF,ETS1,CMIP,MYLK4,CCRL2,LONP1,SAMD11,TGM2,IER3,MYLIP,KDM2A,SYTL1,SLC30A1,CMBL,RUNX1,CHIT1,SOAT2,MFNG,DPEP2,TXNIP,ADAM8,TRIB3,SQSTM1,NOTCH1,EPB41,GIPR,SLC1A5,NDRG1,RAB11FIP1,CRACR2B,PRKAR2B,INPP5D,ZBTB7B,RREB1,PDZD7,FGF21,FAM83A,EGR1,CBX4,FAM78A,GADD45A,FOSL1,ARHGAP30,EIF5,PARVG,BHLHE40,MELTF,MXD1,LAT,CD22,CPEB4,ARHGAP9,ACHE,CSRNP…
gene_set_query	546	FOXN1	555.7	ARCHS4 Coexpression,412;Enrichr Queries,679;GTEx Coexpression,576	TMEM45B,ARHGAP9,HSPB8,SERPINE1,SLC2A1,TCHH,KRT23,RORA,SLC7A11,PRDM1,HEPHL1,TRIM29,SPTLC3,NIPAL1,MMP28,CHAC1,CERS3,SERPINB2,MREG,ELOVL4,PLEKHG6,ELOVL3,ETV3,PGF,SLC7A5,SOAT2,TET3,LGALS12,PAX9,KRT36,PKP1,RAB38,PPARG,CARD14,ATF3,DSC2,SPRR2E,CEBPA,CASZ1,HPGD,DLX5,CRCT1,APCDD1,ADH7,EVPL,NDRG1,ALDH3B2,TRPM2,SGPL1,ALS2CL,TNNI2,ZBTB7B,PLTP,MPZL2,MYH7B,EGR1,CDSN,LAMB3,ARHGEF37,GDF15,DMRT2,ZBTB16,GRHL1,ESR1…
gene_set_query	547	ZNF18	556	ARCHS4 Coexpression,1358;Enrichr Queries,61;GTEx Coexpression,249	SPI1,TRIO,NCF1,NCF2,NCF4,AQP9,SERPINE1,JMJD1C,RORA,IRS2,PRDM1,EPRS,ETS1,LONP1,PIM3,GLUL,IER3,MYLIP,ACSL1,RALGAPA2,APLP2,IFRD1,PGF,DPEP2,PLBD1,TXNIP,ADAM8,SQSTM1,ATF3,IGSF6,INSIG1,PIK3R1,ADRB2,NDRG1,FOXO1,FUT7,HMOX1,HIVEP2,LONRF1,PAG1,EGR1,CBX4,TIPARP,GADD45A,ZBTB16,NR1D2,KLHL24,ELL2,ARHGAP30,SELL,BHLHE40,NABP1,TMCC3,MELTF,MXD1,RETREG1,CPEB4,ARHGAP9,CSRNP1,KDM5C,ITGAM,BTG1,SOWAHD,GBE1,ITGB2,CHD7,T…
gene_set_query	548	LBX2	556	ARCHS4 Coexpression,337;Enrichr Queries,971;GTEx Coexpression,360	KLB,CCNI,TNFAIP6,SERPINE1,ATP2A3,ETFA,PRDM1,ESPN,OPLAH,FTCD,DHTKD1,GYS2,NADK2,LGALS3,SCP2,TDO2,EVA1A,HEY1,AIFM2,CCRL2,CHAC1,BVES,DUSP4,EOMES,TIGD2,OSR2,SERPINB2,AHSG,KMO,UPB1,PGF,RUNX1,CYP27A1,RBP4,OBSCN,ACOX2,SOAT2,EHHADH,IRF8,PPARG,CYP2E1,ATF3,HBEGF,ITIH4,CEBPA,NPR1,ABCB4,PROZ,ACMSD,SULT1A1,VTN,TRPM2,CRACR2B,SLC17A9,NPC1L1,HLX,IRAK2,AGMO,GPC3,VPS11,APOE,EGR1,HSD3B7,GDF15,DMRT2,APOC4,POU2F2,ESR1…
gene_set_query	549	ZNF662	557.3	ARCHS4 Coexpression,918;Enrichr Queries,401;GTEx Coexpression,353	SETD5,UHRF1BP1L,KDM5C,GABPB2,MAML1,CELF2,SERPINE1,TCF23,PTEN,RORA,SLC2A3,MYSM1,MFSD8,ING5,EDNRB,SPTLC3,EPC1,SH3BGRL2,AOX1,KMT5B,ME2,CD36,BVES,SUN1,SLC36A2,MME,RALGAPA1,LIMCH1,SEMA6D,PDE4D,TSC1,SHISA2,PTGR2,TBC1D20,MAP1B,AKAP9,LGALS12,TXNIP,ATF7,PPARG,ITGA6,PIGL,KCTD12,ASPA,ABCG1,ACSS3,SLC24A3,SATB1,PELI2,PRUNE2,PAPLN,NEDD9,TMTC1,PIK3R1,NDRG1,MBTD1,PRRG4,FGD4,BTAF1,HCAR1,PLAGL1,VPS54,FNIP1,MEST,PA…
gene_set_query	550	CTCF	557.5	Literature ChIP-seq,128;ARCHS4 Coexpression,1465;ENCODE ChIP-seq,15;Enrichr Queries,938;ReMap ChIP-seq,265;GTEx Coexpression,534	SLC23A3,RB1,ITSN2,TRIO,OSGEPL1,TFRC,MAML1,TMEM95,EPRS,LIPE,RPS6KA3,ZFYVE26,EFR3A,RUSC2,PEG10,EPC1,IL12B,EPC2,PDK2,SAMD11,MEF2A,CXADR,NHLRC3,LIMCH1,KCNK13,SYTL1,MTUS1,FNDC9,UPB1,RUNX1,CHIT1,AFG3L2,SFRP4,RUFY4,ACOT2,TXNIP,UQCRC2,SIK2,MTMR1,CASZ1,GYPA,ABCB4,MGST3,PIK3R1,APCDD1,SLC5A3,CDKN2AIP,PRDX3,CYP27B1,SGPL1,CRACR2B,RHOT1,DHX32,FLRT3,VPS11,MAP7,ZBTB7B,AMZ1,ZBED4,EGR1,CHKA,FAM78A,GADD45A,MCAM,INS…
gene_set_query	551	BATF2	558	ARCHS4 Coexpression,241;Enrichr Queries,959;GTEx Coexpression,474	ARHGAP9,CSRNP1,CIITA,SPI1,TNFAIP6,NCF1,NCF2,GPR65,SOWAHD,NCF4,PLEK,SERPINE1,ITGB2,AQP9,ATP2A3,IKZF1,TNF,CXCL2,ADGRE1,HK3,GLT1D1,RGS1,CCRL2,NAMPT,C3AR1,FFAR2,CTSC,TGM2,IER3,ARHGEF11,ACSL1,LMO2,VAV1,HCK,PHOSPHO1,MFNG,DPEP2,TXNIP,IRF8,PLBD1,TLR8,LCP2,ADAM8,ATF3,STK40,HBEGF,SASH3,C1QB,C1QA,IGSF6,C5AR1,WAS,AOAH,STX11,HCAR2,CLN3,CYTH4,HLX,HMOX1,ZBTB7B,LRRC25,CCR1,EGR1,GDF15,IL10RA,APOBR,G0S2,FOSL1,ARHG…
gene_set_query	552	ZNF490	558	ARCHS4 Coexpression,849;Enrichr Queries,588;GTEx Coexpression,237	ACHE,GSK3B,SETD5,DOCK5,TRIM72,PUS10,SPI1,NRROS,TRIO,BTG1,GABPB2,NCF1,NCF2,GPR65,SOWAHD,NCF4,ZFAND5,TCF23,PTEN,PTPRM,LRMP,ARHGAP5,CHD2,CHD1,PIK3CG,GLT1D1,RAC2,KMT5B,DIP2C,JARID2,BVES,GLUL,MEF2A,KDM6B,SLC36A2,PRKCE,DYRK1A,ZBTB34,PTGR2,VAV1,HCK,SLC9A4,NCOR1,PPP1R3D,AKAP9,BTK,TLR9,WAC,TXNIP,LCOR,SMCR8,CD48,LCP1,ASPA,SASH3,KDM3A,IGSF6,KMT2C,DOT1L,WAS,BAZ2B,PIK3R1,NDRG1,FAM214A,GK5,CLN3,FUT7,HCAR1,ASTE…
gene_set_query	553	THAP1	558.2	ARCHS4 Coexpression,1068;ENCODE ChIP-seq,114;Enrichr Queries,217;ReMap ChIP-seq,221;GTEx Coexpression,1171	ITSN2,LPGAT1,ECI1,GHITM,EPRS,DCAF6,LONP1,CHAC1,BVES,SAMD11,FIBCD1,IFRD1,SYTL1,RUNX1,SLC5A6,MTHFD2,TXNIP,TTLL11,CLOCK,ATF3,MGST3,VPS26A,PIK3R1,CDKN2AIP,DEDD2,PRDX3,CRACR2B,PRKAR2B,VPS11,RREB1,EGR1,ACE,JAG1,FAM78A,GADD45A,SNAI3,PTK6,FOSL1,CS,GRIN3B,EIF5,STAG2,CPEB4,ATG2B,ACHE,CSRNP1,BTG1,CDKN1B,GBE1,TMEM52,PYGM,OSBPL11,LFNG,ING3,HEY1,RIOK2,JARID2,ERMAP,DUSP4,SERPINB2,MRPS22,SIRT1,FAM210A,ADSSL1,WAC…
gene_set_query	554	PBX4	560	ARCHS4 Coexpression,415;Enrichr Queries,696;GTEx Coexpression,569	ITSN2,CSRNP1,MCUR1,BTG1,SERPINE1,TDRP,RORA,SLC2A3,SLC7A11,PRDM1,ETS1,TNF,CXCL2,ZC3H12D,CNST,RASSF4,RGS1,ACP6,LIPG,LONP1,PIM3,MFSD2B,CYTIP,IER3,DUSP4,KDM6B,ZYG11A,APLP2,SORD,ARAP2,SHISA2,ELOVL7,FRMD4B,GEM,PGF,RNF144B,SLC7A5,SOAT2,LGALS12,TXNIP,ITGA6,ADAM8,LCP2,GLCCI1,FREM2,ATF3,PPP1R15A,SUCNR1,INSIG1,CXCR4,LPL,LRP2,ADRB2,NDRG1,SAMSN1,PRKAR2B,HMOX1,GPAT3,PLEKHH1,CYTH1,RBM39,EGR1,EGLN3,LAMB3,GDF15,P…
gene_set_query	555	SON	560.5	ARCHS4 Coexpression,498;GTEx Coexpression,623	SETD5,SMG1,DDX3X,KMT2C,ZBTB21,PRDM15,JMJD1C,CHD2,NR2C2,MYSM1,SLC5A3,CCAR1,TRPM2,NIPBL,MED13,PCF11,VPS54,RBBP6,JARID2,NKTR,RBM39,KDM2A,VPS13C,DENND4C,DYRK1A,VPS13B,URB1,KBTBD11,NCOR1,ALDH5A1,UVSSA,WAC,CDK12,CDK13,UTRN,BRWD1,PAXBP1,RBMX
gene_set_query	556	FOXE1	561	ARCHS4 Coexpression,318;Enrichr Queries,848;GTEx Coexpression,517	ITSN2,TENM4,TDRP,SLA,PTPRM,IRS2,SLC7A11,PRDM1,DEPTOR,RASSF4,TRIM29,LIPG,GRB10,CD36,OSR2,ZYG11A,ARHGEF12,APLP2,VPS13D,SORD,UNC5C,SHISA2,PGF,RUNX1,RNF144B,LGALS12,PAX9,PKP1,PPARG,GLCCI1,UTRN,GPRC5C,FREM2,ATF3,DSC2,FBN2,CEBPA,CASZ1,SUCNR1,DLX5,MAOA,PAPLN,HSD17B4,CXCR4,LRP2,ADRB2,ADH7,SLC5A3,EVPL,TRPM2,TMEM245,ALS2CL,MAT2A,PLEKHH1,MEST,FGF21,MPZL2,NTRK2,EGR1,DMRT2,GDF15,CAV2,IRX3,FAM189A2,ESR1,EPOR,T…
gene_set_query	557	ZNF623	561.3	ARCHS4 Coexpression,501;Enrichr Queries,184;GTEx Coexpression,999	TRIM72,SMG1,GABPB2,CCNT1,CHD7,TCF23,RASEF,SLC2A1,JMJD1C,IRS2,TMEM182,VLDLR,EPRS,NR3C1,LIMD1,ETS1,AACS,EEA1,DUSP10,MED13,LONP1,EPG5,RIOK2,CHAC1,JARID2,METTL15,BVES,GLUL,IER3,DUSP4,KLF10,ZYG11A,TICAM2,CDKL5,IFRD1,TSC22D2,VPS13B,SIRT1,RUNX1,SLC7A5,NCOR1,TXNIP,LCOR,SMCR8,TRIB3,SFT2D2,CLOCK,ATF3,PPP1R15A,PPP1R15B,NOTCH1,SLC22A5,SATB1,KMT2C,INSIG1,XIAP,CXCR4,PIK3R1,SPTY2D1,NR2C2,NDRG1,GK5,SBNO1,FAM83F,…
gene_set_query	558	TGIF2	562.8	ARCHS4 Coexpression,987;Enrichr Queries,840;ReMap ChIP-seq,130;GTEx Coexpression,294	SCARB1,AHCYL2,NRROS,TFRC,ZFYVE9,ZFAND5,SERPINE1,JADE1,IRS2,TNF,ETS1,CMIP,DCAF6,ZC3H12D,RUSC2,RASSF4,MPC1,MPC2,SLC16A6,LONP1,PIM3,VPS35,CCNL1,IER3,TGM2,GPT2,GTPBP2,RUNX1,AFG3L2,MTHFD2,BTK,TXNIP,TRIB3,UTRN,ATF3,OPTN,NOTCH1,ABCB6,INSIG1,UBR3,SLC1A5,NDRG1,MBTD1,PRDX3,CD79A,BAG4,CRACR2B,VPS11,LPXN,STAP1,NCKAP1L,ZBTB7B,SKIL,EGR1,JAG1,CHKA,DENND4A,EDEM1,KLHL21,POU2F2,FOSL1,MLLT10,MLXIPL,BHLHE40,REL,CDK1…
gene_set_query	559	MYNN	563	ARCHS4 Coexpression,1167;Enrichr Queries,89;ReMap ChIP-seq,277;GTEx Coexpression,719	RB1,CCNT1,TFRC,ECI1,ZFAND5,JADE1,JMJD1C,RORA,NR3C1,EPRS,RPS6KA3,ALCAM,LONP1,KMT5B,ARID2,NEPRO,MEF2A,CISH,IFRD1,SYTL1,ATP11B,PPP4R3B,SDHD,GTPBP2,RSBN1,PPP1R3E,TXNIP,SQSTM1,GIPR,BAZ2B,PIK3R1,PRDX3,BAG4,CRACR2B,ZBTB7B,SKIL,TBC1D15,PDZD7,IVNS1ABP,EGR1,CBX4,TIPARP,DENND4A,GADD45A,SNAI3,KLHL21,TRPV2,ZBTB10,PTK6,NR1D2,ZBTB11,KLHL24,WAPL,FOSL1,MLLT10,GRIN3B,EIF5,STAG2,STAR,DMXL1,BHLHE40,REL,REEP6,MELTF,B…
gene_set_query	560	ZNF703	564.3	ARCHS4 Coexpression,1282;Enrichr Queries,287;GTEx Coexpression,124	PLXND1,SERPINE1,RORA,IRS2,PRDM1,ETS1,LGALS3,MYOZ1,BVES,PITX3,TGM2,IER3,EPM2A,PRKAB2,MITF,SYPL2,MID2,PGF,RUNX1,CCDC80,MYL1,KIF16B,MAP1B,SBDS,TXNIP,OPTN,ATF3,CASZ1,SLC22A5,KLHL15,UBR3,PIK3R1,SLC1A5,APCDD1,NDRG1,CACNA1H,ART1,EFNB2,HMOX1,CACNA1S,APOE,LONRF1,EGR1,JAG1,CBX4,GADD45A,ZBTB16,CAV1,KLHL21,CHCHD10,PM20D2,BHLHE40,MELTF,TRIM72,KDM5C,BTG1,HSPB8,FHL1,SLC2A1,ATP2A1,PYGM,SLC2A4,OSBPL11,JPH1,LFNG,D…
gene_set_query	561	NKX23	564.5	ARCHS4 Coexpression,690;GTEx Coexpression,439	C1QB,C1QA,ENPEP,SATB1,CD5L,MS4A7,PDE3B,ATP2A3,SDR39U1,PLD4,CACNA1H,GLB1L2,SYDE2,SPN,SPIC,DEPTOR,SLC17A9,GALR2,HLX,CD19,NT5DC3,NRIP1,RAC2,PPARGC1B,SLC6A19,CD72,ACE,ITGA1,LMO2,MYO7B,SLC4A7,BMP3,DES,ITGAD,SELL,MFNG,COL5A3,CAT,KCNQ4,SPG21,C1QC,GPR146
gene_set_query	562	GLIS3	564.7	ARCHS4 Coexpression,345;Enrichr Queries,756;GTEx Coexpression,593	TRIO,TENM4,SERPINE1,JADE1,TDRP,PTPRM,RORA,IRS2,SLC7A11,PRDM1,IKZF1,WASL,ARHGAP5,ETS1,AFF4,SPN,LGALS3,ALCAM,ACADL,RASSF4,LIPG,RAC2,PLCE1,JARID2,HADH,TGM2,IER3,DUSP4,DYNC2H1,LIMCH1,APLP2,PDE4D,ANXA4,MTUS1,SHROOM3,PGF,GEM,PARD3B,RUNX1,CCDC80,MAP1B,RRAGD,COL6A1,COL6A3,PPARG,ITGA6,LCP1,UTRN,MET,FREM2,ATF3,FBN2,SASH3,NEDD9,CXCR4,LRP2,PIK3R1,EFNA5,NDRG1,THSD4,EFNB2,RMND5A,MAT2A,INPP5D,SLIT1,BEND7,PLEKHH…
gene_set_query	563	ZNF212	564.7	ARCHS4 Coexpression,585;Enrichr Queries,626;GTEx Coexpression,483	BCAR3,CSRNP1,RNF11,SOWAHC,SLC2A1,IRS2,SLC2A3,PRDM1,EPRS,ARHGAP5,LFNG,PPP4R1,ALCAM,TRIM29,NIPAL1,LONP1,RAC2,SH3BGRL2,PIM3,JARID2,IER3,CERS3,TGIF1,KLF10,KDM2A,ARHGEF12,CD300A,TNFRSF18,IFRD1,FIBCD1,SYTL1,SIRT1,PGF,SLC7A5,MFNG,SBDS,TXNIP,RAB38,TRIB3,PDE5A,CARD14,SQSTM1,ATF3,STK40,PPP1R15A,SASH3,SPTBN5,NOTCH1,INSIG1,CRCT1,WAS,CXCR4,EVPL,SLC7A1,NDRG1,MBTD1,PRRG4,ALDH3B2,SGPL1,FAM83F,MAT2A,NOCT,MKNK2,PL…
gene_set_query	564	HLF	565.3	ARCHS4 Coexpression,449;Enrichr Queries,360;GTEx Coexpression,887	KLB,BHLHE41,RORC,SLC40A1,RORA,IRS2,NR3C1,CHRDL1,FTCD,GHR,RPS6KA3,ALCAM,EDNRB,HEY1,ENPP2,PDK4,CD36,GLUL,CTSC,YWHAG,TGM2,DUSP4,KLF10,FGA,DGAT2,MME,LIMCH1,AHSG,TRPC1,GPT2,LMO2,F5,ATRN,KCNQ4,TXNIP,PPARG,TRIM15,RAPGEF5,DGKK,ATF3,MGLL,CEBPA,ACSS3,SATB1,ATL2,PRUNE2,LPL,ATP1A2,PIK3R1,NDRG1,CACNA1H,FOXO1,CIART,SLC17A9,MXI1,NT5DC3,ADGRG6,SLIT1,GPC3,APOE,A2M,MBNL3,PPARGC1A,BCHE,NTRK2,EGR1,EGLN3,GSN,NEGR1,KC…
gene_set_query	565	SETDB2	566	ARCHS4 Coexpression,753;Enrichr Queries,323;GTEx Coexpression,622	KDM5A,CSRNP1,RNF11,SMG1,BTG1,GABPB2,TFRC,DOCK8,CHD7,TCF23,JMJD1C,JADE3,IRS2,SLC7A11,IKZF1,CHD2,EPRS,LYST,SYNE2,ZC3H12D,SPN,NIPBL,METTL14,NAMPT,LONP1,ARID2,JARID2,TRIM66,CTSC,MYLIP,NHLRC3,HMGCS1,ACSL1,VPS13C,IFRD1,CD180,MTUS1,SLC7A5,RNF125,PPA1,SOAT2,SBDS,TXNIP,LCOR,TRIB3,KCTD12,ASPA,ATF3,OPTN,PPP1R15A,ATP1A2,BAZ2B,PIK3R1,NDRG1,FAM214A,MBTD1,CLN3,HCAR1,INPP5D,LPXN,HMOX1,NCKAP1L,PAG1,NKTR,SUZ12,RBM…
gene_set_query	566	ZNF510	566	ARCHS4 Coexpression,227;Enrichr Queries,190;GTEx Coexpression,1281	GSK3B,SMG1,TRIO,PANK3,FAM13B,ZFYVE9,FAM13A,JMJD1C,RORA,CBLB,ARHGAP5,NR3C1,EPRS,AFF4,LYST,MYSM1,GPHN,SYNE2,EEA1,NIPBL,PCM1,MED13,OPA1,SACS,EPC1,EPC2,CEP170,ARID2,YWHAG,ZYG11B,ARHGEF12,VPS13C,VPS13D,VPS13A,TET2,DYRK1A,RFX3,ATP11B,FAM126B,SIRT1,KCTD6,RSBN1,AKAP9,PPP1R3D,WAC,TXNIP,LCOR,CLOCK,KDM7A,KDM3A,KMT2C,PPM1H,UBR3,BAZ2B,PIK3R1,NR2C2,SLC5A3,FAM214A,CDKN2AIP,ACACA,ECPAS,MBTD1,CECR2,HECTD1,MXI1,KA…
gene_set_query	567	RBPJL	566	ARCHS4 Coexpression,452;Enrichr Queries,598;GTEx Coexpression,648	ANKRD37,RASEF,SERPINE1,RORC,TMEM52,PRDM1,NR3C1,ALDH1L2,ETS1,LARP1B,LFNG,HEY1,ACADL,EVA1A,GRB10,PDK4,CD36,TGM2,IER3,TGIF1,KCNH4,ANXA4,IFRD1,MTUS1,PGF,RUNX1,ACTA1,HCK,SOAT2,COL6A2,LGALS12,ATF3,PLIN5,FBN2,COL15A1,CASZ1,PELI2,SLC3A1,CXCR4,TNFRSF11A,LRP2,TRPM2,CRACR2B,RASD1,RAB11FIP1,HLX,SLIT1,DNAJB9,LONRF3,APOE,MEST,ITPRID2,MYH7B,EGR1,RPH3AL,GDF15,BNIP3,INSR,ZBTB16,SLC16A12,KLHL21,SUCO,G0S2,ESR1,DLK1…
gene_set_query	568	SETDB1	567	Literature ChIP-seq,106;ARCHS4 Coexpression,1074;ENCODE ChIP-seq,86;Enrichr Queries,1177;ReMap ChIP-seq,263;GTEx Coexpression,696	TRIO,GABPB2,TFRC,OSGEPL1,CCNI,FAM89A,MAML1,ECI1,JMJD1C,AQP7,EPRS,LIPE,ALCAM,EDNRB,NIPAL1,TRIM29,RASSF6,LONP1,C3AR1,IL12B,CCNL1,DIP2C,SAMD11,CMKLR1,DYNC2H1,PRKAB2,FIBCD1,MCCC1,KCNK13,RFX2,SYTL1,RFX3,EBF2,ATG14,GTPBP2,RUNX1,CCDC80,RNF125,MTHFD2,MAP1B,LGALS12,ACOT2,TXNIP,TRIM15,VDAC1,KCTD12,FREM2,ZSCAN29,MTMR2,ABCB6,MAOA,MGST3,CEP85L,PIK3R1,SLC5A3,DEDD2,MBTD1,EPB41L5,CRACR2B,LDHD,ZBTB7B,ZBED4,EGR1,C…
gene_set_query	569	ZFP62	568.7	ARCHS4 Coexpression,738;Enrichr Queries,107;GTEx Coexpression,861	ITSN2,SMG1,GABPB2,DDX3X,TFRC,PTEN,JMJD1C,SLC7A11,ARHGAP5,NR3C1,CHD2,EPRS,ETS1,CHD1,SYNE2,CCAR1,EEA1,ING5,NIPBL,PCF11,KMT5B,CEP170,GLUL,RALGPS1,TGIF1,KLF10,CXADR,STRBP,IFRD1,VPS13A,TET2,MTUS1,TSC1,SIRT1,TMEM135,NCOR1,MAP1B,AKAP9,TXNIP,LCOR,ITGA6,ASPA,ATF3,KDM7A,KMT2C,INSIG1,BAZ2B,PIK3R1,NDRG1,FAM214A,FAM117B,ARHGAP12,MBTD1,SBNO1,BAG4,BTAF1,MXI1,NRIP1,FNIP1,SKIL,NKTR,IVNS1ABP,RBM39,EGR1,MAP3K1,TIPA…
gene_set_query	570	ZNF350	568.7	ARCHS4 Coexpression,998;Enrichr Queries,326;GTEx Coexpression,382	UHRF1BP1L,KDM5C,SPI1,BTG1,NCF2,SOWAHD,NCF4,AQP9,TCF23,SLC2A1,SLA,JMJD1C,RORA,IRS2,SLC2A3,PRDM1,NR3C1,PIK3CG,ZC3H12D,LGALS3,GLT1D1,METTL14,DUSP10,EPC1,FFAR2,YWHAG,IER3,KLF10,BNIP3L,MYLIP,CLUH,ACSL1,IFRD1,ARAP2,ZBTB34,VAV1,RSBN1,HCK,RNF125,PPP1R3D,DPEP2,TLR9,PLBD1,TLR8,TXNIP,LCOR,PLIN2,LCP1,ATF3,OPTN,HBEGF,PPP1R15A,IGSF6,SATB1,MAOA,INSIG1,NEDD9,CXCR4,PIK3R1,ADRB2,NDRG1,FAM214A,TOB1,FOXO1,EFNB2,FUT7…
gene_set_query	571	ZNF445	572.3	ARCHS4 Coexpression,447;Enrichr Queries,300;GTEx Coexpression,970	SETD5,TRIM72,SMG1,TRIO,GABPB2,MAML1,CHD7,TCF23,RASEF,JMJD1C,RORA,IRS2,TMEM182,NR3C1,CHD2,EPRS,AFF4,AACS,FLCN,NIPBL,EPB41L4A,MED13,ALCAM,SPTLC3,EPC1,ARID2,JARID2,ZYG11B,USP8,ARHGEF12,CDKL5,VPS13C,TET2,TSC1,ABCC9,FAM126B,RSBN1,SLC9A4,MAP1B,TXNIP,LCOR,PPARA,UTRN,SFT2D2,CLOCK,ASPA,LRRC58,SLC22A5,EPB41,SATB1,KMT2C,INSIG1,PIK3R1,NR2C2,GK5,CLN3,HCAR1,MAT2A,NRIP2,MKNK2,HIVEP2,RREB1,NKTR,COL28A1,TMEM120B,…
gene_set_query	572	TBXT	572.5	ARCHS4 Coexpression,272;Enrichr Queries,1121;ReMap ChIP-seq,205;GTEx Coexpression,692	SCARB1,NRROS,DGKD,TFRC,PLXND1,JADE1,RORA,PRDM1,TNF,ETS1,ZC3H12D,TRIM29,SLC16A6,LONP1,LZTS1,EOMES,OSR2,PRKAB2,SCARA5,LIMCH1,GLCE,LMO2,EBF2,PPP4R3B,GTPBP2,KCTD6,RUNX1,LMX1A,RUFY4,PPP1R3B,MTHFD2,PPP1R3E,GPD2,LGALS12,DPEP2,HHIPL2,VDAC1,UTRN,ATF3,FBN2,NOTCH1,ABCB6,DLX5,PROZ,ABHD6,CDKN2AIP,ARHGAP12,ART1,EFNB2,CD79A,TRPM2,TMEM245,FLRT3,PODXL,LPXN,STAP1,HSPA9,EGR1,ACE,POU2F1,ZBTB16,MCAM,LNPEP,ERAL1,POU2F…
gene_set_query	573	HOXA9	575	ARCHS4 Coexpression,646;Enrichr Queries,843;ReMap ChIP-seq,142;GTEx Coexpression,669	DGKD,CCNT1,SERPINE1,RORA,CBLB,IRS2,IKZF1,PRDM1,ALDH1L2,ETS1,CMIP,DOCK10,LGALS3,DEPTOR,APMAP,TRIM29,NBN,BVES,SAMD11,TGM2,POSTN,CXADR,KDM2A,LMO2,DYRK1A,ATP11B,MID2,PGF,RUNX1,KIF16B,MFNG,MAP7D2,BTK,PKP1,TXNIP,ADAM8,CARD14,ATF3,CASZ1,IGSF6,NOTCH1,DLX5,KLHL15,TSHZ1,CEP85L,ADRB2,NDRG1,FOXO1,OTOA,ADGRG7,ADGRG6,NLRP3,ZBTB7B,LONRF1,PAG1,EGR1,CDSN,JAG1,TIPARP,DENND4A,INSR,RHBDD1,ZBTB16,CAV1,ZBTB10,PARP16,E…
gene_set_query	574	PBX1	575.5	Literature ChIP-seq,149;ARCHS4 Coexpression,894;Enrichr Queries,711;GTEx Coexpression,548	ITSN2,TRIO,CCNI,ARR3,VPREB3,LGALS3,ALCAM,EVA1A,PEG10,DIP2C,GLUL,PDHX,LIMCH1,MTUS1,SLC6A13,ATG14,RUNX1,SLC5A6,MAP1B,PPP1R3D,KCNQ4,TXNIP,ATF7,FREM2,MTMR1,ENPEP,GYPA,MTMR3,TSHZ1,MTTP,PIK3R1,MBTD1,C6,PRKAR2B,ZBTB7B,EGR1,RABGAP1L,JAG1,ADHFE1,MSRA,PARVG,ECHDC1,RETREG1,FERMT2,BTG1,TENM4,TCF23,BHLHE41,PTPRM,KRT23,JPH1,LYST,MS4A4A,GLT1D1,SLC22A14,CHL1,PCF11,RAC2,FLVCR1,JARID2,ERMAP,ANKRD7,ANXA4,TNNC2,PTGR…
gene_set_query	575	THRB	575.7	ARCHS4 Coexpression,878;Enrichr Queries,213;GTEx Coexpression,636	TRIM72,RNF11,MCUR1,CELF2,FHL1,SERPINE1,PTPRM,RORA,IRS2,WASL,SLC7A11,NR3C1,ETS1,GHR,EFR3A,ALCAM,DEPTOR,EDNRB,RUSC2,HEY2,SACS,ENPP2,PDK4,SH3BGRL2,CD36,DIP2C,DUSP4,USP8,PLA2G12A,MME,MMGT1,LIMCH1,PRKCE,SEMA6D,PDE4D,MITF,ELOVL7,ASPN,RUNX1,LGALS12,SBDS,KCNQ4,TXNIP,PDE5A,PPARG,PPARA,UTRN,MET,ATF3,MGLL,PRKAA2,SLC24A3,HPGD,SATB1,PRUNE2,SLC1A3,LPL,TMTC1,PIK3R1,EFNA5,NDRG1,FOXO1,GNAI1,THSD4,EFNB2,PRKAR2B,SL…
gene_set_query	576	ZNF621	576	ARCHS4 Coexpression,430;Enrichr Queries,276;GTEx Coexpression,1022	SMG1,TRIO,GABPB2,TCF23,RASEF,JMJD1C,RORA,CBLB,TMEM182,SLC7A11,NR3C1,CHD2,EPRS,ALDH1L2,ETS1,AFF4,LYST,CCAR1,RPS6KA3,NIPBL,EPB41L4A,MED13,ALCAM,DUSP10,SPTLC3,DBT,ENPP2,CEP170,ARID2,BVES,DYNC2H1,ZYG11B,USP8,CDKL5,MME,FCRL5,VPS13C,TET2,MTUS1,VPS13B,ATP11B,ABCC9,PTGR2,PGF,SLC9A4,NCOR1,NAV3,AKAP9,COL6A3,TXNIP,LCOR,PPARA,UTRN,SFT2D2,ASPA,STK40,LRRC58,GLS2,KMT2C,XIAP,BAZ2B,PIK3R1,NR2C2,ARHGAP12,GK5,FGD4,…
gene_set_query	577	ARNTL2	576	ARCHS4 Coexpression,258;Enrichr Queries,1010;GTEx Coexpression,460	BCAR3,DOCK5,TRIO,ANKRD33B,TNFAIP6,SOWAHC,SERPINE1,PRDM1,SLC7A11,ETS1,SAT1,PVR,PPP4R1,ALCAM,NIPAL1,TRIM29,BVES,CTSC,TGM2,IER3,DUSP4,CERS3,SERPINB2,MREG,ZFP91,TMPRSS11F,SLC7A5,KCTD9,MTHFD2,GPD2,PAX9,PKP1,RAB38,ITGA6,MET,DSC2,ATF3,MGLL,HBEGF,CRCT1,ADH7,SLC7A1,EVPL,MALT1,PRRG4,ALS2CL,FGD6,TDG,HMOX1,GPAT3,MAPK6,ZBED4,MPZL2,FAM83A,EGR1,JAG1,LAMB3,GDF15,TIPARP,CAV2,LRBA,CAV1,EDEM1,G0S2,PTK6,GRHL1,VEGFA,…
gene_set_query	578	BHLHE41	576.5	ARCHS4 Coexpression,22;GTEx Coexpression,1131	MTMR10,HSPB8,FHL1,MS4A7,GRIK4,ATP2A1,PYGM,IRS2,JPH1,COX6A2,DCAF6,MS4A4A,LMOD2,RASSF4,RGS1,SLCO2B1,C3AR1,MYOZ1,GLUL,COA5,MEF2A,MYBPC2,TRIM63,LIMCH1,SLC11A1,TNNC2,AMPD1,MITF,SYPL2,CYP27A1,SHTN1,ACTA1,MYH2,ADSSL1,SCN4A,KCTD12,CASQ1,RAPGEF5,HBEGF,C1QB,C1QA,PLD4,SLC1A3,ATP1A2,JAKMIP3,ARHGAP22,FGD4,TRPM2,ADAP2,IRAK2,SH3TC1,NRAP,MAP7,TNNI2,APOE,CACNA1S,A2M,FNIP2,CCR1,HHATL,MSR1,CD163,GSN,CKM,SORT1,MERTK…
gene_set_query	579	HES2	576.7	ARCHS4 Coexpression,731;Enrichr Queries,618;GTEx Coexpression,381	TMEM45B,TRIM72,GABPB2,SOWAHC,SERPINE1,TCF23,SLC2A1,IRS2,SLC7A11,PRDM1,ESPN,AREG,LGALS3,TRIM29,NIPAL1,FAM110C,LIPG,TGM2,IER3,CERS3,DUSP4,SERPINB2,MREG,SLC36A2,SYTL1,SHISA2,TMPRSS11F,PGF,RUNX1,SLC7A5,SLC9A4,PAX9,LGALS12,PKP1,RAB38,PPARG,CARD14,DSC2,ATF3,HBEGF,CASZ1,HPGD,HSPA4L,CXCR4,EVPL,NDRG1,PRRG4,EFNB2,ALDH3B2,CLN3,SGPL1,FAM83F,ALS2CL,HCAR1,HMOX1,ZBTB7B,RREB1,PDZD7,MPZL2,FAM83A,EGR1,GALNT6,JAG1,…
gene_set_query	580	CEBPZ	578.8	ARCHS4 Coexpression,575;ENCODE ChIP-seq,104;Enrichr Queries,1345;ReMap ChIP-seq,292;GTEx Coexpression,578	SCARB1,PUS10,TFRC,JADE1,CBLB,EPRS,CMIP,SYDE2,CHCHD3,RGS1,NARS2,VPS35,PITX3,ATP11C,KCTD9,MTHFD2,PPA1,PPP1R3E,ATF7,OPTN,ABCB6,PIK3R1,BCL2L13,NLN,PODXL,CD19,DNAJC21,APOE,ZBTB7B,PCK1,IP6K3,HSPA9,EGR1,HSPA5,NR1D2,KLHL24,LARP4,WAPL,CS,ALDH6A1,EIF5,BHLHE40,CYCS,MXD1,PHTF2,SETD5,GFM1,DDX3X,HIBADH,GBE1,PDE3B,PYGM,CHD2,CHD1,HK2,MED13,ATP7B,DUSP10,PCF11,SPTLC3,RIOK2,JARID2,UTP15,ZYG11B,RBM15,HMGCS1,MRPS22,P…
gene_set_query	581	SIX2	579	ARCHS4 Coexpression,1033;Enrichr Queries,1100;ReMap ChIP-seq,159;GTEx Coexpression,24	CCNI,SERPINE1,JADE1,JMJD1C,IRS2,RORA,ETS1,MYLK4,DCAF6,DEPTOR,CHCHD3,DACH1,ALCAM,MPC2,PEG10,GRB10,PDK4,PLCE1,CHAC1,MYOZ1,LZTS1,PITX3,TECTA,SAMD11,EPM2A,KCMF1,MEF2A,MYLIP,OSR2,LIMCH1,RFX3,EBF2,UNC5C,SYPL2,SHISA2,PGF,RUNX1,FRMD3,OBSCN,CCDC80,MYL1,RGS9BP,KIF16B,OPTN,ATF3,FBN2,CASZ1,SLC22A5,NOTCH1,TSHZ1,UBR3,SLC1A5,EFNA5,ADH7,CACNA1H,ART1,EFNB2,BCL2L13,RAB11FIP1,CMYA5,RNF217,IP6K3,PDZD7,EGR1,JAG1,OSBP…
gene_set_query	582	ZNF823	579.3	ARCHS4 Coexpression,1010;Enrichr Queries,274;GTEx Coexpression,454	TMEM45B,BCAR3,CSRNP1,KDM5C,BTG1,SOWAHC,SLC2A3,VLDLR,EPRS,ETS1,DUSP10,NIPAL1,FAM110C,NAMPT,SLC16A6,LONP1,PDK4,SACS,CHP1,CHAC1,ARID2,HIBCH,IER3,KLF10,MYLIP,SERPINB2,MREG,HMGCS1,PLEKHG6,TMPRSS11F,PGF,KCTD6,SLC7A5,SOAT2,PEX3,PAX9,TXNIP,LCOR,RAB38,TRIB3,DSC2,ATF3,MGLL,HBEGF,PPP1R15A,INSIG1,CRCT1,CXCR4,PIK3R1,ADRB2,ADH7,EVPL,NDRG1,FAM214A,TOB1,PRRG4,EFNB2,PRDX3,BAG4,ALS2CL,RAB11FIP1,TDG,NRIP1,HMOX1,GPA…
gene_set_query	583	TBX10	582	ARCHS4 Coexpression,393;Enrichr Queries,884;GTEx Coexpression,469	SLC23A3,TMEM45B,DENND1B,DHRS11,SERPINE1,ATP2A3,ARR3,ESPN,LFNG,LGALS3,FADS6,IER3,SLC6A19,KCNH4,DGAT2,NXPE2,PLEKHG6,MYO7B,SLC35G1,CMBL,RUNX1,SLC7A5,ACOX2,SOAT2,ACOX1,LGALS12,PRR15,TRIM15,ADTRP,ATF3,ENPEP,CASZ1,NOTCH1,ACSS2,MAOA,MTTP,PRUNE2,SLC3A1,CXCR4,TNFRSF11A,NDRG1,AGPAT2,CACNA1H,SELENBP1,TRPM2,ALDH3B2,MUC2,CRACR2B,ADGRG7,PCK1,ZBTB7B,MUC6,MYH7B,EGR1,GALNT6,ACE,LAMB3,GDF15,MUC5B,LRRC66,FOSL1,KRT1…
gene_set_query	584	ZNF207	582.3	ARCHS4 Coexpression,369;Enrichr Queries,1334;ReMap ChIP-seq,198;GTEx Coexpression,428	TFRC,CCNT1,MAML1,NCF4,JMJD1C,EPRS,TNF,CCAR1,ZC3H12D,RGS1,PIM3,ARID2,IER3,KCNH4,KDM2A,IST1,TXNIP,ADAM8,SLC22A5,KMT2C,SLC1A5,ACACA,CD79A,CYP27B1,VPS11,HMOX1,NLRP3,ZBTB7B,SKIL,HSPA9,EGR1,HSPA5,LRBA,TRPV2,OGA,PTK6,ABHD15,FOSL1,GRIN3B,EIF5,PAH,BHLHE40,CYCS,CDK12,OSBPL1A,CDK13,BRWD3,CD22,SETD5,CSRNP1,CIITA,SMG1,CDKN1B,DDX3X,CTDSPL2,ITGAL,CHD2,MYSM1,LYST,CHD1,SPN,NIPBL,GLT1D1,ARL5B,DBP,MED13,RAC2,JARID2…
gene_set_query	585	HIVEP2	582.3	ARCHS4 Coexpression,252;Enrichr Queries,253;GTEx Coexpression,1242	CSRNP1,RNF11,SMG1,TRIO,BTG1,CDKN1B,ZFYVE9,CELF2,CHD7,SERPINE1,JMJD1C,RORA,IRS2,CBLB,SLC7A11,PRDM1,IKZF1,NR3C1,ETS1,AFF4,GPHN,DOCK10,STK10,ALCAM,DUSP10,NAMPT,LONP1,JARID2,YWHAG,IER3,DUSP4,KDM6B,KLF10,ARHGEF11,KDM2A,PRKCE,PDE4D,VPS13D,ARAP2,ATP11B,GEM,RUNX1,MAP1B,TXNIP,ITGA6,LCP2,SMCR8,UTRN,RAPGEF5,ATF3,MGLL,KDM7A,OPTN,RNF165,HBEGF,CAMK2D,SATB1,PPM1H,NEDD9,UBR3,PIK3R1,NDRG1,FOXO1,EFNB2,BAG4,IRAK2,N…
gene_set_query	586	ZNF333	582.3	ARCHS4 Coexpression,945;Enrichr Queries,347;GTEx Coexpression,455	TRIM72,MCUR1,SMG1,MAML1,TCF23,PTEN,JMJD1C,RORA,SLC2A3,TMEM182,GHITM,CTDSPL2,NR3C1,CHD2,LYST,LGALS3,ING3,HEY1,EPC1,EPC2,BVES,MEF2A,TGIF1,KDM6B,USP8,SUN1,VPS13C,TSC22D2,TET2,VPS13B,RFX3,RSBN1,PGF,ATRN,SOAT2,TXNIP,LCOR,ATF7,PPARA,ATF6,SQSTM1,ASPA,ATF3,PPP1R15A,KDM3A,KMT2C,PELI2,BAZ2B,CLCN3,NDRG1,FOXO1,GK5,SULT1A1,ERMP1,HCAR1,MKNK2,MXI1,HMOX1,FNIP1,KANSL1L,PAG1,PDZD7,NKTR,MAP3K2,ZBTB18,EGR1,POU2F1,JA…
gene_set_query	587	POU2F3	582.7	ARCHS4 Coexpression,791;Enrichr Queries,442;GTEx Coexpression,515	TMEM45B,TRIM72,GABPB2,SERPINE1,TCF23,ATP2A3,KRT23,RORA,SLC7A11,PRDM1,NR3C1,ESPN,ETS1,TRIM29,SPTLC3,NIPAL1,CD36,CHAC1,SERAC1,TGM2,CERS3,EOMES,ZYG11A,CXADR,SLC36A2,ELOVL4,MME,PLEKHG6,ETV3,PTGR2,RUNX1,SLC7A5,SLC9A4,SOAT2,TET3,LGALS12,PKP1,TXNIP,RAB38,PPARG,PPARA,CARD14,ASPA,ATF3,CEBPA,CASZ1,DLX5,LPL,ADRB2,APCDD1,ADH7,EVPL,NDRG1,SULT1A1,ALDH3B2,TRPM2,SGPL1,FAM83F,HCAR1,LONRF1,PDZD7,MPZL2,NTRK2,EGR1,E…
gene_set_query	588	PAX7	584.7	ARCHS4 Coexpression,471;Enrichr Queries,1233;GTEx Coexpression,50	TRIM72,PHTF2,TENM4,CHD7,ATP2A1,PYGM,PRDM1,SLC2A4,OSBPL11,JPH1,ELFN1,MYOM2,DCAF6,DACH1,CAPN6,HJV,MYO18B,MYOZ1,PGM1,PITX3,EPM2A,EOMES,PDHX,ZYG11B,MYBPC2,SLC36A2,ACTN2,TNNC2,AMPD1,EBF2,SYPL2,ANO5,NIPSNAP2,RUNX1,ACTA1,OBSCN,LMX1A,MYL1,RGS9BP,LGALS12,ADSSL1,SCN4A,CASQ1,SMTNL2,SYNC,OPTN,ATF3,PRKN,USP13,FBN2,POPDC3,CASZ1,PRKAA2,DLX5,UBR3,CXCR4,ASB12,EFNA5,ECPAS,TTN,ART1,BCL2L13,TRPM2,ABLIM2,HLX,UCP3,NRA…
gene_set_query	589	ZNF554	584.7	ARCHS4 Coexpression,746;Enrichr Queries,295;GTEx Coexpression,713	MRS2,TRIM72,SLC27A1,GABPB2,ZFYVE9,TCF23,RORA,IRS2,SLC7A11,NR3C1,GPHN,DEPTOR,HEY1,DPF3,CHAC1,BVES,PDK2,TECTA,DUSP4,KDM6B,ZYG11B,USP8,KCNH4,CDKL5,SLC36A2,ABCC9,GAB2,CMBL,PGF,SLC9A4,PDIK1L,TXNIP,TRIB3,PPARA,ASPA,ATF3,OPTN,RNF165,PRKN,PPP1R15A,STAU2,SATB1,DOT1L,CEBPG,UBR3,CXCR4,NDRG1,FAM214A,THSD4,GK5,CECR2,FOXRED2,CLN3,RMND5A,HCAR1,IRAK2,MKNK2,MXI1,HMOX1,GPAT3,GPR155,PAG1,PDZD7,COL28A1,EGR1,JAG1,GSN…
gene_set_query	590	ZNF844	586	ARCHS4 Coexpression,602;GTEx Coexpression,570	TRIM72,SMG1,GABPB2,TCF23,PRUNE1,TMEM182,BAZ2B,TOB2,SYNE2,CMIP,GK5,CLN3,NIPBL,METTL14,HCAR1,DBT,EPC1,KMT5B,EPC2,KANSL1L,PDZD7,USP8,CDKL5,SLC36A2,ZBTB10,DYRK1A,ABHD18,ABCC9,KLHL24,PTGR2,MLLT10,PM20D2,SLC9A4,NCOR1,TMEM236,XPNPEP3,JMY,ATF7,SFT2D2,ASPA
gene_set_query	591	E2F5	586.5	ARCHS4 Coexpression,758;Enrichr Queries,465;ReMap ChIP-seq,171;GTEx Coexpression,952	TFRC,SERPINE1,TEX45,JADE1,SLC4A1,RORA,IRS2,EPRS,LCTL,SAT1,ETS1,CCAR1,LONP1,ARID2,BVES,TGM2,SLC6A19,CISH,SLC30A1,MITF,CMBL,GTPBP2,PGF,MTHFD2,PPP1R3E,LGALS12,TXNIP,TRIB3,ATF3,NOTCH1,EPB41,INSIG1,LPL,ABHD5,NDRG1,ACACA,FOXO1,DEDD2,EFNB2,CD79B,TMEM245,PRKAR2B,CD19,VPS11,STAP1,LPXN,ZBTB7B,FGF21,FAM83A,EGR1,RABGAP1L,OPN3,JAG1,ABCA5,HSPA5,HOMER1,DENND4A,CAV1,KLHL21,PARP16,ZBTB11,ERAL1,TPBGL,COQ5,CLK1,FOS…
gene_set_query	592	ZNF75D	588.3	ARCHS4 Coexpression,100;Enrichr Queries,521;GTEx Coexpression,1144	NCF2,FAM13A,RORA,IKZF1,NR3C1,EPRS,ETS1,DOCK10,STK10,NAMPT,BVES,IER3,KCNH4,KDM2A,NHLRC3,GLCE,ATP11B,ZBTB34,PGF,TXNIP,UTRN,ATF3,OPTN,MAOA,EPB41,INSIG1,KMT2C,BAZ2B,PIK3R1,NDRG1,FOXO1,MTM1,HMOX1,EGR1,JAG1,GADD45A,FAM78A,EDEM1,LRBA,LNPEP,KLHL24,SSH2,ACSF2,STAG2,PTPRC,ARHGAP30,DMXL1,BHLHE40,MXD1,ATG2B,MTMR10,SMG1,BTG1,DOCK8,SLC40A1,SLC2A3,ITGAL,LYST,SYNE2,PIK3CG,DUSP10,MED13,AOX1,TGIF1,VPS13C,VPS13D,VP…
gene_set_query	593	ZBTB14	588.5	ARCHS4 Coexpression,139;GTEx Coexpression,1038	MTMR10,MCUR1,RNF11,CDKN1B,DOCK8,ATP2A3,IKZF1,ITGAL,ETS1,PIK3CG,DOCK10,CNST,ENPP2,SH3BGRL2,MFSD2B,COA5,PLA2G12A,ZBTB34,GAB2,ELOVL7,FRMD3,DUSP22,SHTN1,MFNG,LGALS12,BTK,TXNIP,LCP1,ASPA,KDM7A,LRRC58,SASH3,SLC24A3,PRUNE1,ARHGAP12,GNA13,PGRMC1,PRKAR2B,LRRC8D,DRAM2,CYTH1,RBM38,RABGAP1L,MAP3K1,FAM78A,PCGF5,LNPEP,MPP7,STAG2,PTPRC,ARHGAP30,THEMIS2,SELL,CD28,CD22,LAT
gene_set_query	594	CARF	590	ARCHS4 Coexpression,750;GTEx Coexpression,430	GABPB2,KMT2C,TCF23,TMEM182,BAZ2B,MYSM1,MBTD1,GK5,MFSD8,BTAF1,HCAR1,SPTLC3,KMT5B,KANSL1L,PDZD7,NKTR,RBM39,SUN1,CLUH,NHLRC3,RALGAPA1,KCNB1,VPS13C,TRPC1,OGA,TSC1,ARHGAP28,DDHD1,ATG14,PTGR2,TRMT9B,MLLT10,TMEM236,XPNPEP3,CDK13,BRWD1,PAXBP1,ASPA,TRIM33
gene_set_query	595	CGGBP1	590	ARCHS4 Coexpression,358;GTEx Coexpression,822	RNF11,DDX3X,CDKN1B,PRUNE1,SLC40A1,IKZF1,ETS1,GNA13,NIPBL,ING3,CNST,PRKAR2B,NRIP1,SH3BGRL2,EPC2,TBC1D15,PEX16,SUZ12,RBM39,TICAM2,PCGF5,VPS13C,SIAH2,DYRK1A,ATP11C,LNPEP,ATP11B,ZBTB34,LYSMD3,PTPN12,ELOVL7,PPP4R3B,CLK1,FRMD3,KLF7,SNRK,STAG2,LGALS12,UTRN,CDK13,PIK3AP1,RBMX,SNTB1
gene_set_query	596	SETBP1	590.7	ARCHS4 Coexpression,678;Enrichr Queries,550;GTEx Coexpression,544	TRIO,TENM4,CELF2,FHL1,CHD7,PTPRM,RORA,IRS2,CBLB,PRDM1,VLDLR,NR3C1,ETS1,SYNE2,EDNRA,ALCAM,DACH1,ENPP2,EPC1,EPC2,CEP170,DIP2C,DUSP4,MME,HMGCS1,LIMCH1,PRKCE,SEMA6D,PDE4D,ITGA1,TSC1,PARD3B,RUNX1,MAP1B,LGALS12,AKAP9,KCNQ4,TXNIP,LCOR,ATF7,PDE5A,KCTD12,UTRN,RNF165,SATB1,KMT2C,PRUNE2,NEDD9,CXCR4,PIK3R1,BAZ2B,CLCN3,EFNA5,NDRG1,EFNB2,RNF217,NRIP1,SLIT1,HIVEP2,KANSL1L,AOC3,ZBTB18,NTRK2,EGR1,JAG1,GSN,ZBTB16,…
gene_set_query	597	NFXL1	590.7	ARCHS4 Coexpression,869;Enrichr Queries,56;GTEx Coexpression,847	TFRC,JMJD1C,IRS2,CBLB,NR3C1,EPRS,ALCAM,NAMPT,LONP1,BVES,IER3,GPT2,IFRD1,MTUS1,MTHFD2,SOAT2,TXNIP,TRIB3,ATF3,BAZ2B,NDRG1,PRDX3,HMOX1,SKIL,PAG1,EGR1,OPN3,JAG1,HSPA5,GADD45A,RHBDD1,SUCO,TDRD6,LARP4,WAPL,BHLHE40,JMY,NABP1,CDK12,MELTF,MXD1,BRWD1,CPEB4,KDM5A,MRS2,BTG1,CHD7,PDE3B,SLC7A11,CHD1,MYSM1,NIPBL,METTL14,SLC22A14,DUSP10,EPG5,CD36,JARID2,CTSC,TMED5,DUSP4,TGIF1,KLF10,KLF11,RBM15,MME,STRBP,TET2,SIR…
gene_set_query	598	XBP1	591.3	ARCHS4 Coexpression,434;Enrichr Queries,585;ReMap ChIP-seq,194;GTEx Coexpression,1152	SLC27A1,TFRC,MAML1,RASEF,SERPINE1,KLHDC7A,EPRS,ALDH1L2,LGALS3,TATDN2,MPC1,LONP1,KMT5B,CHAC1,GLUL,IER3,MYLIP,KDM2A,APLP2,CMBL,TMEM170B,GTPBP2,PRLR,AFG3L2,MTHFD2,PPP1R3D,DOK7,TXNIP,PRR15,VDAC1,TRIB3,CYP2E1,SIK2,SQSTM1,ATF3,SLC22A5,GIPR,MGST3,INSIG1,C5AR1,SLC1A5,NDRG1,CACNA1H,ALDH3B2,CRACR2B,RAB11FIP1,IRAK2,DNAJC21,HMOX1,APOE,RREB1,PLTP,HSPA9,EGR1,CHKA,HSPA5,GADD45A,INSR,CAV1,SIAH2,ESR1,FOSL1,NET1,E…
gene_set_query	599	EBF3	591.3	ARCHS4 Coexpression,1056;Enrichr Queries,683;GTEx Coexpression,35	PLXND1,CCNI,AQP7,CBLB,RORA,NR3C1,ETS1,LIPE,DACH1,EDNRB,PEG10,ENPP2,GRB10,POSTN,SCARA5,SEMA6D,ADIPOQ,EBF2,RUNX1,FRMD3,TMEM135,RNF125,MAP1B,GPD1,LGALS12,TXNIP,KCTD12,SIK2,UTRN,FBN2,CASZ1,LPL,APCDD1,EFNA5,CACNA1H,EFNB2,PRKAR2B,CD300LG,EGR1,JAG1,ABCA6,CAV2,CAV1,ZBTB16,CIDEC,CILP,COL5A3,BHLHE40,GSK3B,TENM4,CELF2,PTPRM,CHRDL1,ELFN1,GHR,HEY1,AIFM2,CEP170,CD36,YWHAG,TRIM67,ABCC9,COL6A2,PLIN4,ITGA7,ANGPTL…
gene_set_query	600	NFE2L3	591.7	ARCHS4 Coexpression,677;Enrichr Queries,543;GTEx Coexpression,555	PLEKHF2,RNF11,SMG1,BTG1,TNFAIP6,SERPINE1,SLC2A1,JADE1,KRT23,SLC2A3,KLHDC7A,SLC7A11,PRDM1,ETS1,CXCL2,LFNG,LGALS3,ALCAM,RUSC2,PCF11,LIPG,NAMPT,JARID2,CTSC,TGM2,IER3,DUSP4,TGIF1,MREG,SYTL1,TET2,ATP11B,ETV3,SLC7A5,MTHFD2,TET3,TXNIP,PPARG,ITGA6,MET,ATF3,MGLL,HBEGF,INSIG1,CXCR4,SLC1A5,NDRG1,ACACA,ATAD2B,ECPAS,HSPD1,CECR2,NLN,UGP2,PODXL,HMOX1,ZBTB7B,ZBED4,CYTH1,EGR1,GALNT6,EGLN3,MAP3K1,JAG1,SLC16A1,LAMB…
gene_set_query	601	ZNF639	592	ARCHS4 Coexpression,515;Enrichr Queries,650;ReMap ChIP-seq,146;GTEx Coexpression,1057	SPI1,GABPB2,TFRC,SERPINE1,TMEM95,IRS2,EPRS,TNF,CMIP,MYLK4,ZC3H12D,NAMPT,DIP2C,ARID2,NEPRO,BVES,IER3,USP8,SLC6A19,CDKL5,CISH,MMGT1,SLC11A1,IFRD1,MITF,CMBL,GTPBP2,SLC9A4,RNF125,MTHFD2,PPP1R3E,SBDS,KCNQ4,TRIB3,SQSTM1,LRRC58,SLC22A5,EPB41,ABHD5,PIK3R1,SBNO1,CYP27B1,HCAR1,CD19,LPXN,RREB1,SKIL,PDZD7,FGF21,IVNS1ABP,HSPA9,EGR1,CBX4,HSPA5,DENND4A,GADD45A,CAV1,ZBTB10,PARP16,NR1D2,ABHD18,KLHL24,FOSL1,MLLT10…
gene_set_query	602	IRF6	592.3	ARCHS4 Coexpression,502;Enrichr Queries,795;GTEx Coexpression,480	SERPINE1,SLC2A1,SLC40A1,RORA,AREG,LGALS3,HEPHL1,TRIM29,SPTLC3,NIPAL1,FAM110C,MMP28,PDK4,GLUL,TGM2,IER3,CERS3,DUSP4,CXADR,ELOVL4,ETV3,SLC7A5,SOAT2,TET3,PAX9,PKP2,PKP1,TXNIP,RAB38,ITGA6,CARD14,ATF3,DSC2,SPRR2E,CASZ1,HPGD,DLX5,INSIG1,CXCR4,EVPL,NDRG1,EFNB2,ALDH3B2,SGPL1,FAM83F,ALS2CL,MAP7,HMOX1,APOE,ZBTB7B,MPZL2,FGF21,MYH7B,EGR1,EGLN3,JAG1,GSN,LAMB3,ARHGEF37,GADD45A,GDF15,IRX3,PTK6,GRHL1,NET1,KLF6,K…
gene_set_query	603	PRDM5	592.5	Literature ChIP-seq,97;ARCHS4 Coexpression,693;Enrichr Queries,839;GTEx Coexpression,741	MAML1,SERPINE1,RASEF,ZFAND5,RORA,JADE3,ETS1,RPS6KA3,EFR3A,ALCAM,EDNRB,MPC1,PEG10,RNF19A,NAMPT,GRB10,PLCE1,NBN,CDKL5,SEMA6D,IFRD1,MTUS1,ATP11C,MITF,ZBTB34,TSC1,FRMD4B,TMEM170B,GTPBP2,KCTD9,SLC9A6,RNF128,LGALS12,MAP7D2,AKAP9,SBDS,SLC25A51,UTRN,ATF3,FBN2,NOTCH1,KLHL15,KMT2C,LPL,AK3,ABHD6,EFNA5,BAG4,HCAR1,PODXL,ADGRG6,MAP7,LONRF1,PPARGC1A,RREB1,EGR1,JAG1,HOMER1,HSPA5,CAV2,ZBTB16,CAV1,ARHGAP28,LNPEP,E…
gene_set_query	604	ZNF57	593	ARCHS4 Coexpression,959;Enrichr Queries,463;GTEx Coexpression,357	CSRNP1,KRT23,RORA,IRS2,SLC2A3,SLC7A11,ETS1,TRIM29,SPTLC3,NIPAL1,NAMPT,LONP1,PDK4,PIM3,RIOK2,SERAC1,JARID2,BVES,IER3,CERS3,KDM6B,KLF10,ARHGEF11,CXADR,ELOVL4,MRPS22,IFRD1,SHISA2,ETV3,GEM,PGF,SLC7A5,ARL4A,TET3,PKP1,TXNIP,RAB38,PPARG,TRIB3,CARD14,ATF3,PPP1R15A,CEBPA,CASZ1,CAMK2D,DLX5,EVPL,NDRG1,MBTD1,PRDX3,ALDH3B2,FGD4,SGPL1,FAM83F,DHX32,ESPNL,FLRT3,MKNK2,MXI1,HMOX1,GPAT3,ZBTB7B,EGR1,CDSN,TRMT10C,PDH…
gene_set_query	605	THAP5	595.3	ARCHS4 Coexpression,603;Enrichr Queries,151;GTEx Coexpression,1032	PHTF2,KDM5C,GABPB2,ZFAND5,TCF23,PTEN,JMJD1C,RORA,SLC7A11,CTDSPL2,ARHGAP5,NR3C1,EPRS,AFF4,CHD1,EEA1,LGALS3,ARL5B,MED13,ALCAM,ING3,MPC2,CHP1,TAPT1,TMED5,COA5,CLUH,VPS13C,IFRD1,ATP11B,PPP4R3B,TMEM170B,TEX2,SIRT1,RSBN1,FAM210A,AKAP9,RRAGD,LCOR,LRIF1,CLOCK,ATF3,KDM7A,LRRC58,CAMK2D,NOTCH1,GLS2,GIPR,INSIG1,SLC41A2,CEP85L,XIAP,BAZ2B,PIK3R1,EVPL,FAM214A,GNA13,CECR2,BAG4,HCAR1,DNAJB4,DNAJB9,VPS54,GCNT4,FNI…
gene_set_query	606	ZNF134	595.7	ARCHS4 Coexpression,595;Enrichr Queries,434;GTEx Coexpression,758	CSRNP1,SMG1,TRIO,CHD7,JADE1,JMJD1C,IRS2,CBLB,SLC2A3,SLC7A11,VLDLR,EPRS,NIPBL,HERC3,METTL14,ARL5B,DUSP10,PEG10,EPG5,RIOK2,CHAC1,JARID2,NEPRO,BVES,IER3,KDM6A,UTP15,DUSP4,KLF10,ZBTB39,CXADR,HMGCS1,PDE4D,STRBP,DYRK1A,SIRT1,MID2,SLC7A5,TXNIP,LCOR,SMCR8,ATF3,PPP1R15A,SATB1,INSIG1,ATL2,ZBTB43,NEDD9,CXCR4,PIK3R1,SPTY2D1,NR2C2,TOB1,CECR2,NLN,RAB11FIP1,UGP2,PODXL,LRRC8D,HMOX1,ZBTB7B,MAPK6,SKIL,EGR1,RIC1,SL…
gene_set_query	607	POU2AF1	596	ARCHS4 Coexpression,704;GTEx Coexpression,488	GRAMD1B,CIITA,ANKRD33B,TNFRSF13B,RASEF,LRMP,PROCA1,TNF,ZC3H12D,SPN,CD79B,CD79A,MC2R,CD19,LPXN,STAP1,MS4A14,RGS22,MYH7B,FCRL5,EDEM1,CD180,POU2F2,TMEM156,NAV3,RUFY4,AGO2,BTK,IRF8,PTPN6,CD48,LPIN1,CD22,MYO1G
gene_set_query	608	ZFY	596.3	ARCHS4 Coexpression,830;Enrichr Queries,325;GTEx Coexpression,634	DDX3Y,PLEKHF2,GFM1,KDM5C,TNFAIP6,SERPINE1,RORA,SLC2A3,SLC7A11,PRDM1,CHRDL1,CXCL2,ETS1,CHD1,EEA1,DOCK10,EFR3A,MED13,RGS1,NAMPT,SLC16A6,ENPP2,PDK4,RIOK2,CD36,METTL15,KDM6A,TGM2,IER3,DUSP4,SERPINB2,MME,HMGCS1,PDE4D,TET2,ATP11B,GPCPD1,GEM,SLC7A5,LGALS12,LCOR,PPARG,ITGA6,ALDOA,ATF3,ZSCAN29,HBEGF,FBN2,HPGD,PRUNE2,KLHL11,CXCR4,PIK3R1,SLC1A5,SDAD1,NR2C2,SLC5A3,SAMSN1,FAM214A,SELENBP1,EFNB2,ATXN7,DNAJC21,…
gene_set_query	609	ZUP1	596.7	ARCHS4 Coexpression,1087;Enrichr Queries,399;GTEx Coexpression,304	PLEKHF2,CSRNP1,DENND1B,SMG1,BTG1,TNFRSF13B,JMJD1C,LRMP,CTDSPL2,SLC7A11,EPRS,TNF,CHD1,SPN,MED13,ALCAM,NAMPT,LONP1,RIOK2,CTSC,IER3,UTP15,RBM15,CXADR,IFRD1,ITPK1,ATP11B,GPCPD1,PATL1,PGF,RAP2C,MTHFD2,PPA1,SOAT2,BTK,TXNIP,CD48,ITGA6,UTRN,ATF3,PPP1R15A,VPS26A,BAZ2B,SPTY2D1,RLF,MALT1,STX11,FAM117B,ATAD2B,PRDX3,BAG4,TDG,LPXN,HMOX1,DNAJB9,VPS54,HIVEP2,ZBTB7B,SKIL,ZBED4,NKTR,SUZ12,IVNS1ABP,EGR1,RBM39,RIC1,…
gene_set_query	610	ZNF710	598.3	ARCHS4 Coexpression,254;Enrichr Queries,653;GTEx Coexpression,888	TRIO,SPI1,NRROS,ITGAM,NCF1,NCF2,CELF2,RASEF,NCF4,ITGB2,SLC2A1,TMEM52,IRS2,SLC7A11,PRDM1,CMIP,LFNG,STK10,HK3,GLT1D1,GRB10,JARID2,IER3,DUSP4,KDM6B,ARHGEF11,ANXA4,GPT2,PDE4D,ITPK1,SYTL1,SLC35G1,FRMD4B,RUNX1,SLC7A5,HCK,SLC7A8,TET3,DPEP2,TXNIP,LCOR,PLBD1,TLR8,SMCR8,ADAM8,LCP1,ATF6,MGLL,STK40,CASZ1,NOTCH1,DOT1L,C5AR1,WAS,NDRG1,RAB11FIP1,CRACR2B,CYTH4,MKNK2,HIVEP2,ZBTB7B,RREB1,PPARGC1B,LRRC25,CCR1,EGR1,…
gene_set_query	611	ZMAT1	598.7	ARCHS4 Coexpression,672;Enrichr Queries,180;GTEx Coexpression,944	SLC27A1,BTG1,CELF2,PDE3B,SLC40A1,TDRP,RORA,IRS2,SLC2A3,SLC7A11,VLDLR,SYNE2,DOCK10,ING5,EPB41L4A,ALCAM,EDNRB,ACP6,PDK4,CD36,CFAP44,MYLIP,CLUH,NHLRC3,VPS13C,PDE4D,MTUS1,ARAP2,GPCPD1,GEM,SLC9A4,MTHFD2,AKAP9,TXNIP,ITGA6,VDAC1,KCTD12,SFT2D2,ALDOA,ASPA,ATF3,KDM7A,ARHGEF6,HBEGF,HPGD,SATB1,INSIG1,PAPLN,NEDD9,CXCR4,SLC1A3,BAZ2B,PIK3R1,ADRB2,SLC1A5,NDRG1,FAM214A,HSPD1,FGD4,GPC3,MBNL3,KANSL1L,PLEKHH1,GPR155…
gene_set_query	612	IRX4	598.7	ARCHS4 Coexpression,461;Enrichr Queries,889;GTEx Coexpression,446	HSPB8,IRS2,PRDM1,ESPN,AREG,ELFN1,MYOM2,HEY1,TRIM29,SPTLC3,NIPAL1,HEY2,MMP28,CERS3,MYBPC3,OSR2,SREBF1,CXADR,CLUH,ELOVL4,MME,SYTL1,EBF2,SHISA2,ETV3,PGF,ACTA1,SLC7A5,TET3,LGALS12,PAX9,PKP2,PKP1,RAB38,PPARG,ITGA6,CARD14,GPRC5C,ATF3,DSC2,FBN2,HCN4,CASZ1,DLX5,EFNA5,EVPL,NDRG1,SLC7A1,ACACA,ALDH3B2,TRPM2,SGPL1,FAM83F,ALS2CL,RASD1,ZBTB7B,NTRK2,EGR1,EGLN3,JAG1,LAMB3,GDF15,IRX3,ZBTB16,FAM189A2,PTK6,GRHL1,TB…
gene_set_query	613	OSR2	599	ARCHS4 Coexpression,814;Enrichr Queries,519;GTEx Coexpression,464	TNFAIP6,TCF23,SERPINE1,CTDSPL2,PRDM1,CHRDL1,ALDH1L2,LGALS3,NIPBL,EDNRA,AMMECR1L,ENPP2,PDK4,PROK1,KDM6A,TGM2,IER3,DYNC2H1,DUSP4,SUN1,POSTN,MME,SCARA5,LIMCH1,VPS13B,MITF,PRLR,GEM,ASPN,RAP2C,CCDC80,SLC7A8,COL6A2,COL6A1,TXNIP,COL6A3,ANGPTL2,PPARG,KCTD12,SFT2D2,ATF3,COL15A1,PCOLCE2,USP53,LPL,TMTC1,APCDD1,NDRG1,FOXO1,GK5,EFNB2,PLAGL1,OLFML1,SLIT1,EGR1,JAG1,GSN,GDF15,CAV1,IRX3,DENND4C,G0S2,ESR1,TBX3,RGC…
gene_set_query	614	ZNF766	599	ARCHS4 Coexpression,942;Enrichr Queries,383;ReMap ChIP-seq,158;GTEx Coexpression,913	GABPB2,CCNT1,FAM13B,ZBTB21,JMJD1C,RORA,NR3C1,EPRS,AMMECR1L,RNF19A,NAMPT,IL12B,KMT5B,ARID2,GLUL,MEF2A,ZBTB39,USP8,PRKAB2,CD300A,LMO2,MITF,RSBN1,CHIT1,SLC9A4,RNF125,MTHFD2,LGALS12,PKP2,TXNIP,TRIB3,UTRN,INSIG1,KMT2C,CEP85L,SDR39U1,PIK3R1,FOXO1,MBTD1,BAG4,FUT7,RAB11FIP1,HCAR1,LONRF1,SKIL,PDZD7,FGF21,FAM83A,EGR1,OSBPL6,HSPA5,OGA,ZBTB10,NR1D2,ZBTB11,KLHL24,WAPL,COQ5,MLLT10,STAG2,STAR,BHLHE40,JMY,CDK12,…
gene_set_query	615	ZNF462	599.3	ARCHS4 Coexpression,939;Enrichr Queries,796;GTEx Coexpression,63	SLC27A1,NRROS,TRIO,NCF1,GPR65,RORA,IRS2,CBLB,IKZF1,ETS1,ZC3H12D,STK10,ALCAM,GRB10,CD300A,LIMCH1,SEMA6D,MTUS1,RFX3,MFNG,MAP1B,LGALS12,BTK,TXNIP,ADAM8,UTRN,ATF6,SLC41A2,KMT2C,BAZ2B,PIK3R1,EFNA5,SAMSN1,NDRG1,EFNB2,LPXN,NCKAP1L,HIVEP2,ZBTB7B,PAG1,CCR1,EGR1,JAG1,POU2F1,CAV1,TRPV2,CPEB1,PTPRC,ARHGAP30,PARVG,BHLHE40,ARHGAP9,ITGAM,TENM4,CELF2,ITGB2,PLEK,CHD7,LRMP,VLDLR,ARHGAP5,ITGAL,PIK3CG,SYNE2,RAC2,CYT…
gene_set_query	616	ATMIN	600.7	ARCHS4 Coexpression,516;Enrichr Queries,141;GTEx Coexpression,1145	GSK3B,LPGAT1,DDX3X,BTG1,CDKN1B,PANK3,TFRC,ZFYVE9,CCDC47,SERPINE1,PTEN,JADE1,SLC2A1,RORA,IRS2,SLC2A3,WASL,NR3C1,EPRS,ETS1,AFF4,EFR3A,MED13,OPA1,GRB10,LONP1,JARID2,GLUL,YWHAG,CDKL2,DUSP4,NCOA1,BNIP3L,ARHGEF12,HMGCS1,ACSL1,ZFP91,ATP11B,MTHFD2,SOAT2,WAC,TXNIP,LCOR,PPEF1,ALDOA,DLD,SQSTM1,PPP1R15B,INSIG1,HSPA4L,CXCR4,PIK3R1,CLCN3,SLC7A1,NDRG1,TOB1,FAM117B,ACACA,ECPAS,SBNO1,HECTD1,MAT2A,NRIP1,HMOX1,RGS2…
gene_set_query	617	ZBTB39	602.7	ARCHS4 Coexpression,972;Enrichr Queries,119;GTEx Coexpression,717	SETD5,TRIO,BTG1,CCNT1,CHD7,SLC2A1,YBX2,IRS2,EPRS,ETS1,AFF4,DUSP16,METTL14,AMMECR1L,MED13,LONP1,EPC1,ARID2,JARID2,TGIF1,KDM6B,KLF10,MYLIP,KDM2A,ARHGEF12,TET2,MTUS1,ZFP91,ZBTB34,SIRT1,RUNX1,SLC7A5,HIC2,MTHFD2,PDIK1L,TET3,TXNIP,LCOR,ATF3,ZSCAN29,PPP1R15B,NOTCH1,DOT1L,KLHL11,CXCR4,PIK3R1,SLC7A1,FOXO1,HSPD1,SBNO1,CECR2,NLN,MAT2A,PODXL,NRIP1,PLAGL2,LRRC8D,RBBP6,DCAF10,RREB1,SKIL,PPARGC1B,SUZ12,EGR1,JAG…
gene_set_query	618	ZNF107	605.7	ARCHS4 Coexpression,399;Enrichr Queries,1278;GTEx Coexpression,140	PLEKHF2,PHTF2,DENND1B,CIITA,SMG1,TNFRSF13B,DOCK8,CHD7,ATP2A3,JADE1,JMJD1C,LRMP,IKZF1,SLC7A11,CTDSPL2,CHD1,SYNE2,VPREB3,ZC3H12D,SPN,SYDE2,PCM1,SACS,ARID2,BVES,DENND2D,FCRL5,STRBP,CD180,TET2,VPS13A,ARAP2,VPS13B,MFNG,BTK,IRF8,TXNIP,LCOR,CD48,ATF3,MGLL,SASH3,SLC22A5,INSIG1,KMT2C,PIK3R1,CD79B,CD79A,FGD4,PODXL,CD19,INPP5D,LPXN,STAP1,NCKAP1L,DRAM2,SKIL,CYTH1,PAG1,EGR1,RABGAP1L,MAP3K1,SLC16A1,EDEM1,POU2F…
gene_set_query	619	ZNF254	606	ARCHS4 Coexpression,1162;Enrichr Queries,257;GTEx Coexpression,399	SETD5,DENND1B,CHD7,TDRP,JMJD1C,N4BP2L1,RORA,SLC2A3,SLC7A11,NR3C1,CHD2,CHD1,MFSD8,ING5,ALCAM,DUSP10,ACP6,LIPG,KMT5B,CEP170,ARID2,MEF2A,MYLIP,CXADR,CLUH,NHLRC3,HMGCS1,VPS13C,PDE4D,SORD,TET2,ARAP2,VPS13B,FAM126B,MAP1B,AKAP9,TXNIP,LCOR,GLCCI1,ATF3,INSIG1,PELI2,UBR3,CXCR4,BAZ2B,PIK3R1,FAM214A,FAM117B,ARHGAP12,MBTD1,EFNB2,EPB41L5,FGD4,NRIP1,ZBTB7B,PLEKHH1,NKTR,IVNS1ABP,RBM39,EGR1,RABGAP1L,TIPARP,GDF15,…
gene_set_query	620	SREBF2	606	Literature ChIP-seq,85;ARCHS4 Coexpression,1337;ENCODE ChIP-seq,112;Enrichr Queries,458;ReMap ChIP-seq,290;GTEx Coexpression,1354	SCARB1,PANK3,SPI1,TFRC,PLXND1,ECI1,IRS2,SLC4A1,NR3C1,EPRS,LCTL,ETS1,TNF,VPREB3,STK10,EFR3A,ALCAM,DEPTOR,PPIP5K1,FADS6,PEG10,LONP1,EPC1,PIM3,KMT5B,CHAC1,ARID2,DIP2C,GLUL,SAMD11,DYNC2H1,BNIP3L,SLC6A19,KDM2A,APLP2,FIBCD1,GEM,RUNX1,HIC2,SOAT2,MAP7D2,TXNIP,SQSTM1,CLOCK,CARD14,ATF3,ATP6V1A,NOTCH1,SLC22A5,MTMR3,INSIG1,UBR3,PIK3R1,SLC1A5,NDRG1,ADIPOR2,FOXO1,ACACA,ARHGAP12,EFNB2,SBNO1,FUT7,VPS11,APOE,ZBTB…
gene_set_query	621	ZFPM2	606.3	ARCHS4 Coexpression,536;Enrichr Queries,629;GTEx Coexpression,654	TENM4,ZFYVE9,CELF2,CHD7,SERPINE1,FAM13A,RASEF,JMJD1C,PTPRM,RORA,TMEM182,ETS1,GHR,EDNRA,EDNRB,SPTLC3,ENPP2,GRB10,DPF3,EPC2,CEP170,PDK2,TRIM67,TECTA,POSTN,CDKL5,MME,ACTN2,GLCE,SEMA6D,PDE4D,MITF,ABCC9,GEM,RUNX1,CCDC80,NAV3,MAP1B,COL6A1,WAC,COL6A3,KCTD12,PPEF2,ASPA,FBN2,CAMK2D,COL15A1,SLC24A3,SATB1,PRUNE2,SLC1A3,LPL,PIK3R1,EFNA5,EFNB2,CECR2,RMND5A,PRKAR2B,CMYA5,SLIT1,PPARGC1A,ZBTB18,NTRK2,EGR1,SPHKAP…
gene_set_query	622	VENTX	606.3	ARCHS4 Coexpression,947;Enrichr Queries,745;GTEx Coexpression,127	ARHGAP9,TRIM72,SPI1,ITGAM,GABPB2,NCF2,GPR65,SOWAHD,NCF4,ITGB2,AQP9,TCF23,SLA,SLC2A3,PRDM1,LCTL,PIK3CG,MS4A4A,ADGRE1,HK3,GLT1D1,HEY2,C3AR1,FFAR2,CD36,EOMES,SLC36A2,SLC11A1,KCNK13,LMO2,SHISA2,VAV1,RUNX1,HCK,ACTA1,SLC9A4,LGALS12,DPEP2,PLBD1,TLR8,TXNIP,IRF8,LCP2,ADAM8,PPARG,CARD14,ASPA,CEBPA,IGSF6,C5AR1,WAS,CXCR4,AOAH,STX11,TRPM2,CLN3,FGD5,FUT7,CYTH4,ADAP2,HCAR1,HLX,CD300LB,HMOX1,APOE,PDZD7,LRRC25,CC…
gene_set_query	623	FOXD4L5	606.7	ARCHS4 Coexpression,494;Enrichr Queries,1324;GTEx Coexpression,2	KLB,FAM89A,ZFAND5,RASEF,AQP7,IRS2,RORA,PRDM1,LIPE,EDNRB,PDK4,GLUL,CDKL5,PRKCE,ADIPOQ,EBF2,TMEM135,SLC9A4,RNF125,FOLH1,PPA1,GPD1,LGALS12,SIK2,ATF3,FBN2,PEX11A,KMT2C,LPL,TMTC1,PIK3R1,FOXO1,ARHGAP22,BAG4,MC2R,HCAR1,PRKAR2B,CD300LG,EGR1,ARHGAP28,ANKEF1,CIDEC,ABHD15,NR4A3,PRXL2A,COL5A3,BHLHE40,ECHDC1,ACO1,OSBPL1A,FGF11,BCAR3,SPIN4,PDE3B,PTEN,PTPRM,TMEM182,GHR,EPB41L4A,HEY1,AIFM2,SPTLC3,CD36,COA5,FCRL5…
gene_set_query	624	ASCL3	607	ARCHS4 Coexpression,612;Enrichr Queries,309;GTEx Coexpression,900	ITGAM,TNFAIP6,SERPINE1,ATP2A3,KRT23,AQP7,KLHDC7A,CXCL2,ADGRE1,COMP,SPIC,CSRP3,TRIM29,PDK4,SH3BGRL2,CD36,RNF152,BVES,TGM2,IER3,CFAP44,DUSP4,MYBPC3,ANKDD1B,KCNH4,POSTN,DGAT2,SERPINB2,NXPE2,ADIPOQ,AMPD1,FNDC7,MUC5AC,RUNX1,SLC7A5,CD200R1,SOAT2,GPD1,LGALS12,PAX9,PLIN4,IRF8,PRR15,PPARG,TRIB3,ADAM8,SAXO2,ATF3,C1QB,DTHD1,TNFRSF11A,SLC1A5,ADH7,TRPM2,CRACR2B,MUC2,SCN7A,HMOX1,GPAT3,PPARGC1A,GALNT6,EGR1,DNAH…
gene_set_query	625	SOX10	607.5	ARCHS4 Coexpression,793;Enrichr Queries,1001;ReMap ChIP-seq,133;GTEx Coexpression,503	SLC27A1,TRIO,RASEF,IRS2,LCTL,ETS1,EDNRB,NARS2,ENPP2,SLC16A6,MYOZ1,LZTS1,KCMF1,GAS2L3,SLC6A19,SEMA6D,PRKCE,SLC30A4,MITF,RUNX1,TMEM135,PPP1R3B,TXNIP,RAB38,CARD14,PPEF2,ATF3,SPTBN5,NOTCH1,USP53,LPL,SLC1A3,PIK3R1,TNFRSF11A,EFNA5,NDRG1,TRPM2,ADGRG6,APOE,COL28A1,ITPRID2,HHATL,EGR1,JAG1,PDHA1,POU2F1,ARHGEF37,ZBTB16,CAV1,MCAM,SSH2,FA2H,BHLHE40,TAB3,MELTF,OSBPL1A,PLEKHF2,MTMR10,SLC44A3,ITGAM,BTG1,CCDC47,S…
gene_set_query	626	ZNF587	608	ARCHS4 Coexpression,405;Enrichr Queries,568;GTEx Coexpression,851	SETD5,DOCK5,TRIM72,SLC44A3,SMG1,GABPB2,RASEF,CHD7,TCF23,JMJD1C,TMEM182,CHD2,EPRS,MYSM1,SYNE2,AACS,ING5,NIPBL,RASSF6,ARID2,JARID2,CFAP44,USP8,CDKL5,SLC36A2,VPS13C,VPS13A,TET2,ABCC9,PTGR2,SLC9A4,NCOR1,AKAP9,TET3,LCOR,UTRN,SFT2D2,ASPA,GLS2,KMT2C,XIAP,TNFRSF11A,BAZ2B,PIK3R1,NR2C2,GK5,CLN3,FAM83F,CRACR2B,RAB11FIP1,PDPR,HCAR1,ATXN7,MKNK2,RREB1,SKIL,PDZD7,NKTR,COL28A1,RBM39,EGR1,JAG1,KCNB1,KLHL24,VEGFA,…
gene_set_query	627	SP5	609.3	ARCHS4 Coexpression,279;Enrichr Queries,890;GTEx Coexpression,659	KLB,SCARB1,SLC2A1,KRT23,RORA,ESPN,FTCD,RPS6KA3,DACH1,EDNRB,ATP7B,CHCHD3,HEY1,TRIM29,SPTLC3,PDK4,APPL2,IER3,CERS3,DUSP4,EOMES,OSR2,PAQR9,PRKAB2,AHSG,GPT2,LMO2,EBF2,SHISA2,ETV3,F5,SLC5A6,HIC2,SOAT2,LGALS12,PKP1,TXNIP,TRIM15,PIGL,DGKK,CARD14,GPRC5C,KDM7A,ATF3,CASZ1,ACSS3,PCOLCE2,DLX5,CXCR4,ATP1A2,LRP2,SLC1A5,APCDD1,EFNA5,EVPL,HSPD1,EFNB2,SLC17A9,ELMSAN1,FLRT3,ADGRG6,GPC3,APOE,LONRF1,A2M,MBNL3,EGR1,E…
gene_set_query	628	PRDM4	610	ARCHS4 Coexpression,846;Enrichr Queries,28;GTEx Coexpression,956	TRIO,TFRC,JMJD1C,IRS2,EPRS,NR3C1,ETS1,TATDN2,LONP1,PIM3,USP8,KDM2A,IFRD1,DYRK1A,ATP11B,PGF,KCTD9,TXNIP,ATF6,CLOCK,SQSTM1,ATF3,MTMR3,INSIG1,VPS26A,SLC1A5,PIK3R1,NDRG1,CDKN2AIP,FOXO1,EFNB2,SBNO1,HMOX1,HIVEP2,IVNS1ABP,HSPA9,EGR1,ITPRID2,HSPA5,TIPARP,GADD45A,ZBTB10,NR1D2,ELL2,AGO2,BHLHE40,NABP1,MELTF,MXD1,CPEB2,FERMT2,CPEB4,GSK3B,KDM5C,DDX3X,BTG1,CHD7,SLC2A1,SLC2A3,AFF4,CHD1,EEA1,MED13,RIOK2,JARID2,U…
gene_set_query	629	SOX2	610.6	Literature ChIP-seq,9;ARCHS4 Coexpression,1147;Enrichr Queries,714;ReMap ChIP-seq,70;GTEx Coexpression,1113	ITSN2,TRIO,TFRC,SLC4A1,GHITM,LIPE,SPIC,ZFYVE26,ALCAM,ZXDC,DIP2C,IER3,SAMD11,CXADR,NHLRC3,GLCE,PRKCE,RFX3,UNC5C,SLC5A6,MYL1,MAP1B,LGALS12,TXNIP,PRR15,ATF7,ATF6,MTMR1,PRDM15,BAZ2B,FLRT3,AGMO,ZBTB7B,AMZ1,PPARGC1A,RREB1,PPARGC1B,JAG1,CHKA,LRBA,SLC16A12,SLC16A10,LARP4,ELL2,MLLT10,PAH,AGO2,CPEB2,FERMT2,SETD5,BTG1,CDKN1B,PYGM,TMEM182,ARHGAP5,JPH1,MYOM2,LFNG,MED13,HEY1,CHL1,HEY2,SH3BGRL2,RIOK2,JARID2,ADI…
gene_set_query	630	SNAI2	612.8	ARCHS4 Coexpression,503;Enrichr Queries,705;ReMap ChIP-seq,180;GTEx Coexpression,1063	ECI1,SERPINE1,TEX45,TMEM95,IRS2,PRDM1,EPRS,ALDH1L2,ETS1,LGALS3,EDNRA,ALCAM,EVA1A,LONP1,PIM3,CHAC1,PDK2,SAMD11,TGM2,IER3,POSTN,FIBCD1,MITF,CPT1B,GEM,PGF,RUNX1,CCDC80,DOK7,PKP1,TXNIP,ADAM8,KCTD12,SQSTM1,ATF3,FBN2,CASZ1,NOTCH1,HTRA3,SLC1A5,NDRG1,EFNB2,CYP27B1,FUT7,CRACR2B,FLRT3,HMOX1,ZBTB7B,PDZD7,EGR1,OPN3,JAG1,CAV2,GADD45A,RHBDD1,SNAI3,CAV1,KLHL21,PTK6,CORO2B,ABHD15,FOSL1,GRIN3B,UVSSA,AGO2,BHLHE40,…
gene_set_query	631	TCF23	614	ARCHS4 Coexpression,1016;Enrichr Queries,153;GTEx Coexpression,673	TRIM72,CIITA,SLC44A3,KDM5C,GABPB2,PLXND1,SERPINE1,SLC2A1,KRT23,SLC7A11,AREG,LGALS3,EDNRA,CAPN6,PDK4,CHAC1,CTSE,GLUL,PROK1,IER3,DUSP4,OSR2,DGAT2,SLC36A2,MME,TRPC1,VPS13B,MITF,URB1,CMBL,PRLR,PTGR2,GEM,PGF,RUNX1,RAP2C,SLC9A4,SLC7A8,MTHFD2,SOAT2,COL6A1,GPD1,LGALS12,PLIN4,SFT2D2,ASPA,ATF3,MGLL,HBEGF,ENPEP,SLC24A3,LAMA1,LPL,ADH7,GLB1L2,SULT1A1,SELENBP1,TRPM2,CLN3,RAB11FIP1,RASD1,HCAR1,HMOX1,PCK1,PDZD7,…
gene_set_query	632	GTF2IRD2B	615	ARCHS4 Coexpression,1110;Enrichr Queries,304;GTEx Coexpression,431	TRIM72,BTG1,GABPB2,MAML1,FHL1,SERPINE1,TCF23,PTPRM,RORA,IRS2,CBLB,SLC2A4,SLC7A11,VLDLR,LYST,SYNE2,LFNG,ZXDC,GRB10,PDK4,EPC1,CD36,JARID2,BVES,BNIP3L,SREBF1,PRKAB2,SUN1,PDE4D,MTUS1,MITF,ATG14,RUNX1,SLC7A5,RNF144B,IQCN,DPYD,TXNIP,SQSTM1,ASPA,ATF3,ATP6V1A,CASZ1,SATB1,KMT2C,INSIG1,SDR39U1,NEDD9,CXCR4,BAZ2B,SLC1A5,NDRG1,FAM214A,FOXO1,HSPD1,GK5,CLN3,HCAR1,MXI1,VPS54,HMOX1,KANSL1L,PDZD7,EGR1,MYH7B,GSN,AR…
gene_set_query	633	ZNF440	615.3	ARCHS4 Coexpression,703;Enrichr Queries,606;GTEx Coexpression,537	BCAR3,TRIM72,GABPB2,SERPINE1,TCF23,RASEF,PTEN,RORA,SLC2A3,TMEM182,NR3C1,TRIM29,SPTLC3,NIPAL1,JARID2,BVES,IER3,CFAP44,CERS3,DUSP4,MYLIP,CXADR,RFX3,DNAJB13,ETV3,PGF,RUNX1,TET3,PKP1,TXNIP,LCOR,RAB38,PPARA,CARD14,SAXO2,ATF3,HBEGF,DTHD1,CASZ1,USP53,SATB1,HSPA4L,PIK3R1,EVPL,EFNB2,PRRG4,GK5,ALDH3B2,SGPL1,FAM83F,ALS2CL,RAB11FIP1,FGD6,HCAR1,MKNK2,NRIP1,ZBTB7B,EGR1,JAG1,MAP3K1,DNAH10,LAMB3,ABCA5,TIPARP,GDF…
gene_set_query	634	CUX1	617.8	Literature ChIP-seq,133;ARCHS4 Coexpression,1128;ENCODE ChIP-seq,84;Enrichr Queries,800;ReMap ChIP-seq,190;GTEx Coexpression,1372	ITSN2,GABPB2,TRIO,SPI1,OSGEPL1,SERPINE1,EPRS,ZC3H12D,ZFYVE26,ALCAM,CNST,PPP4R1,SCP2,EVA1A,WDR93,ZXDC,DIP2C,BVES,IER3,MEF2A,PRKAB2,NHLRC3,PRKCE,RFX3,SLC5A6,RNF128,TXNIP,ATF7,UQCRC2,ATF6,OPTN,ACOT4,ABCB6,HSPA4L,BAZ2B,LY9,SAMSN1,PRDX3,EPB41L5,CRACR2B,C6,PRKAR2B,VPS11,HMOX1,ZBTB7B,RREB1,CHKA,TIPARP,SNAI3,LRBA,ELL2,FOSL1,MLLT10,GRIN3B,FAM160A2,FXYD4,AGO2,FERMT2,ACHE,MTMR10,SMG1,LYST,NIPBL,CSRP3,ING3,S…
gene_set_query	635	PAX3	618.3	ARCHS4 Coexpression,711;Enrichr Queries,1032;GTEx Coexpression,112	TRIM72,PHTF2,SMG1,TENM4,CELF2,CHD7,ATP2A1,PYGM,RORA,PRDM1,JPH1,ETS1,DCAF6,EEA1,DACH1,EDNRB,HEY1,HJV,CHL1,PEG10,DPF3,CEP170,MYOZ1,LZTS1,PITX3,TRIM67,EOMES,ZYG11B,PRKAB2,MYBPC2,HMGCS1,SEMA6D,TNNC2,AMPD1,EBF2,RFX3,UNC5C,MITF,SYPL2,MID2,RUNX1,ACTA1,OBSCN,LMX1A,MYL1,PAX9,ADSSL1,SCN4A,PPARG,CASQ1,SMTNL2,MET,OPTN,ATF3,USP13,POPDC3,ZBTB43,UBR3,CXCR4,ASB12,LRP2,EFNA5,ECPAS,TTN,ART1,EFNB2,HECTD1,UCP3,SLIT1…
gene_set_query	636	IRX5	619	ARCHS4 Coexpression,720;Enrichr Queries,614;GTEx Coexpression,523	GSK3B,TENM4,BHLHE41,SLC2A1,KRT23,RORA,IRS2,PRDM1,ETS1,LFNG,ALCAM,DACH1,HEY1,TRIM29,SPTLC3,NIPAL1,HEY2,IER3,CERS3,DUSP4,TGIF1,OSR2,SREBF1,ELOVL4,LIMCH1,EBF2,SHROOM3,SHISA2,ETV3,PRLR,RUNX1,TET3,DOK7,PKP1,TXNIP,RAB38,CARD14,ATF3,FBN2,CEBPA,CASZ1,DLX5,CXCR4,PIK3R1,EFNA5,EVPL,NDRG1,CACNA1H,THSD4,EFNB2,ALDH3B2,FAM83F,CRACR2B,NTRK2,EGR1,GALNT6,EGLN3,MAP3K1,CDSN,JAG1,CBX4,GDF15,IRX3,ZBTB16,CAV1,GRHL1,ESR…
gene_set_query	637	ATF6B	619	ARCHS4 Coexpression,348;GTEx Coexpression,890	PRKN,UHRF1BP1L,SPI1,NRROS,STAU2,NCF4,ITGB2,C5AR1,ATP2A3,WAS,ITGAL,SPN,LFNG,CLN3,STK10,UGP2,CYTH4,INPP5D,RAC2,ZBTB7B,TAPT1,CYTH1,EPM2A,LRRC25,RBM39,PDHX,MAP3K1,KDM2A,PNPLA8,FAM78A,SYTL1,SLC9A4,ARHGAP30,PARVG,SBDS,PTPN6,ADAM8,OSBPL1A,SLC28A2,SLC25A33,MYO1G
gene_set_query	638	ZNF587B	620	ARCHS4 Coexpression,645;GTEx Coexpression,595	PLEKHF2,KDM5A,RNF11,SMG1,CCNT1,JADE1,SPTY2D1,CHD1,MYSM1,HSPD1,ZC3H12D,CECR2,BAG4,UGP2,RUSC2,ZXDC,FLVCR1,ZBTB7B,ARID2,JARID2,SKIL,ZBED4,UTP15,MAP3K2,CXADR,SLC16A1,EDEM1,APEX2,ATP11B,WAPL,DDX19B,ARHGAP30,POLR3G,SMCR8,PTPN6,CDK12,SFT2D2,ATF6,BRWD3
gene_set_query	639	HOXB13	622.3	ARCHS4 Coexpression,431;Enrichr Queries,1148;ReMap ChIP-seq,35;GTEx Coexpression,875	PUS10,RASEF,SERPINE1,JADE1,EPRS,DCAF6,LGALS3,HERC3,EDNRA,DEPTOR,APMAP,MPC2,RASSF6,PDK4,GRB10,EPC1,MS4A14,LONP2,SLC16A8,NBN,CCNL1,ARID2,BVES,MEF2A,EOMES,OSR2,RALGAPA1,APLP2,SLC30A4,ADIPOQ,IFRD1,SYTL1,RFX3,PGF,KCTD9,FOLH1,KIF16B,MAP1B,PPP1R3D,PKP1,TXNIP,UTRN,ATF3,MTMR1,CASZ1,CHRNA2,SUCNR1,MAOA,MGST3,TXK,AK3,LPL,ADRB2,EFNA5,NDRG1,ACACA,GLB1L2,ACMSD,TMEM245,MC2R,LONRF1,HSPA9,EGR1,TMEM120B,JAG1,POU2F1…
gene_set_query	640	HINFP	622.3	ARCHS4 Coexpression,666;ReMap ChIP-seq,63;GTEx Coexpression,1138	SCARB1,NRROS,GABPB2,CCNI,FAM89A,ECI1,SERPINE1,RASEF,CBLB,MYLK4,CHCHD3,PPIP5K1,C3AR1,CHP1,DPF3,CHAC1,IER3,USP8,CDKL5,CISH,GPT2,SLC11A1,LMO2,TSC1,GTPBP2,CLPX,SLC9A4,RGS9BP,PPP1R3E,PPP1R3D,AKAP9,TXNIP,TRIB3,UQCRC2,SQSTM1,EPB41,ABHD5,GLB1L2,EPB41L5,BCL2L13,HCAR1,NPC1L1,VPS11,HMOX1,SKIL,PDZD7,ZBTB18,TMEM120B,ADHFE1,SIAH2,STAM,ELL2,TRMT9B,CS,EIF5,RGCC,STAG2,CILP,TMEM116,BHLHE40,UBAP1L,MXD1,BRWD1,CD22,B…
gene_set_query	641	LIN54	622.5	ARCHS4 Coexpression,1012;GTEx Coexpression,233	RB1,LRRC58,MTMR1,GSK3B,UHRF1BP1L,GABPB2,PLEK,TCF23,PTEN,PRDM1,SPTY2D1,NR2C2,HCAR2,GNA13,HCAR1,SLC16A6,RAC2,PDSS1,DCAF10,CYTIP,JARID2,MAPK6,ARID2,FNIP1,KANSL1L,SH2B2,RBM15,EAF1,TET2,ATP11B,ZBTB11,STAM,FAM126B,PATL1,RSBN1,GPD2,AGO2,PPP1R3D,SLC25A51,POLR3G,TMCC3,LCOR,SMCR8,LCP1,MXD1,ASPA
gene_set_query	642	HOXC9	622.8	Literature ChIP-seq,162;ARCHS4 Coexpression,1123;Enrichr Queries,1097;GTEx Coexpression,109	GABPB2,TFRC,ECI1,SERPINE1,FAM13A,JADE1,JMJD1C,EPRS,ETS1,DCAF6,LGALS3,ZFYVE26,CNST,SCP2,NARS2,LONP1,DPF3,LONP2,VPS35,NBN,MYOZ1,CCNL1,PDK2,PITX3,SAMD11,IER3,OSR2,USP8,POSTN,PRKAB2,IST1,RALGAPA1,APLP2,EBF2,RFX3,UNC5C,TSC1,SYPL2,SDHD,ATG14,MID2,RSBN1,RUNX1,SLC5A6,TMEM135,OBSCN,CCDC80,MYL1,MTHFD2,RUFY4,MAP1B,SBDS,ACOT2,UQCRC2,ATF6,OPTN,ATF3,MTMR2,ABCB6,TSHZ1,UBR3,LPL,SDR39U1,KLHL11,BAZ2B,ADRB2,ART1,BC…
gene_set_query	643	ZBTB17	624.3	ARCHS4 Coexpression,357;Enrichr Queries,736;GTEx Coexpression,780	ARHGAP9,BCAR3,CSRNP1,BTG1,SPI1,TFRC,NCF1,NCF2,CHD7,NCF4,ITGB2,AQP9,SLC2A1,IRS2,ITGAL,NR3C1,EPRS,ETS1,STK10,HK3,OPA1,PIM3,IER3,KDM6B,KLF10,SREBF1,VAV1,PGF,RUNX1,HCK,LCP2,ADAM8,ALDOA,SQSTM1,STK40,ATF3,PPP1R15A,CASZ1,MTMR3,NOTCH1,DOT1L,C5AR1,WAS,AOAH,PIK3R1,NDRG1,DEDD2,CYTH4,HLX,INPP5D,MKNK2,HIVEP2,ZBTB7B,SH2B2,CYTH1,RBM38,LRRC25,CCR1,EGR1,GSN,CBX4,GADD45A,GDF15,FAM78A,IL10RA,KLHL21,VEGFA,KLF6,ARHGA…
gene_set_query	644	TFDP2	625	ARCHS4 Coexpression,752;Enrichr Queries,139;GTEx Coexpression,984	DYRK4,TRIM72,BTG1,GABPB2,TFRC,SRXN1,CHD7,SLC2A1,SLC40A1,YBX2,RORA,IRS2,CBLB,SLC2A3,TMEM182,SLC2A4,NR3C1,CHD2,EPRS,ETS1,PVR,SYNE2,SPN,PCM1,DEPTOR,LONP1,JARID2,GLUL,TGIF1,BNIP3L,USP8,HMGCS1,ACSL1,PDE4D,MTUS1,ZFP91,RUNX1,SLC7A5,ARL4A,SLC9A4,TXNIP,LCOR,ITGA6,UTRN,SQSTM1,ATF3,OPTN,MGLL,NOTCH1,SATB1,INSIG1,CEP85L,KLHL11,NEDD9,CXCR4,BAZ2B,PIK3R1,ASB17,NDRG1,FAM214A,FAM117B,FOXO1,GK5,HCAR1,PRKAR2B,DNAJC2…
gene_set_query	645	HEY1	627	ARCHS4 Coexpression,418;Enrichr Queries,282;GTEx Coexpression,1181	KDM5A,TNFAIP6,SERPINE1,IRS2,SLC2A3,SLC7A11,PRDM1,IKZF1,ETS1,EDNRB,CHL1,PEG10,HEY2,CCRL2,ENPP2,GRB10,PDK4,LZTS1,TGM2,IER3,TRIM67,DUSP4,KLF10,KCNH4,SERPINB2,MME,HMGCS1,LIMCH1,LMO2,SHISA2,KMO,GEM,PGF,OLFM2,ALDH5A1,TXNIP,ITGA6,KCTD12,ATF3,MGLL,HBEGF,NOTCH1,INSIG1,NEDD9,SLC1A3,CXCR4,LPL,ATP1A2,APCDD1,NDRG1,FOXO1,EFNB2,FLRT3,HMOX1,DRD1,APOE,MEST,NTRK2,EGR1,BCHE,JAG1,GSN,GADD45A,GDF15,CAV1,MCAM,SPRY4,G0…
gene_set_query	646	ZNF799	628	ARCHS4 Coexpression,1080;Enrichr Queries,436;GTEx Coexpression,368	PLEKHF2,PUS10,KDM5C,BTG1,PLXND1,SH2D4B,GPR65,AQP9,SERPINE1,TCF23,PTEN,SLC2A1,LRMP,IRS2,VLDLR,PIK3CG,LFNG,LGALS3,FAM102B,ING3,ALCAM,PEG10,LONP1,YWHAG,IER3,DUSP4,ARHGEF11,CLUH,CISH,HMGCS1,LIMCH1,ANXA4,MTUS1,ZBTB34,PTGR2,RSBN1,PGF,RUNX1,SLC7A5,SOAT2,PPP1R3D,BTK,TLR9,TLR8,TXNIP,LCP1,GLCCI1,ATF6,ATF3,HBEGF,IGSF6,HPGD,SATB1,INSIG1,NEDD9,CXCR4,PIK3R1,SAMSN1,STX11,EFNB2,RAB11FIP1,HCAR1,ASTE1,MKNK2,HMOX1,…
gene_set_query	647	MTF2	629	Literature ChIP-seq,34;ARCHS4 Coexpression,1484;GTEx Coexpression,369	SLC23A3,LPGAT1,TRIO,TFRC,IKZF1,LGALS3,EDNRA,ALCAM,EDNRB,RUSC2,LIPG,DPF3,BVES,PAQR9,CXADR,LIMCH1,PRKCE,FIBCD1,KCNK13,MTUS1,EBF2,UNC5C,RUNX1,RBP4,RNF128,RUFY4,SOAT2,PPP1R3D,LGALS12,RRAGD,KCNQ4,PRR15,KCTD12,ATF3,FREM2,SLC22A3,CASZ1,ABCB4,TSHZ1,HSPA4L,TMTC1,APCDD1,MBTD1,GALR2,HIVEP2,ZBTB7B,RREB1,PPARGC1B,PAG1,EGR1,JAG1,ACE,TIPARP,EDEM1,ADHFE1,MCAM,SIAH2,SLC16A12,FOSL1,MLLT10,FA2H,CPEB1,EIF5,CORO6,TMC…
gene_set_query	648	OVOL2	629.8	ARCHS4 Coexpression,1051;Enrichr Queries,815;ReMap ChIP-seq,295;GTEx Coexpression,358	BCAR3,RASEF,KRT23,RORA,ESPN,HEY1,HEPHL1,TRIM29,NIPAL1,LIPG,SAMD11,CERS3,EOMES,CXADR,MYBPC2,ABCC5,SYTL1,ETV3,MID2,PGF,HPDL,SLC7A8,SOAT2,TET3,LGALS12,PKP2,PKP1,TXNIP,PPARG,TRIB3,PIGL,CARD14,GPRC5C,ATF3,CASZ1,SATB1,PPM1H,CXCR4,EVPL,GLB1L2,EFNB2,ALDH3B2,SGPL1,FAM83F,DHX32,ALS2CL,RASD1,FLRT3,MAP7,APOE,ZBTB7B,RREB1,MPZL2,MYH7B,EGR1,GALNT6,EGLN3,MAP3K1,JAG1,LAMB3,GDF15,LRBA,IRX3,PTK6,GRHL1,MLXIPL,FA2H,K…
gene_set_query	649	ZHX3	630	ARCHS4 Coexpression,424;Enrichr Queries,769;GTEx Coexpression,697	BCAR3,TRIO,FAM13B,ZFYVE9,FHL1,PTPRM,RORA,IRS2,NR3C1,ETS1,LYST,DEPTOR,SGCD,RUSC2,PIM3,DIP2C,GLUL,YWHAG,TGM2,DENND2D,ARHGEF12,LIMCH1,ACSL1,TRPC1,PRKCE,ITGA1,VPS13D,TET2,MTUS1,TEX2,RUNX1,OLFM2,MAP1B,COL6A2,COL6A1,KCNQ4,TXNIP,ITGA7,ANGPTL2,UTRN,RAPGEF5,MGLL,NOTCH1,KMT2C,PRUNE2,NEDD9,SLC1A3,TMTC1,ATP1A2,PIK3R1,TOB2,NDRG1,CACNA1H,FOXO1,MXI1,NT5DC3,NRIP1,HIVEP2,NTRK2,EGR1,GSN,NEGR1,KCNB1,SORT1,ZBTB16,CA…
gene_set_query	650	ZNF865	631	ARCHS4 Coexpression,1186;GTEx Coexpression,76	TRIM72,PHTF2,KDM5C,SPI1,ATP2A1,PYGM,SLC2A4,OSBPL11,JPH1,COX6A2,DCAF6,CHCHD3,HJV,MYO18B,MYOZ1,PGM1,PITX3,EPM2A,SREBF1,MYBPC2,CLUH,ACTN2,TNNC2,ITPK1,SYPL2,ANO5,NIPSNAP2,ACTA1,OBSCN,MYL1,RGS9BP,ADSSL1,CASQ1,SMTNL2,SYNC,ALDOA,STK40,USP13,POPDC3,PRKAA2,WAS,SDR39U1,UBR3,ASB12,TTN,ART1,UCP3,NRAP,CMYA5,MKNK2,TNNI2,CACNA1S,ZBTB7B,IP6K3,SH2B2,CKM,SNAI3,KLHL21,SSH2,EEPD1,PNPLA2
gene_set_query	651	ZNF558	631.3	ARCHS4 Coexpression,665;Enrichr Queries,367;GTEx Coexpression,862	SETD5,TRIM72,SLC27A1,GABPB2,MAML1,SERPINE1,TCF23,RORA,SLC2A3,GHITM,SLC7A11,LCTL,ETS1,CCAR1,ING5,NIPBL,ALCAM,DUSP10,FADS6,PEG10,SLC16A6,GRB10,BVES,IER3,DUSP4,TGIF1,BNIP3L,SLC36A2,HMGCS1,PDE4D,IFRD1,PTGR2,SLC7A5,SLC9A4,RNF125,MTHFD2,MAP1B,COL6A2,RRAGD,ATP6V1B2,TXNIP,LCOR,ITGA6,TRIB3,CARD14,ASPA,ATF3,KDM7A,PPP1R15A,SLC22A5,SATB1,INSIG1,CXCR4,PIK3R1,NDRG1,FAM214A,TOB1,FAM83F,HCAR1,RNF217,MKNK2,MXI1,V…
gene_set_query	652	THAP11	632.6	Literature ChIP-seq,161;ARCHS4 Coexpression,1093;Enrichr Queries,1225;ReMap ChIP-seq,293;GTEx Coexpression,391	SLC27A1,PANK3,TEX45,IRS2,EPRS,DCAF6,STK10,CHCHD3,LONP1,MYOZ1,BVES,IER3,EPM2A,KCMF1,PRKAB2,GPT2,IFRD1,MITF,SYPL2,GTPBP2,RSBN1,FRMD3,SFRP4,OBSCN,RGS9BP,MTHFD2,SOAT2,MFNG,LGALS12,TXNIP,TRIB3,VDAC1,SQSTM1,INSIG1,ADRB2,DEDD2,MTM1,VTN,PORCN,PRKAR2B,FGF21,CCR1,EGR1,GADD45A,KLHL21,POU2F2,WAPL,CS,EIF5,BHLHE40,CDK12,RNF185,FGF11,LAT,ARHGAP9,TRIM72,PHTF2,BTG1,FASTKD1,HSPB8,SLC2A1,PYGM,ATP2A1,ETFA,SLC2A4,OSB…
gene_set_query	653	CREB3L4	633.3	ARCHS4 Coexpression,497;Enrichr Queries,729;GTEx Coexpression,674	RASEF,ATP2A3,SLC2A1,IRS2,SLC7A11,EPRS,DUSP16,DHTKD1,DEPTOR,PDK4,KMT5B,BVES,CFAP44,IER3,SAMD11,ABCC4,SREBF1,GPT2,SLC30A4,MCCC1,SYTL1,SORD,SHROOM3,PRLR,SLC7A5,FOLH1,MTHFD2,SOAT2,LGALS12,TXNIP,TRIB3,ATF3,CASZ1,CHRNA2,INSIG1,CXCR4,SLC1A5,NDRG1,TOB1,FAM214A,MALT1,ACACA,GLB1L2,SELENBP1,ALDH3B2,CRACR2B,MXI1,VPS54,GALNT6,RBM39,EGR1,GSN,GDF15,EPHX2,IRX3,KLHL24,ESR1,TBX3,VEGFA,NET1,ALDH6A1,KRT19,MLPH,PPFIB…
gene_set_query	654	PKNOX1	634.5	ARCHS4 Coexpression,1154;Enrichr Queries,341;ReMap ChIP-seq,64;GTEx Coexpression,979	SCARB1,TRIO,GABPB2,TFRC,FAM89A,TEX45,SLC4A1,RORA,IRS2,PRDM1,NR3C1,EPRS,ETS1,CNST,ALCAM,GRB10,LONP1,TGM2,IER3,CDKL2,MYLIP,PRKCE,DYRK1A,SLC30A1,CMBL,PGF,RUNX1,SLC9A4,MTHFD2,TXNIP,TRIB3,CLOCK,SQSTM1,ATF3,EPB41,GIPR,TSHZ1,INSIG1,C5AR1,SLC1A5,ABHD5,PIK3R1,SLC5A3,FOXO1,EFNB2,EPB41L5,SBNO1,PORCN,TMEM245,RAB11FIP1,HCAR1,PRKAR2B,VPS11,HIVEP2,ZBTB7B,PCK1,RREB1,PDZD7,IVNS1ABP,EGR1,POU2F1,CBX4,DENND4A,GADD45…
gene_set_query	655	MSX1	634.7	ARCHS4 Coexpression,1000;Enrichr Queries,609;GTEx Coexpression,295	TRIM72,PLXND1,FAM89A,HSPB8,SERPINE1,SLC2A1,PTPRM,IRS2,SLC7A11,PRDM1,ETS1,LGALS3,EDNRA,EDNRB,CHCHD3,HEY1,AIFM2,HEY2,ENPP2,PLCE1,CD36,SERAC1,TGM2,IER3,DUSP4,POSTN,LIMCH1,ADIPOQ,EBF2,PGF,RUNX1,CCDC80,LMX1A,COL6A2,COL6A1,ANGPTL2,TXNIP,PPARG,PLIN1,PPARA,ATF3,HBEGF,TRARG1,FBN2,CEBPA,NPR1,SEMA3G,SLC1A3,CXCR4,LPL,APCDD1,NDRG1,APOLD1,EFNB2,SULT1A1,FGD5,RASD1,PODXL,GPC3,APOE,CNNM2,CD300LG,NTRK2,EGR1,GSN,JA…
gene_set_query	656	TWIST1	634.8	ARCHS4 Coexpression,548;Enrichr Queries,686;ReMap ChIP-seq,246;GTEx Coexpression,1059	TRIO,PLXND1,SERPINE1,IRS2,ALDH1L2,ETS1,EDNRA,EDNRB,PEG10,ENPP2,PIM3,PDK2,SAMD11,IER3,OSR2,POSTN,UNC5C,GEM,RUNX1,CCDC80,MFNG,TXNIP,KCTD12,ATF3,FBN2,NOTCH1,HTRA3,TSHZ1,LPL,SLC1A5,NDRG1,EFNB2,FUT7,CRACR2B,ZBTB7B,PDZD7,ZBTB18,EGR1,OPN3,ACE,JAG1,GADD45A,CAV1,ABHD15,FOSL1,MLLT10,NR4A3,BHLHE40,CORO6,FERMT2,BCAR3,CSRNP1,ANKRD33B,TNFAIP6,GBE1,SLC2A1,SLC7A11,EEA1,LFNG,ING5,DBP,SGCD,HEY2,APPL2,KDM6B,KLF10,D…
gene_set_query	657	HOXA3	635	ARCHS4 Coexpression,394;Enrichr Queries,880;GTEx Coexpression,631	NCF2,FHL1,ITGB2,PTEN,IRS2,PRDM1,ETS1,CMIP,SYDE2,LFNG,PRKG2,IER3,SAMD11,PROSER2,POSTN,ITGA1,EBF2,PARD3B,RUNX1,KCTD9,HCK,CCDC80,COL6A2,CAT,ATP6V1B2,ITGA7,KCNQ4,TXNIP,COL6A3,ATF7,PDE5A,PPARG,CD48,MET,ATF3,MGLL,CEBPA,CASZ1,NOTCH1,NPR1,ATL2,PRUNE2,C5AR1,PPM1H,NEDD9,CACNA1H,EFNB2,SLC17A9,HLX,PLAGL1,ADGRG6,NRIP1,SLIT1,SCN7A,MEST,CYTH1,AOC3,EGR1,JAG1,GDF15,CAV2,ZBTB16,CAV1,IRX3,IL10RA,TBX3,VEGFA,NET1,FOS…
gene_set_query	658	TBX6	635.3	ARCHS4 Coexpression,1222;Enrichr Queries,188;GTEx Coexpression,496	TRIM72,BTG1,GABPB2,PLXND1,SOWAHC,TCF23,RORC,SLC40A1,IRS2,PRDM1,LFNG,PPP4R1,HEY1,FAM110C,LONP1,PDK4,GLUL,TGM2,DUSP4,TGIF1,KDM6B,SERPINB2,SLC36A2,SYTL1,TMPRSS11F,GEM,PGF,SLC7A5,SLC9A4,SLC7A8,SOAT2,PAX9,LGALS12,RRAGD,COL6A1,PLIN4,TXNIP,RAB38,PPARG,TRIB3,ADAM8,ALDOA,CARD14,DSC2,ATF3,PPP1R15A,CASZ1,NOTCH1,SATB1,CRCT1,CXCR4,ADRB2,ADH7,EVPL,NDRG1,THSD4,PRRG4,SELENBP1,ALDH3B2,TRPM2,CLN3,ALS2CL,HCAR1,MKNK…
gene_set_query	659	PAX1	635.7	ARCHS4 Coexpression,428;Enrichr Queries,1244;GTEx Coexpression,235	TRIM72,PHTF2,TENM4,HSPB8,FAM13A,RASEF,PYGM,COMP,C4B,ALCAM,SACS,MYOZ1,LZTS1,EOMES,OSR2,PDHX,SREBF1,PRKAB2,MYBPC2,ARHGEF12,EBF2,SYPL2,SHISA2,ACTA1,HADHA,AFG3L2,OBSCN,SLC7A8,LMX1A,NPC1,MYL1,KIF16B,PAX9,IRF8,PKP1,ADTRP,RAPGEF5,SMTNL2,ALDOA,ATF3,CASZ1,DLX5,PAPLN,TMTC1,LRP2,PIK3R1,FAM214A,TRPM2,MC2R,HCAR1,ERMP1,HECTD1,RNF217,TNNI2,CNNM2,KANSL1L,RREB1,PLTP,NTRK2,EGR1,CDSN,CKM,DMRT2,ZBTB16,IRX3,OSGIN2,ES…
gene_set_query	660	IRX2	637.7	ARCHS4 Coexpression,630;Enrichr Queries,879;GTEx Coexpression,404	HSPB8,ECI1,SLC2A1,KRT23,RORA,IRS2,IKZF1,AACS,EDNRB,DACH1,CCKAR,HEY1,TRIM29,SPTLC3,PEG10,ENPP2,GRB10,RAC2,PLCE1,PIM3,IER3,CERS3,DUSP4,EOMES,CXADR,ELOVL4,MME,EBF2,SHISA2,ETV3,TET3,PKP1,TXNIP,RAB38,LCP2,LCP1,CARD14,ATF3,CEBPA,CASZ1,DLX5,CXCR4,LPL,EFNA5,NDRG1,EFNB2,ALDH3B2,FAM83F,FLRT3,INPP5D,CD300LD,APOE,CYTH1,NTRK2,EGR1,MAP3K1,CDSN,GSN,LAMB3,GDF15,FAM78A,IRX3,CAV1,GRHL1,TBX3,DLK1,KLF6,KRT19,PPFIBP2…
gene_set_query	661	CTCFL	638.2	ARCHS4 Coexpression,1097;ENCODE ChIP-seq,62;Enrichr Queries,359;ReMap ChIP-seq,260;GTEx Coexpression,1413	SPI1,GABPB2,OSGEPL1,ZFYVE9,ECI1,SERPINE1,EPRS,LIPE,PPP4R1,RUSC2,NIPAL1,LIPG,ZXDC,LONP1,EPC2,VPS35,SAMD11,IER3,PRKAB2,ACSL1,FIBCD1,SYTL1,RUNX1,AFG3L2,LGALS12,TXNIP,TRIB3,KCTD12,CLOCK,ATF3,MTMR1,MTMR3,GIPR,ABCB4,HSPA4L,VPS26A,PIK3R1,CDKN2AIP,DEDD2,CYP27B1,TRPM2,EPB41L5,SGPL1,CRACR2B,RHOT1,RAB11FIP1,LDHD,MAP7,ZBTB7B,PCK1,PPARGC1A,RREB1,PPARGC1B,EGR1,TIPARP,MCAM,SNAI3,SIAH2,PTK6,PARP16,ERAL1,ELL2,FOS…
gene_set_query	662	NR2E3	638.5	ARCHS4 Coexpression,644;Enrichr Queries,633	TENM4,RORA,TMEM182,SLC7A11,PRDM1,NR3C1,ARR3,ETS1,MYOM2,ZFYVE26,DACH1,HEY1,FADS6,LIPG,HEY2,DUSP4,CDKL5,MME,FCRL5,STRBP,MITF,PTGR2,RUNX1,SOAT2,LGALS12,IRF8,LANCL3,PPARG,PIGL,PPARA,SFT2D2,GPRC5C,ATF3,CASZ1,SATB1,PIK3R1,ADH7,NDRG1,THSD4,MALT1,CLN3,KCNV2,PPARGC1A,PPARGC1B,NTRK2,EGR1,EGLN3,JAG1,GDF15,ZBTB16,IRX3,ESR1,TBX3,ACSF2,KLF6,KLF5,NR4A3,BHLHE40,FOSB,MELTF,CDK12
gene_set_query	663	E2F2	639.7	ARCHS4 Coexpression,464;Enrichr Queries,1284;GTEx Coexpression,171	ARHGAP9,SPI1,ITGAM,NCF1,TFRC,NCF2,SOWAHD,NCF4,ITGB2,SLC2A1,SLC4A1,IKZF1,SLC7A11,ETS1,PIK3CG,ADGRE1,SPN,STK10,SLC16A6,RAC2,LONP1,MFSD2B,CYTIP,ERMAP,IER3,DENND2D,DUSP4,PAQR9,RBM15,CD300A,VAV1,HCK,SLC7A5,PHOSPHO1,MTHFD2,SOAT2,CAT,TET3,SDE2,PLBD1,TXNIP,ADAM8,TRIB3,ATF3,SASH3,HEMGN,GYPA,EPB41,TXK,INSIG1,NATD1,WAS,CXCR4,RETN,AOAH,SLC1A5,DEDD2,HCAR2,CD300LB,HMOX1,LRRC25,RBM38,SUZ12,EGR1,GADD45A,GDF15,SI…
gene_set_query	664	NKX61	641.5	ARCHS4 Coexpression,637;GTEx Coexpression,646	GSK3B,HSPB8,ATL2,PRUNE2,HTR2B,SLC2A4,CACNA1H,SYDE2,ACVR1C,DACH1,CHCHD3,PLAGL1,MXI1,NT5DC3,ENPP2,PRKG2,PLCE1,NBN,HADH,RXRG,BCHE,NTRK2,ARG2,RPH3AL,KCNB1,ITGA1,SLC16A12,FBXO30,MLXIPL,DES,SLC7A8,RRAGD,KCNQ4,ESYT2,PDE5A,CYSTM1,FERMT2,KCNK3
gene_set_query	665	TMF1	643	ARCHS4 Coexpression,465;GTEx Coexpression,821	ITSN2,KDM5A,DYRK4,CCNT1,KMT2C,CELF2,CEP85L,JMJD1C,ASB17,CHD2,SPTY2D1,AFF4,CHD1,EEA1,PCM1,NIPBL,MED13,DCAF10,RGS22,ARID2,FNIP1,MAP3K2,USP8,CLUH,PNPLA8,VPS13C,ZFP91,VPS13B,SUCO,ARHGAP28,LNPEP,ANKEF1,ELL2,WAPL,CLK1,AKAP9,ANKRD61,ZSCAN29
gene_set_query	666	BRF2	643.3	ARCHS4 Coexpression,1521;ReMap ChIP-seq,240;GTEx Coexpression,169	SCARB1,ECI1,SERPINE1,GHITM,PVR,DCAF6,CHCHD3,MPC2,SLCO2B1,NARS2,MYOZ1,KCMF1,IFRD1,SYPL2,AFG3L2,RBP4,OBSCN,MYL1,MAP1B,OPTN,UBR3,VPS26A,TMTC1,ART1,EFNB2,BCL2L13,CYP27B1,CMYA5,IP6K3,PDZD7,ITPRID2,CAV1,ANKEF1,GRIN3B,ARHGAP30,AGO2,ACO2,UBAP1L,RNF185,LAT,BCAR3,TRIM72,PHTF2,GSK3B,DENND1B,ITGB2,PLEK,ATP2A1,PYGM,TMEM52,OSBPL11,JPH1,HJV,MYO18B,UQCRFS1,DLAT,PGM1,KDM6B,ZYG11B,MYBPC2,TRIM63,ARHGEF12,TNNC2,ITGA…
gene_set_query	667	ZNF256	643.3	ARCHS4 Coexpression,841;Enrichr Queries,763;GTEx Coexpression,326	MIPEP,PLEKHF2,CSRNP1,SMG1,BTG1,CCNT1,SPIN4,RORA,IRS2,SLC2A3,CTDSPL2,SLC7A11,VLDLR,PCF11,PEG10,VPS35,SERAC1,JARID2,NEPRO,BVES,IER3,MEF2A,UTP15,ARHGEF11,CXADR,VPS13D,ETV3,ATG14,SIRT1,SLC7A5,MAP1B,TET3,TXNIP,ATF3,ABCG1,HBEGF,PPP1R15A,CASZ1,INSIG1,ZBTB43,CXCR4,SDR39U1,ADRB2,RETN,NDRG1,MALT1,ATAD2B,PRDX3,BAG4,BTAF1,ELMSAN1,PODXL,TDG,NOCT,NRIP1,HMOX1,LONRF1,EGR1,EGLN3,RIC1,SLC16A1,TRMT10C,GADD45A,GDF15…
gene_set_query	668	ZSCAN10	644.7	ARCHS4 Coexpression,576;Enrichr Queries,1212;GTEx Coexpression,146	MRS2,TRIM72,SMG1,CHD7,JADE1,TDRP,CIB2,ATP2A1,PYGM,SLC2A3,YBX2,KLHDC7A,PRDM1,OSBPL11,JPH1,MYO18B,HEY2,LONP1,DPF3,CHAC1,MYOZ1,JARID2,PITX3,TGIF1,MYBPC2,PDE4D,TNNC2,SYPL2,SHISA2,ACTA1,OLFM2,OBSCN,MYL1,SOAT2,RRAGD,LGALS12,ADSSL1,SCN4A,CASQ1,SMTNL2,DGKK,PPEF2,ATF3,SLC22A5,EPB41,LAMA1,ZBTB43,CXCR4,HSD17B4,ATP1A2,ASB12,CLN8,HSPD1,CECR2,NLN,ABLIM2,RMND5A,UGP2,PODXL,HSF2,MKNK2,NRIP1,TNNI2,APOE,IP6K3,SH2B2…
gene_set_query	669	IRF3	646.8	ARCHS4 Coexpression,326;ENCODE ChIP-seq,95;Enrichr Queries,1298;ReMap ChIP-seq,249;GTEx Coexpression,1266	TRIO,SPI1,ZFYVE9,MAML1,NCF4,IRS2,CBLB,NR3C1,EPRS,ETS1,STK10,ZFYVE26,HERC3,CHCHD3,VPS35,CHAC1,ARID2,PDK2,PITX3,CDKL5,KDM2A,IST1,SLC11A1,GLCE,MCCC1,RFX2,SYTL1,TEX2,RUNX1,KCTD9,MTHFD2,RGS9BP,PPP1R3E,SBDS,DPEP2,TXNIP,ATF7,TTLL11,ADAM8,SQSTM1,ATF3,NOTCH1,EPB41,INSIG1,SLC1A5,DEDD2,EFNB2,MBTD1,CD79A,CD19,INPP5D,HMOX1,THEM4,APOE,ZBTB7B,PLTP,PDZD7,EGR1,PDHA1,GOT1,HSPA5,FAM78A,SNAI3,ZBTB11,KLHL24,CS,ALDH6A…
gene_set_query	670	NRL	648	ARCHS4 Coexpression,443;Enrichr Queries,911;GTEx Coexpression,590	ANKRD33B,PLXND1,ECI1,CHD7,BHLHE41,RORA,IRS2,IKZF1,SLC7A11,PRDM1,ARR3,ESPN,DHTKD1,EFR3A,PPIP5K1,PEG10,HEY2,DPF3,ACADM,TAPT1,SAMD11,EOMES,NCOA1,PDHX,SREBF1,HSDL2,KCNH4,ELOVL4,RALGAPA1,MRPS22,MITF,PTGR2,ANO5,PGF,NIPSNAP2,RUNX1,ALDH5A1,SOAT2,RGS9BP,PCCB,RRAGD,PAX9,PPARG,HAGH,MGARP,PPARA,ATF3,CEBPA,CASZ1,SPTBN5,CXCR4,TULP1,FOXO1,GLB1L2,KCNV2,HSF2,LDHD,THEM4,PPARGC1A,RXRG,EGR1,GDF15,KCNB1,ZBTB16,DENND4…
gene_set_query	671	TERF1	648.8	ARCHS4 Coexpression,528;Enrichr Queries,1070;ReMap ChIP-seq,101;GTEx Coexpression,896	SCARB1,NRROS,TRIO,FAM13B,CCNI,TFRC,ZFYVE9,GPR65,JADE1,IRS2,KLHDC7A,IKZF1,NR3C1,EPRS,ZC3H12D,STK10,LGALS3,RUSC2,GRB10,EPC2,DIP2C,GLUL,CXADR,IST1,ACSL1,CD180,CHIT1,RNF125,SOAT2,MAP1B,TXNIP,TRIB3,DGKK,IGSF6,GIPR,INSIG1,MGST3,BAZ2B,PIK3R1,LY9,ARHGAP22,PRDX3,CD79A,NLN,BAG4,RAB11FIP1,PODXL,INPP5D,LDHD,NLRP3,RREB1,SKIL,IVNS1ABP,HSPA9,EGR1,RABGAP1L,HSPA5,FAM78A,DENND4A,EDEM1,SIAH2,TRPV2,LNPEP,SLC16A10,ER…
gene_set_query	672	DBP	649.3	ARCHS4 Coexpression,683;Enrichr Queries,103;GTEx Coexpression,1162	TRIM72,SLC27A1,BTG1,GABPB2,TFRC,SERPINE1,TCF23,BHLHE41,SLC2A1,SLC40A1,IRS2,LGALS3,PPIP5K1,ENPP2,PDK4,PIM3,CCNL1,GLUL,TMED5,PDK2,TGM2,IER3,COA5,KLF10,SREBF1,USP8,ZYG11A,DGAT2,ELOVL4,CISH,HMGCS1,OLFM2,SOAT2,COL6A1,TXNIP,CARD14,ATF3,MGLL,RNF165,PPP1R15A,CEBPA,DLX5,INSIG1,LPL,PIK3R1,NDRG1,TOB1,FAM117B,FOXO1,CIART,SELENBP1,SULT1A1,FOXRED2,CLN3,HCAR1,UCP2,MKNK2,MXI1,HMOX1,FSD2,APOE,CNNM2,PLTP,PDZD7,IVN…
gene_set_query	673	PRDM10	650.7	ARCHS4 Coexpression,1431;Enrichr Queries,345;GTEx Coexpression,176	TRIM72,PHTF2,SMG1,TRIO,LPGAT1,TENM4,CHD7,FAM13A,JMJD1C,PYGM,RORA,IRS2,OSBPL11,CHD2,JPH1,ETS1,LYST,SYNE2,RPS6KA3,ZFYVE26,HERC3,NIPBL,PPIP5K1,HJV,JARID2,MYOZ1,ARID2,TECTA,KLF10,ZYG11B,ARHGEF12,GLCE,ABCC5,VPS13C,PDE4D,TNNC2,TET2,DYRK1A,MTUS1,FAM126B,RSBN1,NCOR1,LGALS12,TET3,LCOR,SMTNL2,UTRN,CLOCK,ATF3,MTMR1,NOTCH1,MTMR3,EPB41,SATB1,KMT2C,DOT1L,ZBTB43,ASB12,BAZ2B,PIK3R1,NR2C2,NDRG1,ATAD2B,CECR2,HECTD…
gene_set_query	674	EN1	651	ARCHS4 Coexpression,583;Enrichr Queries,1144;GTEx Coexpression,226	TRIM72,GSK3B,CCNI,RORA,ATP2A1,PYGM,SLC7A11,PRDM1,JPH1,ELFN1,EEA1,DACH1,CHCHD3,HEY1,HJV,CHL1,PEG10,MYOZ1,PITX3,TRIM67,UTP15,EOMES,OSR2,ZYG11B,POSTN,MYBPC2,MME,TNNC2,AMPD1,EBF2,SYPL2,ETV3,MID2,RUNX1,ACTA1,SLC9A4,LMX1A,MYL1,MAP1B,PAX9,PKP1,COL6A3,LANCL3,SCN4A,PPARG,CASQ1,SMTNL2,OPTN,ATF3,RNF165,FBN2,POPDC3,CASZ1,PCOLCE2,DLX5,ZBTB43,CXCR4,ASB12,ART1,EFNB2,BCL2L13,NLN,HLX,SLIT1,TNNI2,CACNA1S,MUC6,COL2…
gene_set_query	675	ZSCAN29	651.3	ARCHS4 Coexpression,551;Enrichr Queries,33;GTEx Coexpression,1370	PANK3,IRS2,NR3C1,EPRS,MPC2,EPC2,ARID2,ZBTB39,MYLIP,DYRK1A,MTUS1,MAP1B,TXNIP,CLOCK,ATF3,NOTCH1,KMT2C,HSPA4L,BAZ2B,PIK3R1,SLC1A5,MBTD1,SBNO1,HIVEP2,SKIL,PPARGC1B,IVNS1ABP,EGR1,POU2F1,CHKA,CBX4,TIPARP,ZBTB10,NR1D2,ANKEF1,KLHL24,SSH2,WAPL,AGO2,BHLHE40,JMY,MELTF,CDK12,MXD1,BRWD1,BRWD3,CPEB4,SETD5,SMG1,CHD7,PTEN,YBX2,CHD2,CHD1,MYSM1,PCM1,NIPBL,PCF11,FLVCR1,JARID2,KDM6B,KLF10,STRBP,TSC22D2,TET2,ZFP91,GP…
gene_set_query	676	ISL1	651.3	ARCHS4 Coexpression,373;Enrichr Queries,845;GTEx Coexpression,736	PHTF2,PDE3B,PTEN,PRDM1,ETS1,GHR,EDNRA,CCKAR,ALCAM,DACH1,CAPN6,HEY1,PEG10,RASSF6,ENPP2,PDK4,PLCE1,CTSE,HADH,SGCG,SAMD11,OSR2,GHSR,LIMCH1,SEMA6D,SLC30A4,EBF2,SHISA2,MUC5AC,SLC9A4,SLC7A8,MAP1B,RRAGD,TXNIP,KCTD12,ATF3,FBN2,CHRNA2,DLX5,SATB1,GIPR,SLC41A2,CXCR4,EFNA5,GNAI1,GLB1L2,EFNB2,ACVR1C,FLRT3,PLAGL1,GCNT4,GPR155,PPARGC1A,RXRG,MEST,MUC6,NTRK2,EGR1,EGLN3,RPH3AL,JAG1,ABCA5,CAV1,IRX3,EPHX2,SLC16A12,E…
gene_set_query	677	AHCTF1	652	ARCHS4 Coexpression,329;Enrichr Queries,622;GTEx Coexpression,1005	SMG1,KDM5C,DDX3X,TRIO,PANK3,TFRC,CCNT1,CHD7,JMJD1C,YBX2,IRS2,CHD2,EPRS,AFF4,CHD1,PCM1,NIPBL,MED13,OPA1,NAMPT,SACS,CEP170,ARID2,ANKRD7,RBM15,ZFP91,ATP11B,URB1,SIRT1,PATL1,ADAM2,IQCN,NCOR1,LCOR,SMCR8,UTRN,PPP1R15B,KMT2C,CEP85L,PIK3R1,NR2C2,ACACA,HSPD1,ECPAS,BTAF1,HECTD1,MAT2A,NRIP1,RBBP6,RGS22,SKIL,IVNS1ABP,SUZ12,HSPA9,EGR1,RBM39,ITPRID2,LRBA,ARHGAP28,ADAM30,PTPN12,LARP4,WAPL,LRPPRC,SLC4A7,MLLT10,K…
gene_set_query	678	ZSCAN16	652	ARCHS4 Coexpression,1168;Enrichr Queries,558;GTEx Coexpression,230	ARHGAP9,KDM5C,SPI1,BTG1,TRIO,NCF1,NCF2,GPR65,SOWAHD,NCF4,AQP9,SLC40A1,IRS2,SLC2A3,SLC7A11,VLDLR,EPRS,ETS1,PIK3CG,DUSP10,HEY1,RAC2,LONP1,FFAR2,YWHAG,IER3,DUSP4,TGIF1,ARHGEF11,MYLIP,CXADR,CLUH,HMGCS1,ACSL1,VAV1,PGF,HCK,SLC7A5,MTHFD2,PPP1R3D,BTK,DPEP2,TLR9,PLBD1,TLR8,TXNIP,ADAM8,TRIB3,LCP1,ATF3,SASH3,PPP1R15A,IGSF6,SATB1,STAU2,DLX5,PELI2,WAS,NEDD9,CXCR4,BAZ2B,NDRG1,FOXO1,EFNB2,FUT7,CYTH4,MAT2A,HMOX1…
gene_set_query	679	HMGN3	652.5	ARCHS4 Coexpression,1525;ENCODE ChIP-seq,98;ReMap ChIP-seq,257;GTEx Coexpression,730	AHCYL2,NRROS,ECI1,NDUFA10,CIB2,JADE3,PRDM1,SAT1,STK10,MPC1,FADS6,ZXDC,LONP1,C3AR1,DPF3,PIM3,SAMD11,DYNC2H1,USP8,KCNH4,GAS2L3,CXADR,DGAT2,IST1,ACSL1,SLC11A1,GPT2,FIBCD1,RFX2,SYTL1,SLC30A1,ATG14,GEM,AFG3L2,OBSCN,MFNG,PKP2,TRIB3,ADAM8,UQCRC2,SQSTM1,OPTN,ABCB6,GIPR,INSIG1,ABHD5,ADRB2,CDKN2AIP,RHOBTB1,PRDX3,CYP27B1,PORCN,FUT7,CRACR2B,PODXL,CD19,VPS11,APOE,ZBTB7B,PCK1,HHATL,EGR1,CBX4,ABCA5,ARHGEF37,SNA…
gene_set_query	680	USF2	652.6	ARCHS4 Coexpression,944;ENCODE ChIP-seq,14;Enrichr Queries,1133;ReMap ChIP-seq,183;GTEx Coexpression,989	AHCYL2,PANK3,SPI1,ECI1,CLEC10A,SERPINE1,EPRS,CCAR1,LIPE,ZFYVE26,SCP2,RUSC2,LONP1,VPS35,CHAC1,GLUL,PDK2,IER3,MEF2A,PAQR9,MCCC1,HOGA1,ATG14,RUNX1,SLC5A6,CHIT1,CYP27A1,PPA1,PPP1R3E,ACOT2,TXNIP,KCNQ4,TRIB3,TTLL11,ATF3,SPRR2E,MTMR2,ABCB6,EPB41,MTTP,VPS26A,PIK3R1,DEDD2,MBTD1,CYP27B1,NLN,TRPM2,CRACR2B,RAB11FIP1,PRKAR2B,VPS11,HMOX1,APOE,ZBTB7B,RREB1,EGR1,SIAH2,EDEM1,ADHFE1,NR1D2,FOSL1,MLLT10,ALDH6A1,PRXL…
gene_set_query	681	ZNF224	652.7	ARCHS4 Coexpression,660;Enrichr Queries,537;GTEx Coexpression,761	PUS10,SMG1,GABPB2,TCF23,RASEF,PTEN,JMJD1C,RORA,IRS2,SLC2A3,TMEM182,CTDSPL2,CHD2,MYSM1,LYST,ZFYVE26,NIPBL,EPB41L4A,ING3,PCF11,SPTLC3,EPG5,FCRL5,VPS13C,TSC22D2,TET2,VPS13B,RFX3,TSC1,ABCC9,AKAP9,TXNIP,LCOR,SMCR8,SFT2D2,ASPA,ATF3,PPP1R15A,NOTCH1,SATB1,KMT2C,BAZ2B,PIK3R1,SPTY2D1,FAM214A,GK5,DRAM2,GPR155,NKTR,SUZ12,IVNS1ABP,EGR1,RBM39,RIC1,ABCA5,DENND4A,GDF15,KCNB1,OGA,LNPEP,NR1D2,KLHL24,DDHD1,VEGFA,KL…
gene_set_query	682	HMG20A	655.7	ARCHS4 Coexpression,1071;Enrichr Queries,576;GTEx Coexpression,320	MRS2,PHTF2,GSK3B,GFM1,TRIO,BTG1,OSGEPL1,TNFRSF13B,CELF2,CHD7,JADE1,SLC2A1,JMJD1C,RORA,NR3C1,EPRS,ETS1,NIPBL,PPP4R1,OPA1,NARS2,DPF3,VPS35,CEP170,ACADM,JARID2,METTL15,GLUL,TECTA,MEF2A,KLF10,ZYG11B,ARHGEF12,CXADR,ATP11C,PTGR2,NIPSNAP2,VWA8,NCOR1,TXNIP,LCOR,VDAC1,ITGA6,GLCCI1,UTRN,CAMK2D,SGMS1,SATB1,ABHD5,PIK3R1,NDRG1,TOB1,FOXO1,FAM117B,HSPD1,SBNO1,HSF2,MXI1,NRIP1,THEM4,FSD2,HIVEP2,ZBTB7B,RREB1,IVNS1…
gene_set_query	683	TCF20	655.7	ARCHS4 Coexpression,724;Enrichr Queries,978;GTEx Coexpression,265	KDM5A,GSK3B,SETD5,SMG1,KDM5C,TRIO,PANK3,SOWAHC,CHD7,JMJD1C,RORA,IRS2,CHD2,EPRS,AFF4,SYNE2,CMIP,NIPBL,MED13,TRIM29,NIPAL1,ARID2,JARID2,CERS3,ARHGEF11,MREG,KDM2A,ARHGEF12,CLUH,STRBP,VPS13D,DYRK1A,ATP11B,URB1,ETV3,TMPRSS11F,ARL4A,NCOR1,MAP1B,TET3,PKP1,LCOR,RAB38,SMCR8,UTRN,CARD14,MTMR1,NOTCH1,SATB1,MGST3,KMT2C,PIK3R1,SLC7A1,EVPL,ACACA,ECPAS,ALDH3B2,SGPL1,FAM83F,NRIP1,PLAGL2,HIVEP2,MAPK6,RREB1,ZBED4,…
gene_set_query	684	ZNF516	656.3	ARCHS4 Coexpression,323;Enrichr Queries,314;GTEx Coexpression,1332	TRIO,SPI1,NCF1,NCF2,CELF2,CHD7,NCF4,ITGB2,RORA,IRS2,SLC2A3,NR3C1,ETS1,ELFN1,CCAR1,LFNG,HK3,GLT1D1,DACH1,GRB10,FFAR2,ARID2,DIP2C,JARID2,IER3,DUSP4,KDM6B,OSR2,KDM2A,PRKCE,PDE4D,RFX2,TET2,GAB2,TMEM170B,RUNX1,IQCN,SLC7A5,HCK,MAP1B,AKAP9,TXNIP,LCOR,PLBD1,TLR8,ITGA6,ADAM8,KCTD12,UTRN,MGLL,MTMR3,SATB1,KMT2C,DOT1L,PELI2,C5AR1,WAS,NEDD9,CXCR4,SDR39U1,PIK3R1,BAZ2B,NDRG1,FOXO1,CACNA1H,EFNB2,FGD4,CYTH4,MXI1,…
gene_set_query	685	POU3F1	656.8	Literature ChIP-seq,39;ARCHS4 Coexpression,1313;Enrichr Queries,662;GTEx Coexpression,613	LPGAT1,CCNI,CBLB,EDNRB,CNST,TRIM29,NIPAL1,LIPG,LONP1,IL12B,PLCE1,BVES,GLUL,IER3,CXADR,GLCE,IFRD1,EBF2,UNC5C,CMBL,CHIT1,MAP1B,LGALS12,AKAP9,KCNQ4,VDAC1,KCTD12,ATF3,ACOT4,KCTD16,CASZ1,TSHZ1,APCDD1,SAMSN1,RAB11FIP1,AGMO,HIVEP2,ZBTB7B,A2M,PPARGC1A,EGR1,CDSN,JAG1,GADD45A,ABCA6,PARP16,MARCO,TMCC3,CDK12,CPEB4,CSRNP1,DENND1B,SETD5,BTG1,TENM4,KRT23,PTPRM,WASL,LIMD1,AACS,NIPBL,HEY1,SPTLC3,B3GALT2,HEY2,DLAT…
gene_set_query	686	ZNF91	657.3	ARCHS4 Coexpression,604;Enrichr Queries,496;GTEx Coexpression,872	DENND1B,SMG1,PANK3,BTG1,TFRC,CHD7,JMJD1C,IRS2,SLC2A3,NR3C1,EPRS,ARHGAP5,SYNE2,NIPBL,ALCAM,DACH1,PPIP5K1,SPTLC3,CHL1,CEP170,GLUL,RALGPS1,TRIM67,IER3,BNIP3L,ZYG11B,CXADR,HMGCS1,RALGAPA1,ACSL1,GLCE,VPS13C,VPS13A,MTUS1,VPS13B,TSC1,ANO5,SLC7A5,PPP1R3E,MAP1B,AKAP9,TXNIP,LCOR,KCTD12,PPP1R15A,SLC22A5,SATB1,KMT2C,INSIG1,PPM1H,CXCR4,BAZ2B,PIK3R1,NDRG1,FAM214A,TOB1,FGD4,RMND5A,UGP2,NRIP1,MEST,TMEM120B,EGR1,…
gene_set_query	687	L3MBTL4	657.5	ARCHS4 Coexpression,853;GTEx Coexpression,462	KDM5A,KDM3A,GABPB2,DLX5,TCF23,RORA,TMEM182,ESPN,SYNE2,MBTD1,SGPL1,FAM83F,HCAR1,TRIM29,SPTLC3,FADS6,LIPG,PLCE1,DRD1,ARID2,TRIM66,CERS3,CXADR,MAP3K1,CDKL5,SLC36A2,ANKEF1,ETV3,TRMT9B,ARL4A,SLC9A4,PPFIBP2,XPNPEP3,PKP1,RAB38,REEP6,CARD14,ASPA
gene_set_query	688	SIM2	658	ARCHS4 Coexpression,483;Enrichr Queries,821;GTEx Coexpression,670	TRIM72,GABPB2,TENM4,SOWAHC,SERPINE1,TCF23,RASEF,RORA,IRS2,TMEM182,PRDM1,SLC7A11,AACS,COMP,PPP4R1,FAM110C,PDK4,BVES,DUSP4,OSR2,SERPINB2,SLC36A2,MME,LIMCH1,SEMA6D,SLC30A4,DYRK1A,EBF2,URB1,TMPRSS11F,PTGR2,RUNX1,ACTA1,SLC9A4,PAX9,LGALS12,PPARG,TRIB3,CARD14,ASPA,DSC2,ATF3,FBN2,CASZ1,CHRNA2,CRCT1,ADH7,EFNA5,SLC7A1,EVPL,NDRG1,SLC5A3,THSD4,PRRG4,GK5,FAM83F,HCAR1,P2RY1,MEST,PDZD7,MPZL2,FAM83A,NTRK2,EGR1,E…
gene_set_query	689	GATA5	658	ARCHS4 Coexpression,364;Enrichr Queries,836;GTEx Coexpression,774	TMEM45B,PRDM9,DGKD,DHRS11,ACAA2,ATP2A3,RORA,ESPN,OPLAH,CCKAR,HEY1,HEY2,CTSE,TGM2,EOMES,SLC6A19,MME,KCNK13,LMO2,PLEKHG6,MYO7B,SHISA2,MUC5AC,PGF,RUNX1,ACTA1,SLC9A4,SOAT2,PKP2,IRF8,PRR15,PPARG,TRIM15,SMTNL2,GPRC5C,ATF3,ENPEP,CAMK2D,LAMA1,MAOA,DOT1L,MTTP,CXCR4,LPL,SLC3A1,ATP1A2,LRP2,ADH7,AXDND1,AGPAT2,CACNA1H,VTN,ADGRG7,HLX,GPC3,SLIT1,PCK1,MUC6,EGR1,BCHE,ACE,GDF15,IRX3,EPHX2,LRRC66,TBX3,DLK1,ATP4A,ML…
gene_set_query	690	SPDEF	659	ARCHS4 Coexpression,529;Enrichr Queries,613;GTEx Coexpression,835	TMEM45B,RASEF,ATP2A3,EPRS,ETS1,CXCL2,GHR,LFNG,LGALS3,CHAC1,CFAP44,TGM2,IER3,DUSP4,ABCC4,SREBF1,SLC30A4,SYTL1,SORD,SHROOM3,PRLR,SLC7A5,FOLH1,MTHFD2,SOAT2,CAT,DOK7,TXNIP,PRR15,PPARG,TRIB3,ATF3,CEBPA,CASZ1,CHRNA2,SATB1,INSIG1,CXCR4,SLC1A5,NDRG1,TOB1,EVPL,ACACA,CACNA1H,GLB1L2,SELENBP1,ALDH3B2,CRACR2B,NRIP1,MAP7,HMOX1,APOE,ZBTB7B,MEST,GALNT6,EGR1,CBX4,GADD45A,GDF15,IRX3,MUC5B,ESR1,TBX3,FOSL1,NET1,TSPA…
gene_set_query	691	TCF24	659	ARCHS4 Coexpression,1256;Enrichr Queries,641;GTEx Coexpression,80	NDUFA10,GHITM,COX6A2,COMP,LGALS3,EDNRB,MPC1,NIPAL1,FAM110C,LIPG,LEPR,ENPP2,PDK4,PLCE1,CHAC1,BVES,PDHX,ACTN2,EBF2,SHISA2,SDHA,CPT1B,OLFM2,LGALS12,RRAGD,PKP2,UQCRC2,ATF3,ENPEP,LPL,ADRB2,NDRG1,SBNO1,APOE,CCDC141,ZBTB7B,MYH7B,HHATL,EGR1,PDHA1,GOT1,CHCHD10,CS,MLXIPL,TMEM116,PRXL2A,COL5A3,BHLHE40,CYCS,ACO2,ANKRD33B,FASTKD1,TCF23,TMEM182,CHRDL1,MYOM2,LMOD2,GHR,CSRP3,B3GALT2,IDH3B,UQCRFS1,ACADM,DLAT,SGCG…
gene_set_query	692	RFX6	661.3	ARCHS4 Coexpression,269;Enrichr Queries,933;GTEx Coexpression,782	KLB,PHTF2,SLC44A3,RASEF,PDE3B,PTEN,GHR,CCKAR,DACH1,EDNRB,CAPN6,SCP2,MPC2,RASSF6,ENPP2,PDK4,PLCE1,CTSE,HADH,SGCG,POSTN,MME,ANXA4,GPT2,SEMA6D,MUC5AC,SLC9A4,LMX1A,SLC7A8,RNF128,SOAT2,LGALS12,RRAGD,TXNIP,KCTD12,GPRC5C,ATF3,FREM2,BCAT2,SLC22A3,GIPR,SLC41A2,ETFDH,HSD17B12,ADH7,APCDD1,GNAI1,PRDX3,TRPM2,CRACR2B,ACVR1C,RASD1,NPC1L1,PLAGL1,GPC3,GCNT4,PCK1,MUC6,NTRK2,EGR1,RPH3AL,LAMB3,ABCA5,ZBTB16,EPHX2,SLC…
gene_set_query	693	ZKSCAN3	663.7	ARCHS4 Coexpression,545;Enrichr Queries,162;GTEx Coexpression,1284	TRIM72,SMG1,BTG1,GABPB2,MAML1,CELF2,CHD7,TCF23,RASEF,SLC2A1,JMJD1C,IRS2,TMEM182,NR3C1,EPRS,AFF4,SYNE2,NIPBL,PDK4,JARID2,GLUL,TGIF1,KDM6B,KLF10,SREBF1,USP8,CDKL5,SLC36A2,ABCC5,TET2,MTUS1,VPS13B,ABCC9,PTGR2,PGF,SLC9A4,TXNIP,ITGA6,SFT2D2,ASPA,ATF3,KDM7A,KDM3A,NOTCH1,KMT2C,BAZ2B,PIK3R1,CLCN3,NDRG1,TOB1,RHOBTB1,GK5,CLN3,HCAR1,PLAGL1,NOCT,MKNK2,MXI1,NRIP1,APOE,HIVEP2,RREB1,SKIL,PDZD7,NKTR,IVNS1ABP,COL2…
gene_set_query	694	IRX3	663.7	ARCHS4 Coexpression,769;Enrichr Queries,731;GTEx Coexpression,491	BTG1,HSPB8,SERPINE1,SLC2A1,KRT23,RORA,IRS2,OPLAH,LGALS3,ALCAM,HEY1,TRIM29,SPTLC3,NIPAL1,PDK4,TGM2,IER3,CERS3,DUSP4,SREBF1,CXADR,CLUH,ELOVL4,LIMCH1,SHROOM3,SHISA2,ETV3,SLC7A5,COL6A2,TET3,COL6A1,DOK7,PKP1,TXNIP,RAB38,CARD14,ATF3,CEBPA,CASZ1,DLX5,CXCR4,LPL,EFNA5,EVPL,NDRG1,EFNB2,ALDH3B2,FAM83F,CRACR2B,FLRT3,APOE,ZBTB7B,MEST,EGR1,GALNT6,EGLN3,MAP3K1,CDSN,JAG1,GSN,CBX4,GADD45A,GDF15,ZBTB16,CAV1,CYP4B1…
gene_set_query	695	BBX	664.7	ARCHS4 Coexpression,377;Enrichr Queries,233;GTEx Coexpression,1384	KDM5A,DYRK4,GSK3B,TRIO,BTG1,SPI1,NRROS,CELF2,CHD7,NCF4,ITGB2,JMJD1C,RORA,IRS2,CBLB,ARHGAP5,NR3C1,CHD2,EPRS,ETS1,AFF4,CHD1,SYNE2,EEA1,PCM1,NIPBL,MED13,ALCAM,CEP170,PIM3,ARID2,JARID2,ARHGEF12,CLUH,VPS13C,TET2,ZFP91,ATP11B,RUNX1,HCK,MAP1B,AKAP9,TXNIP,LCOR,UTRN,STK40,CEBPA,CAMK2D,KMT2C,C5AR1,WAS,BAZ2B,PIK3R1,NDRG1,AGPAT2,FOXO1,SBNO1,MXI1,NRIP1,RGS22,HIVEP2,GPR156,ZBTB7B,RREB1,SKIL,NKTR,CCR1,EGR1,MAP3…
gene_set_query	696	ZIC3	665	Literature ChIP-seq,120;ARCHS4 Coexpression,618;Enrichr Queries,1008;GTEx Coexpression,914	TENM4,TFRC,CHD7,JADE1,RORA,SLC2A3,PRDM1,CHRDL1,CHD1,EPB41L4A,DACH1,EDNRB,DEPTOR,PPIP5K1,HEY1,ACP6,HEY2,ENPP2,DPF3,DLAT,JARID2,TRIM67,EOMES,TGIF1,CXADR,MME,HMGCS1,GLCE,ITGA1,EBF2,ZFP91,SHISA2,KCTD6,LGALS12,PAX9,WAC,TXNIP,KCTD12,SQSTM1,GRAMD1B,EPB41,LAMA1,PPM1H,CXCR4,LPL,HSD17B4,ATP1A2,PDHB,CLN8,HSPD1,CECR2,NLN,PORCN,UGP2,PODXL,NOCT,MXI1,GPC3,SLIT1,APOE,HIVEP2,MEST,SKIL,PDZD7,ZBTB18,TMEM120B,EGR1,J…
gene_set_query	697	SHOX	667	ARCHS4 Coexpression,606;Enrichr Queries,1275;GTEx Coexpression,120	BCAR3,TRIM72,GBE1,FHL1,TCF23,AQP7,RORA,PRDM1,SLC2A4,NR3C1,EEA1,GHR,COMP,LIPE,AIFM2,STBD1,PLCE1,CD36,ME2,USP8,KCNH4,EBF2,ABCC9,MITF,MID2,RUNX1,SLC7A5,TMEM135,CD200R1,SLC9A4,GPD1,PAX9,SDE2,PLIN4,ANGPTL2,PPARG,SCN4A,PLIN1,SIK2,PPARA,OPTN,KDM7A,TRARG1,USP13,DLX5,NPR1,SEMA3G,LPAR4,FOXO1,APOLD1,ECPAS,ART1,SULT1A1,UGP2,HCAR1,PALMD,NRIP1,CHSY3,CNNM2,CD300LG,TBC1D15,PDZD7,NTRK2,EGR1,OSBPL6,NEGR1,GDF15,ZBT…
gene_set_query	698	KDM2A	668	ARCHS4 Coexpression,385;GTEx Coexpression,951	KDM5A,SMG1,KDM5C,PRDM9,CDKN1B,MAML1,DOCK8,DOT1L,ATP2A3,WAS,IKZF1,ESPN,ITGAL,ETS1,MBTD1,SBNO1,STK10,TATDN2,MKNK2,PLAGL2,ARID2,JARID2,ZBTB7B,CYTH1,KDM6A,FAM78A,ATP11B,TDRD6,SSH2,PATL1,MLLT10,ARL4A,ARHGAP30,PARVG,TXNIP,SMCR8,PTPN6,CDK12,LCP1,MYO1G
gene_set_query	699	ZNF33B	669.3	ARCHS4 Coexpression,932;Enrichr Queries,216;GTEx Coexpression,860	DENND1B,SLC44A3,BTG1,CDKN1B,CELF2,RASEF,TCF23,PTEN,SLC40A1,JMJD1C,RORA,IRS2,SLC7A11,EPRS,SYNE2,MFSD8,ING5,ALCAM,GRB10,LONP1,KMT5B,JARID2,IER3,DUSP4,MYLIP,CXADR,CLUH,ANXA4,STRBP,VPS13A,TET2,RFX3,SIRT1,SLC7A5,RNF144B,MAP1B,AKAP9,TXNIP,LCOR,UTRN,ALDOA,ATF3,SATB1,CXCR4,BAZ2B,PIK3R1,FAM214A,FAM117B,CRACR2B,ADGRG6,MXI1,NRIP1,LRRC8D,KANSL1L,IVNS1ABP,EGR1,RPH3AL,RABGAP1L,JAG1,MAP3K1,GADD45A,GDF15,BNIP3,I…
gene_set_query	700	ZBTB7A	672	ARCHS4 Coexpression,1158;ENCODE ChIP-seq,24;Enrichr Queries,766;ReMap ChIP-seq,237;GTEx Coexpression,1175	ITSN2,RB1,LPGAT1,PANK3,CCNI,ECI1,SERPINE1,LGALS3,EFR3A,RUSC2,NIPAL1,PLCE1,CHAC1,SAMD11,CXADR,NHLRC3,SLC11A1,FIBCD1,SYTL1,MTUS1,SLC6A13,ATG14,RUNX1,RBP4,MAP1B,TXNIP,PRR15,ATF7,VDAC1,KCTD12,CLOCK,ATF3,OPTN,FREM2,MTMR1,MTMR2,SPTBN5,SLC22A5,PRDM15,PIK3R1,EVPL,MBTD1,NLN,CRACR2B,RHOT1,APOE,HIVEP2,ZBTB7B,AMZ1,RREB1,EGR1,RABGAP1L,ACE,FAM78A,SNAI3,SIAH2,PTK6,SLC16A10,PARP16,FOSL1,FA2H,GRIN3B,EIF5,AGO2,FER…
gene_set_query	701	CCDC17	672.5	ARCHS4 Coexpression,727;GTEx Coexpression,618	ARHGAP9,DTHD1,SPI1,NCF2,NCF4,ADH7,STX11,ALCAM,A2M,PAG1,CFAP44,ANKDD1B,DYNC2H1,CCDC153,DNAH10,SLC11A1,RFX3,DNAJB13,APOBR,CYP4B1,VWA3A,VAV1,MUC5AC,HCK,GRIN3B,DHRS9,GSTA2,GSTA1,NEK10,PRR15,SAXO2,NEK11
gene_set_query	702	ZNF443	672.7	ARCHS4 Coexpression,914;Enrichr Queries,565;GTEx Coexpression,539	PUS10,PLXND1,SH2D4B,AQP9,CHD7,PDE3B,LRMP,IRS2,SLC2A3,SLC7A11,ETS1,HK3,LGALS3,GLT1D1,ALCAM,VPS35,RIOK2,ARID2,BVES,HIBCH,IER3,DUSP4,TGIF1,KLF10,MYLIP,CXADR,ZBTB34,FAM126B,PGF,SLC7A5,SOAT2,PPP1R3D,PLBD1,TLR8,TXNIP,LCOR,ITGA7,ITGA6,TRIB3,LCP1,SYNC,ATF3,HBEGF,IGSF6,CLEC12A,HPGD,KMT2C,NEDD9,CXCR4,BAZ2B,PIK3R1,ADRB2,SAMSN1,NDRG1,FAM117B,EFNB2,PRDX3,SBNO1,BAG4,FUT7,ASTE1,CD300LD,PDSS1,SKIL,IVNS1ABP,EGR1,…
gene_set_query	703	MYBL2	672.8	Literature ChIP-seq,160;ARCHS4 Coexpression,1524;ENCODE ChIP-seq,115;Enrichr Queries,1402;ReMap ChIP-seq,27;GTEx Coexpression,809	SLC23A3,GABPB2,TFRC,SERPINE1,JMJD1C,EPRS,CCAR1,ZC3H12D,RPS6KA3,ZFYVE26,CNST,EVA1A,SCP2,RASSF4,PEG10,NAMPT,LONP1,CCNL1,IER3,MEF2A,PRKAB2,CXADR,SLC11A1,KCNK13,MTUS1,SYTL1,UPB1,RUNX1,CYP27A1,MTHFD2,SOAT2,PPP1R3E,BTK,TXNIP,TRIB3,VDAC1,UQCRC2,ATF6,ABCB6,MGST3,CD79A,EPB41L5,FLRT3,LDHD,VPS11,HMOX1,APOE,A2M,PCK1,ZBTB7B,ZBED4,EGR1,CHKA,ABCA5,TIPARP,GADD45A,EDEM1,SIAH2,EAF1,PARP16,LARP4,ELL2,FOSL1,ACER2,ML…
gene_set_query	704	ZNF778	675.3	ARCHS4 Coexpression,686;Enrichr Queries,587;GTEx Coexpression,753	TRIM72,TRIO,BTG1,PLXND1,CHD7,TCF23,RASEF,SLC7A11,CHD2,CMIP,AACS,DCAF6,MED13,RIOK2,BVES,IER3,UTP15,KCMF1,DUSP4,KDM6B,KLF10,USP8,ZYG11A,CDKL5,SLC36A2,TET2,MTUS1,CLPX,RUNX1,SLC7A5,SLC9A4,TXNIP,LCOR,SMCR8,SYNC,UTRN,PPARA,CARD14,ASPA,ATF3,PPP1R15A,EPB41,KMT2C,INSIG1,KLHL11,PIK3R1,SLC1A5,SDAD1,SPTY2D1,NR2C2,NDRG1,TOB1,ARHGAP12,BCL2L13,HECTD1,HCAR1,PODXL,DNAJC21,MKNK2,HIVEP2,ZBTB7B,RREB1,PDZD7,EGR1,TRMT…
gene_set_query	705	ZNF7	675.7	ARCHS4 Coexpression,855;Enrichr Queries,610;GTEx Coexpression,562	BCAR3,TRIM72,SMG1,GABPB2,MAML1,CHD7,TCF23,RASEF,SLC2A1,IRS2,EPRS,MFSD8,ZFYVE26,EFR3A,ALCAM,PCF11,RFK,ZXDC,LONP1,EPC1,KMT5B,JARID2,NEPRO,BVES,IER3,TGIF1,KLF10,USP8,SUN1,SLC36A2,IFRD1,ATG14,SIRT1,PTGR2,RSBN1,PGF,SLC7A5,MTHFD2,SOAT2,TXNIP,PLIN2,SQSTM1,CARD14,ASPA,ATF3,NOTCH1,SLC22A5,INSIG1,PRDM15,HSD17B12,NDRG1,MBTD1,CLN3,HCAR1,MKNK2,HMOX1,SKIL,PDZD7,IVNS1ABP,EGR1,POU2F1,ABCA5,CBX4,GADD45A,GDF15,FOX…
gene_set_query	706	ETV1	676	ARCHS4 Coexpression,1164;Enrichr Queries,418;ReMap ChIP-seq,167;GTEx Coexpression,955	SCARB1,GABPB2,SERPINE1,RORA,PRDM1,NR3C1,ETS1,EDNRA,ALCAM,EDNRB,PPIP5K1,PEG10,LONP1,ENPP2,PIM3,NBN,ARID2,SAMD11,TGM2,IER3,CISH,LIMCH1,GLCE,SLC11A1,SEMA6D,SYTL1,GEM,RUNX1,MAP1B,TXNIP,TRIB3,VDAC1,KCTD12,SQSTM1,ATF3,EPB41,TSHZ1,SLC1A3,PIK3R1,SLC1A5,EFNA5,DEDD2,EFNB2,FUT7,CRACR2B,VPS11,HMOX1,APOE,ZBTB7B,PPARGC1A,PDZD7,ZBTB18,ITPRID2,EGR1,JAG1,SPHKAP,CBX4,GADD45A,EDEM1,CAV1,PARP16,CORO2B,ABHD15,TRMT9B,…
gene_set_query	707	NFYA	676.4	ARCHS4 Coexpression,1137;ENCODE ChIP-seq,92;Enrichr Queries,375;ReMap ChIP-seq,285;GTEx Coexpression,1493	RB1,TFRC,MAML1,TEX45,CBLB,IKZF1,EPRS,ZFYVE26,HERC3,CNST,DPF3,MS4A14,VPS35,CHAC1,PDK2,MEF2A,GLCE,MCCC1,RFX2,RUNX1,MTHFD2,PPP1R3B,PPP1R3E,TXNIP,TTLL11,UQCRC2,ATF3,FREM2,ABCB6,GIPR,EPB41,PIK3R1,DEDD2,VPS11,NCKAP1L,APOE,HIVEP2,ZBTB7B,RREB1,EGR1,JAG1,CHKA,GADD45A,SNAI3,ERAL1,WAPL,FOSL1,CS,NET1,ALDH6A1,FAM160A2,STAG2,EIF5,AGO2,REL,SETD5,BTG1,HIBADH,SLC7A11,EEA1,NIPBL,PCF11,EPG5,JARID2,RALGPS1,ELOVL3,FA…
gene_set_query	708	HOXB4	677.3	Literature ChIP-seq,115;ARCHS4 Coexpression,1445;Enrichr Queries,582;GTEx Coexpression,567	ITSN2,SERPINE1,AQP9,IRS2,PRDM1,GHITM,ETS1,CCAR1,SYDE2,LGALS3,LIPE,DACH1,EDNRB,DEPTOR,CHCHD3,TATDN2,PPIP5K1,RGS1,LONP1,EPC1,NBN,CCNL1,TGM2,IER3,PRKAB2,SLC11A1,MCCC1,EBF2,ATP11B,GTPBP2,GEM,PGF,RSBN1,RUNX1,HIC2,CCDC80,SBDS,KCNQ4,TXNIP,ATF7,RAB38,KCTD12,ATF3,ACOT4,FBN2,ATP6V1A,NOTCH1,KLHL15,NPR1,TSHZ1,BAZ2B,NDRG1,SAMSN1,CACNA1H,ARHGAP12,EFNB2,NLN,PRKAR2B,VPS11,NLRP3,NCKAP1L,TBC1D15,CCR1,IVNS1ABP,EGR1…
gene_set_query	709	FOXD2	677.3	ARCHS4 Coexpression,776;Enrichr Queries,893;GTEx Coexpression,363	BCAR3,DOCK5,SLC2A1,RORA,SLC4A1,PRDM1,SLC2A4,LCTL,ETS1,ACADL,HEY2,FLVCR2,PLCE1,IER3,SAMD11,ANKDD1B,DUSP4,EOMES,OSR2,USP8,GAS2L3,ZYG11A,OMD,NXPE2,SHROOM3,EBF2,PARD3B,RUNX1,SFRP4,KCTD9,PAX9,PRR15,ITGA6,PPARG,PPARA,GPRC5C,ATF6,ATF3,RNF165,SLC22A3,CEBPA,SPTBN5,CASZ1,USP53,PAPLN,CXCR4,EFNA5,FOXO1,SELENBP1,EFNB2,SULT1A1,HLX,NRIP2,NOCT,SCN7A,KANSL1L,CNNM2,PDZD7,COL28A1,EGR1,JAG1,OSBPL6,CBX4,GADD45A,GDF15…
gene_set_query	710	BHLHA15	678.5	ARCHS4 Coexpression,708;GTEx Coexpression,649	TNFRSF13B,RASEF,JADE1,SLC3A1,TMEM52,SLC1A5,OPLAH,SLC7A1,LARP1B,AACS,LFNG,ART1,CRACR2B,MKNK2,GRB10,LONP1,DNAJB9,ZBTB7B,COA5,SREBF1,RPH3AL,CLUH,KDM2A,CHKA,CBX4,BNIP3,ANXA4,GPT2,INSR,IFRD1,SLC16A12,SUCO,SLC35G1,PIKFYVE,GSTA2,TRIB3
gene_set_query	711	TBX2	678.7	ARCHS4 Coexpression,1062;Enrichr Queries,541;GTEx Coexpression,433	PLXND1,ECI1,SERPINE1,LIMD1,ETS1,GHR,EDNRA,EDNRB,CCKAR,HEY1,HEY2,ME1,DLAT,TGM2,CMKLR1,IER3,DUSP4,POSTN,LIMCH1,ITGA1,ITPK1,PGF,RUNX1,SOAT2,COL6A2,COL6A1,TXNIP,COL6A3,PPARG,UTRN,SFT2D2,ATF3,MGLL,DGKH,CEBPA,COL15A1,NOTCH1,NEDD9,CXCR4,NDRG1,EFNB2,FGD5,PODXL,HLX,OLFML1,GPC3,SLIT1,HMOX1,CD300LD,APOE,A2M,SKIL,MEST,AOC3,MSR1,EGR1,HHATL,JAG1,GSN,CBX4,CAV2,GDF15,CAV1,MCAM,IRX3,SPRY4,ERAL1,PTPN12,ESR1,TBX3,V…
gene_set_query	712	HAND1	680.3	ARCHS4 Coexpression,310;Enrichr Queries,1090;GTEx Coexpression,641	MRS2,TENM4,SPIN4,FAM89A,HSPB8,PDE3B,RORA,JADE3,SLC2A3,PRDM1,WASL,SYDE2,ATP7B,HEY1,HEY2,DIP2C,BVES,SAMD11,EOMES,ITGA1,LMO2,EBF2,UNC5C,SHISA2,GEM,PGF,RUNX1,SLC5A6,ACTA1,HIC2,LGALS12,PKP2,KCNQ4,PPARG,SMTNL2,ATF3,DSC2,FREM2,FBN2,CEBPA,HPGD,DLX5,LAMA1,TSHZ1,PRUNE2,CXCR4,CACNA1H,GLB1L2,EFNB2,GALR2,HLX,NT5DC3,SLIT1,APOE,MEST,PPARGC1B,NTRK2,EGR1,SLC16A1,OPN3,ZBTB16,IRX3,SUCO,TBX3,DLK1,BMP3,KLF6,KRT19,CLC…
gene_set_query	713	ZNF385B	681.3	ARCHS4 Coexpression,730;Enrichr Queries,974;GTEx Coexpression,340	MRS2,CLIC5,GFM1,ZFYVE9,CELF2,HSPB8,SERPINE1,CIB2,PTPRM,RORA,SLC7A11,GPHN,GHR,DACH1,ACADL,MPC2,DPF3,CD36,PDK2,YWHAG,TECTA,PDHX,ZYG11B,MME,SCARA5,PRKCE,ABCC5,PDE4D,ALDH5A1,NAV3,MAP1B,LGALS12,SFT2D2,RAPGEF5,MET,ATF3,KCTD16,PRKN,CAMK2D,STAU2,MAOA,PRUNE2,PPM1H,LPL,TMTC1,ATP1A2,EFNA5,JAKMIP3,CECR2,FLRT3,HSF2,SLIT1,PPARGC1A,FGF21,ZBTB18,NTRK2,EGR1,BCHE,MDH1,GOT1,SPHKAP,HOMER1,NEGR1,KCNB1,ZBTB16,CAV1,IRX…
gene_set_query	714	RFX8	681.5	ARCHS4 Coexpression,296;GTEx Coexpression,1067	CEBPA,NRROS,TNFAIP6,PLXND1,CLEC12A,HTRA3,GBE1,SERPINE1,PLEK,EPRS,NR3C1,ALDH1L2,SPN,MAT2A,SLC17A9,IRAK2,HLX,CCRL2,EPG5,TICAM2,OPN3,SERPINB2,MME,RNF24,CAV1,CARD9,LMO2,MYO7B,KMO,RUNX1,CCDC80,XPOT,PARVG,COL6A2,CAT,COL6A1,COL6A3,FOSB,ESYT2,ADGRL4,ARL8B
gene_set_query	715	ETV7	681.7	ARCHS4 Coexpression,255;Enrichr Queries,1119;GTEx Coexpression,671	PLEKHF2,CSRNP1,CIITA,SPI1,TNFAIP6,NCF1,NCF2,SERPINE1,NCF4,AQP9,KRT23,RORA,PRDM1,TNF,CXCL2,ADGRE1,HK3,GLT1D1,TRIM29,SPTLC3,NAMPT,RAC2,PIM3,FFAR2,CYTIP,TGM2,IER3,CERS3,ELOVL4,ACSL1,TNFRSF18,LMO2,ETV3,VAV1,HCK,TET3,PKP1,TXNIP,IRF8,TLR8,RAB38,PPARG,LCP2,CD48,ADAM8,CARD14,ATF3,OPTN,CASZ1,IGSF6,DLX5,WAS,STX11,HCAR2,CYTH4,ELMSAN1,HLX,HMOX1,ZBTB7B,CCR1,LRRC25,EGR1,CDSN,GDF15,IL10RA,APEX2,G0S2,FOSL1,KLF6,…
gene_set_query	716	MESP1	683	ARCHS4 Coexpression,957;Enrichr Queries,810;GTEx Coexpression,282	KDM5A,ACHE,TRIM72,BHLHE41,AQP7,PYGM,YBX2,JPH1,LFNG,HEY1,STBD1,HEY2,PDK4,UQCRFS1,MYOZ1,PGM1,YWHAG,PDK2,SAMD11,DUSP4,EOMES,PDHX,ZYG11B,DGAT2,LIMCH1,SLC30A4,SORD,PGF,NIPSNAP2,ACOX2,GPD1,LGALS12,TXNIP,SCN4A,PPARG,TRIB3,SFT2D2,GPRC5C,OPTN,ATF3,PRKN,POPDC3,CEBPA,CHRNA2,STAU2,PEX11A,CXCR4,ADRB2,NDRG1,SELENBP1,ABLIM2,CRACR2B,RASD1,APOE,DRD1,FGF21,EGR1,CBX4,GDF15,IRX3,G0S2,CHCHD10,ERAL1,TBX3,FOSL1,DBNDD1,…
gene_set_query	717	HSF1	683.2	Literature ChIP-seq,135;ARCHS4 Coexpression,1551;ENCODE ChIP-seq,72;ReMap ChIP-seq,234;GTEx Coexpression,1424	SCARB1,PLXND1,ECI1,SERPINE1,TEX45,TMEM95,COMP,LIPE,DEPTOR,PEG10,LONP1,SAMD11,TGM2,DYNC2H1,SLC6A19,PRKAB2,CDKL5,IST1,SYTL1,PGF,MFNG,DOK7,TXNIP,CD300E,ADAM8,TRIB3,LRIF1,UTRN,SQSTM1,ATF3,ATP6V1A,NOTCH1,NPR1,HTRA3,HSPA4L,EVPL,SLC5A3,CACNA1H,DEDD2,CD79A,FUT7,CRACR2B,IRAK2,HMOX1,THEM4,ZBTB7B,LONRF1,HSPA9,GOT1,SNAI3,TRPV2,STAM,POU2F2,ESR1,FOSL1,GRIN3B,UVSSA,OGN,REEP6,FGF11,DYRK4,DENND1B,KDM5C,BTG1,SRXN1…
gene_set_query	718	SRCAP	683.7	ARCHS4 Coexpression,888;Enrichr Queries,277;GTEx Coexpression,886	SETD5,GSK3B,DOCK5,UHRF1BP1L,RNF11,KDM5C,SMG1,DDX3X,TRIO,BTG1,TFRC,MAML1,CHD7,PTEN,SLC2A1,ARHGAP5,CHD2,EPRS,AFF4,CHD1,NIPBL,MED13,PCF11,LONP1,KMT5B,JARID2,YWHAG,CFAP44,IER3,KDM6B,ARHGEF11,KDM2A,CLUH,DYRK1A,URB1,PATL1,RUNX1,SLC7A5,NCOR1,WAC,LCOR,SMCR8,UTRN,SQSTM1,ATF3,PPP1R15A,PPP1R15B,NOTCH1,KMT2C,DOT1L,PIK3R1,SLC7A1,NDRG1,MAT2A,PLAGL2,RBBP6,MAPK6,RREB1,SKIL,NKTR,RBM39,EGR1,GDF15,VEGFA,KLF6,EIF5,U…
gene_set_query	719	ATF4	683.8	ARCHS4 Coexpression,1289;Enrichr Queries,930;ReMap ChIP-seq,8;GTEx Coexpression,508	SCARB1,TFRC,SERPINE1,GHITM,EPRS,ALDH1L2,SYDE2,VPREB3,ZC3H12D,LIPE,LGALS3,APMAP,ZXDC,GRB10,LONP1,CHAC1,IER3,DYNC2H1,DGAT2,ACSL1,GPT2,ADIPOQ,IFRD1,GTPBP2,CPT1B,CYP27A1,MTHFD2,PPA1,KCNQ4,TXNIP,TRIB3,TTLL11,LRIF1,ATF6,SQSTM1,ABCG1,ATF3,ATP6V1A,KLHL15,ABCB4,INSIG1,C5AR1,SLC1A5,NDRG1,CACNA1H,PRDX3,TRPM2,EPB41L5,SBNO1,VTN,HMOX1,AMZ1,IP6K3,FGF21,FAM83A,CCR1,HSPA9,EGR1,GOT1,CBX4,HSPA5,GADD45A,EDEM1,SIAH2,…
gene_set_query	720	RFX2	684	ARCHS4 Coexpression,823;Enrichr Queries,374;ReMap ChIP-seq,288;GTEx Coexpression,1251	SLC27A1,PLXND1,SERPINE1,IRS2,PRDM1,NR3C1,ETS1,LGALS3,CHCHD3,WDR93,GRB10,LONP1,SLC16A8,MYOZ1,GLUL,IER3,KCNH4,CCDC153,GLCE,DYRK1A,DNAJB13,RFX3,SDHD,TEX2,PGF,RUNX1,ADAM2,TXNIP,ATF3,NOTCH1,PEX11A,C5AR1,SLC1A3,PIK3R1,ADH7,NDRG1,CACNA1H,FOXO1,HMOX1,HIVEP2,RREB1,EGR1,JAG1,DNAH10,GADD45A,ZBTB16,PTK6,FOSL1,TMEM116,BHLHE40,ACO2,REEP6,MELTF,MXD1,TCF23,SLC2A1,ODF3L1,YBX2,PYGM,SLC2A3,SLC7A11,CASP9,DBP,PCF11,J…
gene_set_query	721	GMEB2	685.3	ARCHS4 Coexpression,701;Enrichr Queries,344;GTEx Coexpression,1011	ARHGAP9,CSRNP1,KDM5C,DGKD,ANKRD33B,SPI1,CHD7,SLC2A1,IRS2,IKZF1,PRDM1,CHD2,EPRS,DUSP16,PIK3CG,LFNG,STK10,TATDN2,RAC2,LONP1,PIM3,JARID2,KDM6B,TGIF1,KLF10,SREBF1,KCNH4,CLUH,KDM2A,ZFP91,RSBN1,RUNX1,SLC7A5,HIC2,IRF8,ADAM8,SMCR8,SQSTM1,STK40,ATF3,PPP1R15A,CEBPA,MTMR3,NOTCH1,GLS2,DOT1L,WAS,SLC1A5,NR2C2,FOXO1,DEDD2,MKNK2,PLAGL2,FNIP1,ZBTB7B,RBM38,EGR1,GADD45A,GDF15,SPRY4,VEGFA,FAM160A2,KLF6,ARHGAP30,PRXL…
gene_set_query	722	RFX3	685.7	ARCHS4 Coexpression,680;Enrichr Queries,227;GTEx Coexpression,1150	TRIO,BTG1,CELF2,CHD7,JMJD1C,RORA,CBLB,SLC7A11,NR3C1,CHD2,ETS1,LYST,SYNE2,DOCK10,PCM1,ALCAM,DACH1,CHL1,ARID2,JARID2,CFAP44,NCOA1,DYNC2H1,VPS13C,PRKCE,SEMA6D,PDE4D,VPS13A,TET2,DNAJB13,TMEM170B,RUNX1,PPP1R3E,MAP1B,LGALS12,TXNIP,LCOR,ITGA6,PDE5A,UTRN,SAXO2,ATF3,KDM7A,DTHD1,SATB1,KMT2C,CEP85L,BAZ2B,PIK3R1,EFNA5,FAM214A,FOXO1,NRIP1,HIVEP2,RREB1,NTRK2,EGR1,RABGAP1L,DNAH10,POU2F1,JAG1,OSBPL6,NEGR1,CYP4B1…
gene_set_query	723	MTERF4	686	ARCHS4 Coexpression,538;GTEx Coexpression,834	GABPB2,CHD7,PDE3B,IKZF1,SDAD1,ETS1,ING5,PPIP5K1,PCF11,SH3BGRL2,KMT5B,CYTIP,PLEKHH1,CYTH1,TRIM67,PEX16,TMEM120B,RBM39,PLA2G12A,RABGAP1L,TSC1,TRMT9B,FRMD3,PRPF39,PPFIBP2,PTPRC,PPP1R3E,MFNG,LGALS12,CD28,SLC26A7,CD48,GLCCI1,UBAP1L,PAXBP1,LAT
gene_set_query	724	DPRX	687.3	ARCHS4 Coexpression,1341;Enrichr Queries,704;GTEx Coexpression,17	PRDM9,RORA,PRDM1,COX6A2,ETS1,DCAF6,RPS6KA3,SPIC,CHCHD3,MYOZ1,IER3,MEF2A,EOMES,PDHX,KCNH4,ACTN2,EBF2,MITF,SYPL2,RUNX1,FRMD3,OBSCN,LMX1A,MYL1,RGS9BP,SOAT2,RRAGD,OPTN,ATF3,DLX5,UBR3,RHOBTB1,FOXO1,ART1,TRPM2,CMYA5,CACNA1S,EGR1,POU2F1,POU2F2,ESR1,FOSL1,MSRA,CPEB1,FXYD4,BHLHE40,JMY,MELTF,TRIM72,PHTF2,CLIC5,SLC2A1,PYGM,SLC2A3,JPH1,LARP1B,LMOD2,KBTBD13,HEY1,HJV,STBD1,RFK,MYO18B,HEY2,CD36,PGM1,SGCG,TGIF1,…
gene_set_query	725	ZC3H8	688.8	ARCHS4 Coexpression,955;Enrichr Queries,964;ReMap ChIP-seq,226;GTEx Coexpression,610	GABPB2,PLXND1,TFRC,ZFYVE9,AQP7,IRS2,EPRS,PPIP5K1,DPF3,PLCE1,CHAC1,BVES,PDK2,KCMF1,USP8,GPT2,IFRD1,PGF,CHIT1,SLC9A4,SOAT2,MTHFD2,PPP1R3E,RRAGD,TXNIP,TRIB3,ATF3,SLC22A5,EPB41,GIPR,MGST3,HSPA4L,SDR39U1,SLC1A5,NPAS1,CYP27B1,HCAR1,LDHD,HMOX1,PDZD7,FAM83A,IVNS1ABP,EGR1,OSBPL6,ABCA5,HOMER1,TIPARP,GADD45A,PARP16,ERAL1,CLK1,ARHGAP30,AGO2,BHLHE40,CORO6,TRIM72,CHD7,TCF23,SLC2A1,SLC2A4,SLC7A11,CHD2,GPHN,ARL5…
gene_set_query	726	ETV5	689	ARCHS4 Coexpression,184;Enrichr Queries,307;GTEx Coexpression,1576	TFRC,DOCK8,SERPINE1,SLC2A1,ATP2A3,GRIK4,IRS2,SLC2A3,SLC7A11,PRDM1,IKZF1,ITGAL,ETS1,SPN,LGALS3,ALCAM,EDNRB,HEY1,PEG10,ENPP2,LONP1,RAC2,CHAC1,CYTIP,LZTS1,TGM2,IER3,DUSP4,TGIF1,KLF10,DENND2D,GAS2L3,HMGCS1,SYTL1,MITF,GEM,RUNX1,SLC7A5,MTHFD2,SOAT2,MAP1B,MFNG,DPEP2,TXNIP,ITGA6,TRIB3,LCP2,CD48,RAB38,LCP1,ATF3,MGLL,KCTD16,HBEGF,SASH3,INSIG1,WAS,SLC1A3,CXCR4,PIK3R1,SLC7A1,NDRG1,JAKMIP3,EFNB2,HMOX1,APOE,ZB…
gene_set_query	727	HOXD8	689	ARCHS4 Coexpression,508;Enrichr Queries,559;GTEx Coexpression,1000	SERPINE1,SLC40A1,ETS1,GHR,LGALS3,AMMECR1L,HEY1,GRB10,PDK4,BVES,IER3,SAMD11,DYNC2H1,DUSP4,EOMES,OSR2,POSTN,MME,LIMCH1,LMO2,ARAP2,SLC6A13,ATP11C,EBF2,MITF,SIRT1,PGF,PARD3B,RUNX1,TMEM135,COL6A2,PAX9,COL6A1,ANGPTL2,TXNIP,COL6A3,PPARG,KCTD12,ATF3,MGLL,COL15A1,PCOLCE2,SATB1,NPR1,CXCR4,LPL,LRP2,NDRG1,EFNB2,PALMD,HLX,GPC3,SLIT1,DCAF10,PPARGC1A,IVNS1ABP,EGR1,GSN,OSBPL6,DMRT2,GDF15,CAV2,CAV1,IRX3,MCAM,G0S2…
gene_set_query	728	ZBTB42	689.5	ARCHS4 Coexpression,675;GTEx Coexpression,704	CASZ1,ECI1,RASEF,RORC,TMEM52,SLC1A5,EVPL,CACNA1H,ALDH3B2,DHX32,CRACR2B,TATDN2,ZXDC,CHP1,ZBTB7B,RREB1,KCMF1,SREBF1,GALNT6,RPH3AL,CLUH,CBX4,BNIP3,ANXA4,IRX3,MCCC1,SLC16A10,PRLR,ESR1,AFG3L2,TSPAN15,KRT19,MLPH,DOK7,BCAT2,PLIN5
gene_set_query	729	ZFP14	690.3	ARCHS4 Coexpression,1045;Enrichr Queries,260;GTEx Coexpression,766	TRIM72,CDKN1B,GABPB2,TCF23,BHLHE41,SLC40A1,RORA,IRS2,SLC7A11,PRDM1,OPLAH,MFSD8,ING5,LGALS3,ALCAM,ENPP2,PDK4,BVES,GLUL,COA5,IER3,DUSP4,CLUH,RALGAPA1,TRPC1,VPS13C,TET2,RFX3,TSC1,ABCC9,PTGR2,KCTD6,PGF,DDX19B,SLC9A4,RNF125,PPP1R3B,SOAT2,PPP1R3E,RRAGD,WAC,TXNIP,LCOR,ITGA6,PDE5A,GLCCI1,PPARA,UTRN,ASPA,STK40,ATF3,SATB1,PELI2,CXCR4,BAZ2B,PIK3R1,EFNA5,NDRG1,FAM214A,JAKMIP3,CDKN2AIP,ARHGAP12,FGD4,HCAR1,HMO…
gene_set_query	730	LHX6	690.7	ARCHS4 Coexpression,1218;Enrichr Queries,785;GTEx Coexpression,69	PLXND1,FAM89A,SERPINE1,PTPRM,AQP7,RORA,PRDM1,CHRDL1,ETS1,GPHN,GHR,LIPE,EDNRB,HEY1,RUSC2,AIFM2,ENPP2,GRB10,PDK4,CEP170,CD36,LZTS1,TGM2,DUSP4,CXADR,ELOVL4,ADIPOQ,LMO2,EBF2,PGF,RNF125,GPD1,LGALS12,PLIN4,ANGPTL2,PPARG,KCTD12,PLIN1,SIK2,MGLL,ATF3,TRARG1,ATP6V1A,COL15A1,DLX5,SEMA3G,NEDD9,LPL,CXCR4,APCDD1,NDRG1,APOLD1,FGD5,ACVR1C,PALMD,PRKAR2B,HLX,HSF2,SLIT1,CD300LG,MEST,IVNS1ABP,NTRK2,EGR1,EGLN3,GSN,NE…
gene_set_query	731	MNX1	691.3	Literature ChIP-seq,76;ARCHS4 Coexpression,890;Enrichr Queries,989;GTEx Coexpression,810	SLC23A3,LPGAT1,JMJD1C,IKZF1,CCAR1,VPREB3,LONP1,IL12B,DIP2C,GLUL,SAMD11,PDHX,NHLRC3,ACSL1,SLC11A1,FIBCD1,EBF2,TMEM170B,RUNX1,CHIT1,MTHFD2,MYL1,LGALS12,TRIB3,ATF6,ATF3,KCTD16,VPS26A,CDKN2AIP,MBTD1,PRDX3,TRPM2,CYP27B1,CRACR2B,GALR2,RNF217,HIVEP2,ZBTB7B,RREB1,EGR1,INSR,SLC16A12,SUCO,SLC16A10,CS,MARCO,CORO6,CDK12,CDK13,FERMT2,ARHGAP9,SLC44A3,MTMR10,TMEM52,JPH1,LARP1B,AACS,NIPBL,MED13,ACADL,AIFM2,HEY2,…
gene_set_query	732	ZBTB32	691.7	ARCHS4 Coexpression,145;Enrichr Queries,397;GTEx Coexpression,1533	CSRNP1,CIITA,NRROS,ANKRD33B,TNFRSF13B,PLEK,SERPINE1,YBX2,LRMP,PRDM1,ITGAL,NR3C1,AREG,TNF,ETS1,ZC3H12D,SPN,LGALS3,RGS1,CCRL2,LONP1,RAC2,PIM3,CYTIP,TGM2,IER3,DUSP4,EOMES,KDM6B,KDM2A,FCRL5,TNFRSF18,GEM,ADAM2,DUSP22,SLC7A5,SOAT2,LGALS12,BTK,TXNIP,IRF8,ADAM8,CD48,LCP1,ATF3,HBEGF,SASH3,DOT1L,CXCR4,PROCA1,NDRG1,STX11,MALT1,CD79B,CD79A,CD19,MKNK2,HMOX1,PLAGL2,LPXN,CYTH1,RBM38,EGR1,GDF15,IL10RA,EDEM1,ADAM…
gene_set_query	733	ESRRG	691.7	ARCHS4 Coexpression,968;Enrichr Queries,975;GTEx Coexpression,132	MRS2,DGKD,TENM4,CELF2,NDUFA10,TCF23,PTPRM,RORA,TMEM182,GHITM,GHR,EPB41L4A,CCKAR,DACH1,EDNRB,MPC1,SPTLC3,MPC2,RASSF6,DBT,IDH3B,ENPP2,PDK4,UQCRFS1,CHP1,ACADM,CD36,CTSE,DUSP4,PDHX,MME,LIMCH1,GPT2,ABCC5,SEMA6D,PDE4D,MTUS1,SDHA,MUC5AC,RUNX1,HADHB,ATRN,AFG3L2,SLC9A4,LGALS12,AKAP9,NDUFS1,VDAC1,UQCRC2,DLD,GPRC5C,ASPA,ATF3,BCAT2,PLIN5,CASZ1,SATB1,PRUNE2,CXCR4,LPL,ASB11,PDHB,PIK3R1,BAZ2B,EFNA5,SLIT1,GCNT4,…
gene_set_query	734	ZNF429	692.3	ARCHS4 Coexpression,877;Enrichr Queries,829;GTEx Coexpression,371	KDM5C,SPI1,BTG1,GABPB2,NCF2,SOWAHD,NCF4,AQP9,CHD7,PDE3B,TCF23,RASEF,SLA,RORA,SLC2A3,TMEM182,SLC7A11,PIK3CG,GLT1D1,ALCAM,SPTLC3,FLVCR1,PDK4,FFAR2,JARID2,DUSP4,MYLIP,CLUH,FCRL5,TET2,RFX3,ZBTB34,FAM126B,PTGR2,HCK,RNF125,PPP1R3B,PPP1R3D,DPEP2,TLR9,TLR8,TXNIP,LCOR,EXOC6,ADAM8,PDE5A,LCP1,A3GALT2,ASPA,IGSF6,SATB1,PRUNE2,BAZ2B,PIK3R1,FAM214A,CDKN2AIP,EFNB2,FGD4,FUT7,HCAR1,DNAJB4,NRIP1,GPR155,LRRC25,EGR1,…
gene_set_query	735	ZBTB40	694	ARCHS4 Coexpression,628;Enrichr Queries,640;GTEx Coexpression,814	SMG1,KDM5C,TRIO,BTG1,DGKD,MAML1,DOCK8,CHD7,SLC2A1,ATP2A3,IRS2,PRDM1,IKZF1,CHD2,EPRS,ITGAL,MYSM1,ETS1,SYNE2,MFSD8,LFNG,STK10,JARID2,CMKLR1,NCOA1,KDM6B,KLF10,KCNH4,KDM2A,VPS13C,ITGA1,VPS13D,VPS13A,VPS13B,ATP11B,RSBN1,RUNX1,SLC7A5,ALDH5A1,GPD2,TXNIP,LCOR,SMCR8,UTRN,NOTCH1,STAU2,GLS2,KMT2C,PIK3R1,SLC1A5,NR2C2,NDRG1,FOXO1,BAG4,MKNK2,VPS11,RREB1,CYTH1,NKTR,RBM39,EGR1,GDF15,FAM78A,SPRY4,VEGFA,PER2,KLF6,…
gene_set_query	736	SATB2	694.3	ARCHS4 Coexpression,600;Enrichr Queries,666;GTEx Coexpression,817	TMEM45B,AHCYL2,SLC44A3,TRIO,TENM4,CELF2,CHD7,RORA,IRS2,ETS1,LGALS3,ALCAM,CHL1,PEG10,B3GALT2,GRB10,CEP170,JARID2,ANKDD1B,DUSP4,CDKL5,MME,LIMCH1,SEMA6D,PDE4D,NXPE2,PLEKHG6,MYO7B,SLC35G1,RUNX1,SHTN1,NAV3,MAP1B,AKAP9,PRR15,TXNIP,TRIM15,PPARG,ADTRP,KCTD12,UTRN,MET,FBN2,CAMK2D,SATB1,CXCR4,LPL,TMTC1,TNFRSF11A,PIK3R1,EFNA5,NDRG1,FAM117B,MTM1,SELENBP1,EFNB2,MUC2,HIVEP2,ZBTB18,NTRK2,EGR1,JAG1,HOMER1,KCNB1,…
gene_set_query	737	NR6A1	694.7	ARCHS4 Coexpression,588;Enrichr Queries,166;GTEx Coexpression,1330	PRDM9,CELF2,CHD7,SLC2A1,JADE1,YBX2,RORA,IRS2,SLC2A3,SLC7A11,PRDM1,NR3C1,ETS1,ALCAM,GRB10,LONP1,CHP1,CHAC1,JARID2,DUSP4,TGIF1,KDM6B,CXADR,SEMA6D,STRBP,PDE4D,MITF,SHISA2,RUNX1,ADAM2,RAP2C,IQCN,SLC7A5,HIC2,SLC7A8,LGALS12,RRAGD,TXNIP,LCOR,PPARG,ITGA6,DGKK,ATF3,SATB1,DOT1L,PPM1H,CXCR4,PROCA1,PDHB,EFNA5,AXDND1,SLC7A1,NDRG1,FOXO1,FAM117B,HSPD1,EFNB2,PRDX3,CECR2,BAG4,UGP2,PODXL,RREB1,SKIL,PPARGC1B,EGR1,E…
gene_set_query	738	ZNF10	695.7	ARCHS4 Coexpression,801;Enrichr Queries,85;GTEx Coexpression,1201	CSRNP1,BTG1,PDE3B,JMJD1C,RORA,IRS2,SLC7A11,VLDLR,EPRS,SYNE2,ING5,SH3BGRL2,PRKG2,BVES,SAMD11,CFAP44,DUSP4,TGIF1,GHSR,MYLIP,CXADR,CLUH,SLC13A4,RALGAPA1,PDE4D,MTUS1,RFX3,PRLR,MAP1B,AKAP9,TXNIP,VAMP1,LCOR,ATF3,USP53,SATB1,KLHL15,INSIG1,PELI2,BAZ2B,PIK3R1,FAM214A,TOB1,FOXO1,APOLD1,CIART,EFNB2,RASD1,MAT2A,PLAGL1,DNAJB4,DNAJB9,GCNT4,ZBTB7B,SKIL,MEST,TBC1D15,NKTR,IVNS1ABP,RBM39,EGR1,ABCA5,CHKA,HOMER1,TIP…
gene_set_query	739	ZNF449	696	ARCHS4 Coexpression,1077;Enrichr Queries,158;GTEx Coexpression,853	DDX3X,FASTKD1,JADE1,SLC40A1,PTPRM,JMJD1C,RORA,SLC2A3,SLC7A11,VLDLR,AFF4,MYSM1,EEA1,RPS6KA3,ALCAM,HEY1,LONP1,PDK4,VPS35,CEP170,CD36,CHAC1,NEPRO,BVES,IER3,CXADR,NHLRC3,VPS13C,ITGA1,MTUS1,ATP11C,SLC35G1,FAM126B,SLC7A5,TMEM135,MAP1B,TXNIP,LCOR,PIGL,ATF3,HBEGF,ATP6V1A,COL15A1,USP53,KLHL15,MAOA,INSIG1,ZBTB43,XIAP,UBR3,BAZ2B,PIK3R1,SLC5A3,NDRG1,ARHGAP12,TMEM245,DNAJB4,MXI1,NRIP1,SKIL,NKTR,MAP3K2,IVNS1AB…
gene_set_query	740	NKX63	697.5	ARCHS4 Coexpression,341;GTEx Coexpression,1054	GRAMD1B,EPB41,INSIG1,TSHZ1,CHD7,PPM1H,ATP2A3,TMTC1,TNFRSF11A,WASL,SLC7A1,AACS,ACACA,CACNA1H,RPS6KA3,ACVR1C,PPIP5K1,PLAGL1,RASSF6,HADH,FNIP2,PDZD7,TRIM67,ZBTB18,TMEM120B,SREBF1,GAS2L3,SPHKAP,HMGCS1,GLCE,LSS,TRMT9B,MLXIPL,SLC7A8,RNF128,PRXL2A,MAP7D2,TRIB3,UBAP1L,LPIN1,GPRC5C
gene_set_query	741	SCMH1	698	ARCHS4 Coexpression,719;GTEx Coexpression,677	HCN4,KDM5C,HSPB8,FHL1,PRUNE2,ASB12,CLN8,OPLAH,CACNA1H,ACACA,DCAF6,ECPAS,SYDE2,NT5DC3,MYO18B,DIP2C,MYH7B,CLUH,ACTN2,ITGA1,ARAP2,FBXO30,CS,DES,OBSCN,GPD2,JMY,ITGA7,KCNQ4,ESYT2,PDE5A,SCN4A,ACO2,FERMT2
gene_set_query	742	PLAGL2	698	ARCHS4 Coexpression,825;Enrichr Queries,112;GTEx Coexpression,1157	CSRNP1,KDM5C,BTG1,TFRC,MAML1,CHD7,SLC2A1,YBX2,IRS2,SLC2A3,SLC7A11,PRDM1,EPRS,DUSP16,CXCL2,LFNG,NAMPT,LONP1,ARID2,JARID2,TGM2,IER3,DUSP4,KDM6B,KLF10,ZBTB39,KDM2A,CLUH,ACSL1,STRBP,TET2,PATL1,RUNX1,IQCN,SLC7A5,HIC2,HCK,ARL4A,MTHFD2,TET3,TXNIP,LCOR,IRF8,SMCR8,SQSTM1,ATF3,STK40,HBEGF,PPP1R15A,PPP1R15B,NOTCH1,GLS2,DOT1L,PROCA1,SLC1A5,AXDND1,SLC7A1,FOXO1,HSPD1,MKNK2,HMOX1,HIVEP2,MAPK6,EGR1,JAG1,MAP3K1,G…
gene_set_query	743	ZNF343	698.3	ARCHS4 Coexpression,726;Enrichr Queries,871;GTEx Coexpression,498	BCAR3,SMG1,MAML1,TCF23,GRIK4,IRS2,SLC2A3,SLC7A11,PRDM1,EPRS,AFF4,ETS1,SYNE2,GPHN,EEA1,DOCK10,ZC3H12D,FLCN,NIPBL,CCKAR,EPC1,BVES,KLF11,SUN1,SLC36A2,ACSL1,PRKCE,GPT2,RALGAPA2,PDE4D,VPS13B,MID2,KCTD6,PARD3B,RUNX1,KCTD9,LGALS12,SDE2,TXNIP,LCOR,ATF7,PIGL,MET,PPP1R15A,TSHZ1,HSPA4L,SLC1A5,CLCN3,APOLD1,CIART,TRPM2,BTAF1,HCAR1,PODXL,RNF217,CD300LD,EGR1,RIC1,JAG1,OSBPL6,GDF15,ZBTB16,FOXJ3,NR1D2,LARP4,KBTBD…
gene_set_query	744	BNC2	698.7	ARCHS4 Coexpression,324;Enrichr Queries,1020;GTEx Coexpression,752	GABPB2,TENM4,CELF2,TCF23,SERPINE1,RORA,CHRDL1,ETS1,ALDH1L2,EDNRA,SGCD,MYO18B,ENPP2,DYNC2H1,OSR2,POSTN,MME,TRPC1,PDE4D,VPS13B,MITF,PARD3B,RUNX1,SFRP4,CCDC80,NAV3,COL6A2,MAP1B,COL6A1,ANGPTL2,COL6A3,PDE5A,SYNC,FBN2,COL15A1,USP53,PAPLN,PRUNE2,SLC1A3,TMTC1,LPAR4,PIK3R1,EFNA5,CACNA1H,TTN,DNAJB4,RNF217,CMYA5,SLIT1,SCN7A,SKIL,EGR1,GSN,NEGR1,CAV1,NEB,ARHGAP28,PPP2R3A,BMP3,DLC1,OGN,BHLHE40,ASB5,FERMT2
gene_set_query	745	TCF7L1	699	ARCHS4 Coexpression,632;Enrichr Queries,966;GTEx Coexpression,499	GSK3B,TENM4,SLC2A1,JADE1,CIB2,RORA,IRS2,KLHDC7A,CHRDL1,ETS1,EDNRB,HEY1,GRB10,FLVCR1,RAC2,JARID2,TGIF1,MME,LIMCH1,ITGA1,ATP11B,PARD3B,CCDC80,COL6A2,ITGA7,ANGPTL2,TXNIP,ATF7,PDE5A,ITGA6,LCP1,UTRN,ATF3,MGLL,COL15A1,NOTCH1,NPR1,CXCR4,PIK3R1,CLCN3,CLN8,NDRG1,FOXO1,EFNB2,CECR2,NLN,FGD5,UGP2,PODXL,RNF217,OLFML1,APOE,AOC3,EGR1,GSN,JAG1,SLC16A1,POU2F1,CAV2,CAV1,MCAM,ZBTB16,LNPEP,VEGFA,ARHGAP30,PSAT1,BHLHE…
gene_set_query	746	ZNF484	699	ARCHS4 Coexpression,640;Enrichr Queries,293;GTEx Coexpression,1164	ITSN2,DENND1B,PANK3,CCNT1,CHD7,JMJD1C,CBLB,CTDSPL2,SLC7A11,PRDM1,EPRS,CHD1,DOCK10,SYDE2,PCM1,ING3,ALCAM,SACS,CEP170,ARID2,TRIM67,CDKL5,CXADR,CLUH,RALGAPA1,GLCE,VPS13C,PDE4D,VPS13A,TET2,ARAP2,RFX3,VPS13B,ETV3,AKAP9,LCOR,UTRN,ATF3,ATP6V1A,KLHL15,KMT2C,UBR3,BAZ2B,FAM214A,RLF,ATAD2B,ARHGAP12,SBNO1,FLRT3,DNAJB4,HSF2,NRIP1,SKIL,ZBTB18,TMEM120B,EGR1,JAG1,POU2F1,DENND4A,TIPARP,GDF15,DENND4C,ZBTB10,LNPEP,…
gene_set_query	747	NFYB	699.4	ARCHS4 Coexpression,1369;ENCODE ChIP-seq,103;Enrichr Queries,827;ReMap ChIP-seq,213;GTEx Coexpression,985	RB1,TFRC,SERPINE1,EPRS,ZFYVE26,ALCAM,CNST,LONP1,C3AR1,EPC1,DPF3,DIP2C,GLUL,CXADR,MCCC1,SYTL1,RUNX1,MTHFD2,PPP1R3E,TXNIP,CLOCK,ATF3,FREM2,CD101,MTMR2,ABCB6,EPB41,HSPA4L,TMTC1,VPS26A,PIK3R1,PRDX3,CD79A,RHOT1,CRACR2B,VPS11,NCKAP1L,APOE,HIVEP2,ZBTB7B,EGR1,GADD45A,SNAI3,STAM,ELL2,WAPL,CS,FOSL1,NET1,FA2H,GRIN3B,EIF5,FERMT2,CD22,GFM1,BTG1,DHRS11,HIBADH,RAC2,FLVCR1,TMED5,DENND2D,SREBF1,SIRT1,VAV1,HADHB,F…
gene_set_query	748	ZNF335	701	ARCHS4 Coexpression,363;Enrichr Queries,949;ReMap ChIP-seq,297;GTEx Coexpression,1195	KDM5C,DGKD,SPI1,MAML1,ITGB2,ATP2A3,ETFA,IRS2,IKZF1,NR3C1,EPRS,ITGAL,STK10,OPA1,NCOA1,KDM6B,KLF10,KCNH4,KDM2A,SYTL1,RUNX1,DPEP2,LCP2,SMCR8,ADAM8,LCP1,SQSTM1,STK40,PPP1R15A,SASH3,MTMR3,NOTCH1,GLS2,MGST3,DOT1L,WAS,HSD17B12,PIK3R1,SLC1A5,NDRG1,CYTH4,DNAJB4,INPP5D,MKNK2,PLAGL2,ZBTB7B,RREB1,PLTP,CYTH1,JAZF1,RBM38,EGR1,RBM39,FAM78A,SPRY4,FOSL1,FAM160A2,KLF6,ARHGAP30,PARVG,PRXL2A,AGO2,BHLHE40,REL,PTPN6,M…
gene_set_query	749	ZNF44	703.3	ARCHS4 Coexpression,940;Enrichr Queries,378;GTEx Coexpression,792	KDM5A,RNF11,KDM5C,BTG1,TCF23,JMJD1C,RORA,N4BP2L1,SLC2A3,SLC7A11,NR3C1,CHD2,SYNE2,PCF11,RNF19A,LONP1,ARID2,GLUL,TRIM66,YWHAG,KDM6A,TGIF1,MYLIP,KDM2A,CLUH,IST1,LIMCH1,PGF,RUNX1,AKAP9,TXNIP,LCOR,UTRN,ASPA,ATF3,MGLL,SATB1,GIPR,INSIG1,BAZ2B,NDRG1,FAM214A,CDKN2AIP,ATAD2B,MBTD1,GK5,CLN3,FGD4,HCAR1,MKNK2,NRIP1,KANSL1L,SKIL,NKTR,EGR1,RABGAP1L,GDF15,INSR,NR1D2,KLHL24,VEGFA,FAM160A2,KLF6,TMEM236,TMEM116,UVS…
gene_set_query	750	ELK1	703.8	Literature ChIP-seq,141;ARCHS4 Coexpression,1440;ENCODE ChIP-seq,90;ReMap ChIP-seq,282;GTEx Coexpression,1566	GABPB2,LPGAT1,PANK3,OSGEPL1,MAML1,SERPINE1,JMJD1C,CBLB,ZC3H12D,CNST,WDR93,NAMPT,ZXDC,LONP1,EPC1,LONP2,DPF3,CCNL1,IER3,ACSL1,SYTL1,GTPBP2,ATG14,CPT1B,CLPX,SLC5A6,RUFY4,PPA1,TRIB3,ATF7,TRIM15,UQCRC2,KCTD16,MTMR2,CASZ1,EPB41,PEX11A,HSPA4L,SDR39U1,PIK3R1,LY9,CD79A,EPB41L5,SGPL1,VPS11,ZBTB7B,PPARGC1A,EGR1,RABGAP1L,JAG1,HOMER1,TIPARP,EAF1,OSGIN2,LARP4,FOSL1,CS,ACER2,MLLT10,ALDH6A1,PAH,ECHDC2,TMCC3,CDK1…
gene_set_query	751	HOXA7	704.3	ARCHS4 Coexpression,1262;Enrichr Queries,750;GTEx Coexpression,101	TRIM72,PHTF2,ATP2A1,PYGM,RORA,ETFA,PRDM1,VLDLR,OSBPL11,JPH1,ETS1,CXCL2,DCAF6,GHR,DEPTOR,CHCHD3,EDNRB,HJV,NARS2,ENPP2,MYOZ1,PGM1,PITX3,IER3,OSR2,PRKAB2,POSTN,MYBPC2,SLC36A2,MME,SEMA6D,TNNC2,LMO2,AMPD1,SYPL2,MID2,PGF,RUNX1,ACTA1,MYL1,KIF16B,CAT,ADSSL1,TXNIP,IRF8,PRR15,SCN4A,PPARG,CASQ1,SMTNL2,SYNC,SQSTM1,OPTN,ATF3,USP13,POPDC3,CEBPA,UBR3,CXCR4,LPL,ASB12,ADRB2,APCDD1,AGPAT2,ECPAS,ART1,EFNB2,BCL2L13,…
gene_set_query	752	ZNF280A	704.7	ARCHS4 Coexpression,1255;Enrichr Queries,710;GTEx Coexpression,149	SCARB1,DHRS11,HIBADH,SERPINE1,SLC40A1,JADE3,SLC2A3,SLC7A11,TSPAN12,DUSP16,ETS1,C4B,HEY1,PEG10,LIPG,ME1,LONP1,SLC16A6,RAC2,ENPP2,AOX1,CHAC1,BVES,HIBCH,TGM2,IER3,SREBF1,KCNH4,SERPINB2,VPS13C,URB1,PRLR,PGF,MRAP,HIC2,OBSCN,TBC1D4,RNF128,SLC7A8,NAV3,PEX3,KIF16B,SOAT2,PCCB,LGALS12,TXNIP,PPARG,MGARP,MET,RBKS,ATF3,ALDH9A1,LRRC58,GRAMD1B,POPDC3,SATB1,HSPA4L,CXCR4,KLHL11,NDRG1,HSPD1,PRDX3,EFNB2,TRPM2,PORCN…
gene_set_query	753	ZNF250	706	ARCHS4 Coexpression,1112;Enrichr Queries,504;GTEx Coexpression,502	SETD5,SMG1,KDM5C,CDKN1B,BTG1,GABPB2,CCNI,MAML1,CHD7,TCF23,RORA,IRS2,CBLB,EPRS,ETS1,ING5,HERC3,HEY1,FADS6,EPC1,KMT5B,BVES,DUSP4,TGIF1,KDM6B,KLF10,MYLIP,KLF11,SUN1,CLUH,RALGAPA1,TSC1,RSBN1,PGF,MMP11,TBC1D20,MTHFD2,SOAT2,MAP1B,WAC,TXNIP,LCOR,ATF7,ITGA6,TRIB3,ASPA,ATF3,PPP1R15A,SATB1,INSIG1,PELI2,NEDD9,CXCR4,PIK3R1,NDRG1,ATAD2B,EFNB2,HCAR1,PDZD7,EGR1,GADD45A,GDF15,ZBTB10,PARP16,NR1D2,KLHL24,VEGFA,TRM…
gene_set_query	754	PRDM14	706	Literature ChIP-seq,59;ARCHS4 Coexpression,564;Enrichr Queries,1191;ReMap ChIP-seq,236;GTEx Coexpression,1480	GABPB2,PANK3,JMJD1C,KLHDC7A,LCTL,EFR3A,RASSF4,PEG10,ZXDC,CHAC1,DIP2C,GLUL,PROK1,SAMD11,SLC6A19,CXADR,LIMCH1,KCNK13,SYTL1,FNDC7,RUFY4,LGALS12,RRAGD,TTLL11,VDAC1,A3GALT2,ATF3,FREM2,CASZ1,MTMR3,CDKN2AIP,TRPM2,NLN,CRACR2B,GALR2,FLRT3,LDHD,ZBTB7B,RREB1,MYH7B,EGR1,GADD45A,MCAM,PTK6,PARP16,LARP4,WAPL,FOSL1,GRIN3B,STAG2,FXYD4,PARVG,REL,FERMT2,MRS2,CLIC5,BTG1,CDKN1B,TENM4,TMEM52,PYGM,OSBPL11,AACS,DMBX1,EE…
gene_set_query	755	ZNF302	707	ARCHS4 Coexpression,774;Enrichr Queries,388;GTEx Coexpression,959	KDM5A,SLC27A1,BTG1,FAM13B,JMJD1C,RORA,SLC2A4,ARHGAP5,NR3C1,EPRS,ETS1,LYST,ELFN1,NIPBL,ALCAM,PCF11,NAMPT,SACS,FLVCR1,ACADM,BVES,TECTA,COA5,MYLIP,USP8,PLA2G12A,HMGCS1,VPS13C,IFRD1,VPS13A,ATP11B,TSC1,KCTD6,PGF,PPP1R3E,MAP1B,AKAP9,TXNIP,LCOR,ITGA6,UTRN,PPARA,ATF3,RNF165,SATB1,ABHD5,BAZ2B,PIK3R1,LPAR4,EFNA5,FAM214A,ARHGAP12,SULT1A1,CECR2,UGP2,MAT2A,DNAJB4,ZBTB7B,CNNM2,PDZD7,NKTR,TMEM120B,EGR1,RBM39,MA…
gene_set_query	756	ZNF304	707	ARCHS4 Coexpression,634;Enrichr Queries,631;GTEx Coexpression,856	MRS2,SMG1,DDX3X,PANK3,CHD7,JMJD1C,SLC2A3,SLC7A11,VLDLR,NR3C1,EPRS,HERC3,PPP4R1,MED13,PPIP5K1,SLC16A6,LONP1,BVES,PDK2,TRIM67,IER3,DUSP4,TGIF1,KLF10,ELOVL4,HMGCS1,GLCE,DYRK1A,PPP4R3B,SIRT1,GEM,TET3,SDE2,TXNIP,LCOR,ATF3,PPP1R15A,PPP1R15B,CAMK2D,KDM3A,MTMR3,KLHL15,CEP85L,CEBPG,PPM1H,CXCR4,PIK3R1,TOB1,EFNB2,CECR2,EPB41L5,RMND5A,PODXL,HMOX1,DNAJB9,HIVEP2,MAPK6,ZBTB18,EGR1,SPHKAP,HOMER1,GADD45A,GDF15,FE…
gene_set_query	757	FOXK2	707.8	ARCHS4 Coexpression,1409;Enrichr Queries,983;ReMap ChIP-seq,122;GTEx Coexpression,317	SCARB1,SLC27A1,SPI1,GABPB2,TRIO,TFRC,SERPINE1,IRS2,NR3C1,EPRS,DCAF6,CNST,MPC2,LONP1,EPC2,IER3,KCMF1,SLC6A19,CISH,LMO2,DYRK1A,SLC30A1,SYPL2,CMBL,GTPBP2,RUNX1,OBSCN,SOAT2,PPP1R3E,TXNIP,TRIB3,SQSTM1,OPTN,SLC22A5,EPB41,GIPR,C5AR1,SDR39U1,SLC1A5,ACACA,DEDD2,GLB1L2,BCL2L13,PRKAR2B,RNF217,VPS11,HMOX1,ZBTB7B,PLTP,RREB1,IP6K3,EGR1,POU2F1,CBX4,DENND4A,GADD45A,KLHL21,ERAL1,WAPL,FOSL1,BHLHE40,AGO2,REEP6,MELT…
gene_set_query	758	ZNF678	709	ARCHS4 Coexpression,926;Enrichr Queries,554;GTEx Coexpression,647	SETD5,DENND1B,PANK3,JMJD1C,RORA,CTDSPL2,SLC7A11,LIMD1,ARHGAP5,NR3C1,EPRS,MYSM1,SYNE2,CCAR1,EEA1,NIPBL,ARL5B,MED13,DUSP10,SACS,EPC1,CEP170,ARID2,CXADR,VPS13C,PDE4D,VPS13A,TET2,ATP11C,AKAP9,ATP6V1B2,LCOR,EXOC6,UTRN,EPB41,KLHL15,KMT2C,BAZ2B,PIK3R1,ATAD2B,CECR2,ATXN7,VPS54,KANSL1L,SKIL,NKTR,IVNS1ABP,RBM39,EGR1,RABGAP1L,POU2F1,SLC16A1,FOXJ3,ZBTB10,LNPEP,KLHL24,CLK1,SLC4A7,PIKFYVE,KLF6,AGO2,BHLHE40,JMY…
gene_set_query	759	THAP6	709.7	ARCHS4 Coexpression,1039;Enrichr Queries,220;GTEx Coexpression,870	TRIM72,KDM5C,BTG1,GABPB2,OSGEPL1,FAM13B,CHD7,TCF23,PTEN,SLC40A1,JMJD1C,RORA,IRS2,SLC7A11,NR3C1,EPRS,ETS1,CMIP,EEA1,METTL14,NIPBL,ARL5B,EFR3A,MED13,ALCAM,DBT,RIOK2,KMT5B,NEPRO,METTL15,BVES,TGIF1,PRKAB2,SLC36A2,CLUH,VPS13C,IFRD1,SIRT1,PTGR2,PGF,VWA8,TXNIP,LCOR,CLOCK,ASPA,ATF3,ZSCAN29,CAMK2D,CEP85L,HSPA4L,KLHL11,UBR3,BAZ2B,PIK3R1,NR2C2,ARHGAP12,HECTD1,HCAR1,DNAJB4,DNAJC21,MXI1,NRIP1,DCAF10,FNIP1,GPR…
gene_set_query	760	ZNF75A	710	ARCHS4 Coexpression,570;Enrichr Queries,721;GTEx Coexpression,839	TRIM72,TRIO,FAM13B,DOCK8,RORA,IRS2,SLC7A11,NR3C1,CHD2,ETS1,AACS,CCAR1,MFSD8,ING5,DBP,PCF11,LIPG,EPC1,KMT5B,CCNL1,NEPRO,BVES,COA5,TGIF1,ARHGEF12,RBM15,ABCC5,PDE4D,RFX3,SHROOM3,TSC1,ASPN,RUNX1,NAV3,ACOX1,PPP1R3E,TXNIP,LCOR,ITGA6,GLCCI1,PPARA,PPEF2,ATF3,PPP1R15A,KDM3A,SATB1,KLHL11,BAZ2B,PIK3R1,FAM214A,SULT1A1,NRIP1,THEM4,FSD2,PLEKHH1,FAM83A,TMEM120B,RBM39,EGR1,GDF15,OGA,NR1D2,KLHL24,ELL2,VEGFA,TRMT9…
gene_set_query	761	ZNF322	711	ARCHS4 Coexpression,546;GTEx Coexpression,876	PANK3,JADE1,EEA1,EPB41L5,STK10,CECR2,ARL5B,UGP2,INPP5D,RAC2,EPC2,RIOK2,CEP170,MAPK6,METTL15,USP8,RIC1,CXADR,SLC16A1,HMGCS1,MMGT1,FEM1B,RHBDD1,ATP11C,RFX3,LYSMD3,STAG2,PARVG,MTHFD2,POLR3G,SMCR8,ESYT2,LCP2,PTPN6,FERMT2
gene_set_query	762	ZNF514	713.7	ARCHS4 Coexpression,460;Enrichr Queries,743;GTEx Coexpression,938	SETD5,SMG1,GABPB2,MAML1,TCF23,RORA,SLC2A3,SLC7A11,CHD2,ING5,FAM102B,EPB41L4A,ACP6,LONP2,IER3,SUN1,LIMCH1,VPS13A,TET2,VPS13B,PTGR2,PGF,SLC7A5,SLC9A4,PPP1R3E,AKAP9,TXNIP,LCOR,KCTD12,SFT2D2,ASPA,ABCB4,PAPLN,CXCR4,BAZ2B,PIK3R1,FAM214A,CDKN2AIP,APOLD1,MBTD1,GK5,BTAF1,HCAR1,MXI1,NRIP1,KANSL1L,PAG1,NKTR,RBM39,EGR1,MAP3K1,ABCA5,KCNB1,ABHD18,KLHL24,VEGFA,CLK1,TRMT9B,PRPF39,KLF6,TMEM116,CCNG2,XPNPEP3,BHLHE…
gene_set_query	763	TBX19	714	ARCHS4 Coexpression,755;Enrichr Queries,306;GTEx Coexpression,1081	GABPB2,TENM4,NCF2,SERPINE1,TCF23,SLC40A1,RORA,IRS2,SLC7A11,PRDM1,ETS1,DMBX1,DOCK10,ZC3H12D,DUSP10,RGS1,FADS6,FFAR4,CHAC1,BVES,GLUL,YWHAG,SAMD11,GHSR,CLUH,LMO2,MITF,GEM,F5,RUNX1,SLC7A5,LMX1A,RGS9BP,LGALS12,TXNIP,IRF8,TRIB3,SFT2D2,ASPA,ATF3,C5AR1,CXCR4,TNFRSF11A,EFNA5,NDRG1,LY9,FOXO1,HSPD1,CLN3,RASD1,HCAR1,CYTH4,HLX,PLAGL1,HMOX1,RXRG,IVNS1ABP,LRRC25,EGR1,RPH3AL,RABGAP1L,JAG1,GSN,LAMB3,GADD45A,GDF15…
gene_set_query	764	ZNF675	715	ARCHS4 Coexpression,859;Enrichr Queries,591;GTEx Coexpression,695	DENND1B,TRIM72,KDM5C,GABPB2,CHD7,TCF23,RASEF,JMJD1C,RORA,IRS2,SLC2A3,TMEM182,SLC7A11,PRDM1,EPRS,EEA1,DUSP10,TRIM29,NIPAL1,SACS,CERS3,DUSP4,MREG,ELOVL4,HMGCS1,STRBP,VPS13C,PDE4D,ABCC9,RUNX1,ARL4A,SLC9A4,RNF125,TET3,AKAP9,TXNIP,LCOR,RAB38,ITGA6,KCTD12,UTRN,CARD14,ASPA,MTMR1,SATB1,BAZ2B,PIK3R1,EVPL,NDRG1,FOXO1,MBTD1,GK5,ALDH3B2,FGD6,HCAR1,DNAJB4,NRIP1,HIVEP2,MAPK6,SKIL,MEST,PDZD7,EGR1,JAG1,MAP3K1,GD…
gene_set_query	765	ZFP57	715.3	ARCHS4 Coexpression,728;Enrichr Queries,527;GTEx Coexpression,891	MTMR10,SERPINE1,SLC2A1,SLC2A3,LRMP,SLC7A11,PRDM1,SPN,LGALS3,ALCAM,MPC1,PEG10,ENPP2,GRB10,LONP1,RAC2,PRKG2,CHAC1,JARID2,TGM2,IER3,DUSP4,TGIF1,DENND2D,POSTN,CXADR,MME,ITPK1,LMO2,ARAP2,GAB2,SHISA2,GEM,PGF,SHTN1,SLC7A5,HPDL,CCDC80,SOAT2,MFNG,LGALS12,CAT,TXNIP,RAPGEF5,ASPA,ATF3,HBEGF,FBN2,CXCR4,LPL,CLN8,NDRG1,ARHGAP22,GPR152,SH3TC2,SLC17A9,PLAGL1,INPP5D,UCP2,MAP7,HMOX1,APOE,MEST,HHATL,EGR1,GDF15,MCAM,…
gene_set_query	766	HOXA13	716	ARCHS4 Coexpression,624;Enrichr Queries,779;GTEx Coexpression,745	KDM5C,TRIO,PANK3,SLC7A11,PRDM1,EDNRA,HEY1,PDK4,SAMD11,ANKDD1B,DUSP4,EOMES,OSR2,ABCC4,CLUH,MME,LIMCH1,NXPE2,SLC30A4,EBF2,SHROOM3,MITF,URB1,PGF,RUNX1,COL6A1,PAX9,PRR15,TXNIP,IRF8,PPARG,KCTD12,ATF3,FBN2,CEBPA,COL15A1,CHRNA2,NOTCH1,HPGD,KLHL15,CXCR4,SLC1A5,NDRG1,SLC7A1,CACNA1H,FOXO1,ACACA,GLB1L2,SELENBP1,FOXRED2,HLX,NRIP2,NT5DC3,PPARGC1B,JAZF1,EGR1,EGLN3,GDF15,ZBTB16,CAV1,IRX3,ESR1,TBX3,FOSL1,NET1,BM…
gene_set_query	767	TP73	716	ARCHS4 Coexpression,713;Enrichr Queries,850;GTEx Coexpression,585	RB1,KDM5C,TRIO,ANKRD33B,SERPINE1,PTEN,SLC2A1,RORA,NR3C1,ESPN,ETS1,LFNG,TRIM29,NIPAL1,JARID2,DIP2C,CERS3,SREBF1,KCNH4,MREG,CLUH,ELOVL4,TNFRSF18,PRKCE,SYTL1,ETV3,MUC5AC,RUNX1,SLC7A5,OBSCN,TET3,PAX9,PKP1,RAB38,PPARG,PPARA,CARD14,MET,SAXO2,ATF3,DTHD1,MTMR1,CEBPA,CASZ1,NOTCH1,DOT1L,CXCR4,PIK3R1,ADH7,EVPL,FOXO1,ALDH3B2,MKNK2,MAPK6,EGR1,DNAH10,GADD45A,GDF15,LRBA,ZBTB16,CAV1,CYP4B1,PTK6,VWA3A,GRHL1,ESR1,…
gene_set_query	768	NFIA	717.3	ARCHS4 Coexpression,347;Enrichr Queries,720;GTEx Coexpression,1085	TENM4,CELF2,CHD7,PTEN,SLC40A1,PTPRM,RORA,IRS2,NR3C1,ETS1,SYNE2,ALCAM,RUSC2,CEP170,DIP2C,JARID2,ARID2,GLUL,DENND2D,CXADR,LIMCH1,TRPC1,PRKCE,SEMA6D,PDE4D,MTUS1,TSC1,SHISA2,KCTD6,RUNX1,MAP1B,AKAP9,ITGA7,KCNQ4,TXNIP,LCOR,PDE5A,ITGA6,KCTD12,GLCCI1,UTRN,MGLL,KMT2C,PRUNE2,SLC1A3,PIK3R1,EFNA5,NDRG1,FOXO1,FAM117B,EFNB2,SBNO1,SGPL1,MXI1,ZBTB18,NTRK2,EGR1,BCHE,JAG1,GSN,ZBTB16,CAV1,INSR,ZBTB10,APEX2,CORO2B,V…
gene_set_query	769	NR2C1	719.3	ARCHS4 Coexpression,1249;Enrichr Queries,145;GTEx Coexpression,764	BCAR3,SETD5,KDM5C,TRIO,BTG1,CELF2,CHD7,PTEN,SLC2A1,JMJD1C,RORA,IRS2,CBLB,NR3C1,EPRS,ETS1,CMIP,SYNE2,MFSD8,NAMPT,LONP1,VPS35,ARID2,JARID2,MEF2A,TGIF1,KLF10,ARHGEF11,SREBF1,SUN1,CXADR,CLUH,ITPK1,TSC1,PGF,RUNX1,TXNIP,LCOR,ITGA6,UTRN,ATF3,STK40,CAMK2D,SATB1,GLS2,SDR39U1,CXCR4,PIK3R1,NR2C2,TOB1,FOXO1,EPB41L5,CECR2,BAG4,FGD6,MXI1,NRIP1,HIVEP2,BEND7,ZBTB7B,RREB1,NKTR,IVNS1ABP,TMEM120B,EGR1,RBM39,POU2F1,…
gene_set_query	770	SOX11	719.4	Literature ChIP-seq,143;ARCHS4 Coexpression,745;Enrichr Queries,1029;ReMap ChIP-seq,174;GTEx Coexpression,1506	SLC23A3,RB1,SLC27A1,ACAA2,CCNT1,PLXND1,TFRC,NCF1,NDUFA10,SERPINE1,TEX45,RORC,IRS2,DCAF6,EDNRA,ALCAM,DACH1,EDNRB,RUSC2,PEG10,MPC2,ZXDC,GRB10,KMT5B,SLC16A8,VPS35,TGM2,ZBTB39,USP8,KCNH4,POSTN,MREG,CXADR,LIMCH1,SEMA6D,DYRK1A,RFX3,PPP4R3B,SHISA2,TMEM170B,TEX2,UPB1,PRLR,FRMD3,CHIT1,HIC2,AFG3L2,SLC9A6,MAP1B,GPD1,AKAP9,DPEP2,TXNIP,KCNQ4,CD300E,ATF3,DSC2,ARL8B,FBN2,CASZ1,CALCA,NPR1,DLX5,TSHZ1,CEP85L,MTTP,…
gene_set_query	771	ZNF384	720	ARCHS4 Coexpression,1279;ENCODE ChIP-seq,31;Enrichr Queries,1115;ReMap ChIP-seq,88;GTEx Coexpression,1087	GABPB2,TFRC,MAML1,SERPINE1,EPRS,CCAR1,LIPE,LONP1,EPC1,DPF3,IER3,MEF2A,SLC11A1,PRKCE,MCCC1,RFX2,GTPBP2,FNDC7,RUNX1,SLC5A6,RBP4,CCDC80,PPP1R3E,BTK,TXNIP,TRIB3,SIK2,ATF6,ATF3,MTMR1,ABCB6,EPB41,TSHZ1,MTTP,BAZ2B,LPAR4,PIK3R1,SAMSN1,ART1,MBTD1,CD79A,VPS11,HMOX1,APOE,HIVEP2,ZBTB7B,RREB1,EGR1,CHKA,FAM78A,ABCA6,LRBA,SNAI3,SIAH2,ADHFE1,SUCO,ERAL1,STAM,CIDEC,CS,FOSL1,MLLT10,FAM160A2,GRIN3B,STAG2,FXYD4,STAR,…
gene_set_query	772	ZNF441	720.3	ARCHS4 Coexpression,533;Enrichr Queries,455;GTEx Coexpression,1173	CSRNP1,PDE3B,SLC40A1,SLC2A3,TMEM182,SLC7A11,LYST,GPHN,MFSD8,SPTLC3,SLC16A6,LONP2,NEPRO,METTL15,TECTA,CFAP44,DUSP4,KLF10,MYLIP,CLUH,FCRL5,RALGAPA1,TRPC1,TET2,MTUS1,RFX3,TSC1,TMEM170B,GPCPD1,PGF,RAP2C,SLC7A5,RNF125,PPP1R3E,MAP1B,AKAP9,TXNIP,LCOR,TRIB3,PDE5A,KCTD12,ASPA,ATF3,PPP1R15A,USP53,SATB1,CXCR4,PIK3R1,FAM214A,APOLD1,NRIP1,RBBP6,FNIP1,KANSL1L,PAG1,TMEM120B,EGR1,POU2F1,ABCA5,GADD45A,GDF15,OGA,K…
gene_set_query	773	E2F4	721.7	Literature ChIP-seq,124;ARCHS4 Coexpression,1381;ENCODE ChIP-seq,99;Enrichr Queries,1261;ReMap ChIP-seq,271;GTEx Coexpression,1194	RB1,AHCYL2,LPGAT1,GABPB2,TFRC,CCNI,ECI1,JMJD1C,GHITM,EPRS,CCAR1,DCAF6,LGALS3,HERC3,PPP4R1,RASSF4,LONP1,EPC1,VPS35,CHAC1,GLUL,SAMD11,IER3,MEF2A,PDHX,PRKAB2,NHLRC3,GLCE,FIBCD1,KCNK13,GTPBP2,RUNX1,MTHFD2,PPA1,AKAP9,SIK2,KCTD12,ATF3,OPTN,ACOT4,ZSCAN29,ABCB6,GIPR,MGST3,VPS26A,SLC5A3,CDKN2AIP,DEDD2,SULT1A1,CYP27B1,EPB41L5,CRACR2B,PRKAR2B,VPS11,ZBTB7B,EGR1,DNAH10,CHKA,GADD45A,LRBA,MCAM,PTK6,PARP16,STAM,…
gene_set_query	774	MECP2	722.7	ARCHS4 Coexpression,851;Enrichr Queries,346;GTEx Coexpression,971	GSK3B,SMG1,KDM5C,DDX3X,TRIO,DGKD,CCNI,CELF2,CHD7,PTEN,RORA,IRS2,NR3C1,CHD2,EPRS,ETS1,AFF4,CMIP,RPS6KA3,STK10,NIPBL,RUSC2,EPC2,DIP2C,JARID2,GLUL,YWHAG,MEF2A,NCOA1,KDM6B,ARHGEF11,ARHGEF12,KDM2A,TRPC1,PRKCE,VPS13D,TET2,DYRK1A,TSC1,SIRT1,RUNX1,NCOR1,MAP1B,WAC,TXNIP,LCOR,SMCR8,UTRN,ALDOA,CLOCK,NOTCH1,KMT2C,PRUNE2,XIAP,PIK3R1,NR2C2,NDRG1,FOXO1,HSPD1,PRDX3,DHX32,NRIP2,VPS11,RREB1,CYTH1,JAZF1,ZBTB18,EGR1…
gene_set_query	775	SIM1	723.3	ARCHS4 Coexpression,338;Enrichr Queries,958;GTEx Coexpression,874	PHTF2,PLXND1,TENM4,GBE1,PDE3B,PTEN,RORA,PRDM1,VLDLR,EPRS,ALDH1L2,EEA1,DUSP10,DACH1,EDNRB,ENPP2,PDK4,PLCE1,RIOK2,JARID2,HADH,DYNC2H1,EOMES,OSR2,TICAM2,MME,SEMA6D,EBF2,MITF,SHISA2,PTGR2,RUNX1,CCDC80,LMX1A,SLC7A8,LGALS12,PAX9,RRAGD,COL6A3,FBN2,POPDC3,CASZ1,PRKAA2,GIPR,TSHZ1,ETFDH,CXCR4,EFNA5,TRPM2,ACVR1C,PLAGL1,SLIT1,CACNA1S,FNIP1,PPARGC1A,MEST,NTRK2,EGR1,RPH3AL,OPN3,ABCA5,DMRT2,ZBTB16,SLC16A12,NEB,…
gene_set_query	776	MSX2	724	ARCHS4 Coexpression,395;Enrichr Queries,647;GTEx Coexpression,1130	HSPB8,SERPINE1,TCHH,SLC2A1,RORA,JADE3,SLC2A3,SLC7A11,PRDM1,ETS1,AREG,EEA1,ARL5B,ALCAM,HEPHL1,HEY1,HEY2,LIPG,TGM2,IER3,SAMD11,DUSP4,SLC13A4,MME,FIBCD1,SHISA2,PRLR,PGF,RUNX1,SLC5A6,KCTD9,HIC2,KRT36,PKP2,PPARG,ATF3,MGLL,FREM2,FBN2,CASZ1,HPGD,DLX5,LAMA1,NEDD9,CXCR4,VPS26A,SLC1A5,EFNA5,TOB1,NDRG1,EFNB2,FLRT3,SLIT1,CHSY3,MEST,NTRK2,EGR1,EGLN3,JAG1,OPN3,GDF15,MCAM,CAV1,IRX3,SPRY4,GRHL1,ESR1,TBX3,DLK1,FO…
gene_set_query	777	ZNF136	724.7	ARCHS4 Coexpression,1127;Enrichr Queries,706;GTEx Coexpression,341	KDM5C,BTG1,GABPB2,CCNT1,FAM13B,MAML1,TCF23,JMJD1C,RORA,IRS2,CTDSPL2,ARHGAP5,NR3C1,CHD1,MYSM1,ETS1,NIPBL,METTL14,ING3,PCF11,EPC1,EPC2,BVES,IER3,DUSP4,KLF10,MYLIP,CLUH,VPS13C,ATP11C,VPS13B,FAM126B,SIRT1,RSBN1,PGF,TXNIP,LCOR,ATF7,UTRN,ASPA,ATF3,KDM7A,SATB1,CXCR4,BAZ2B,PIK3R1,CLCN3,SBNO1,BTAF1,HCAR1,NRIP1,PAG1,SUZ12,ZBTB18,EGR1,RBM39,RIC1,DENND4C,ZBTB10,NR1D2,KLHL24,KLF7,STAG2,TMEM236,DNAJA3,BHLHE40,…
gene_set_query	778	IRX1	724.7	ARCHS4 Coexpression,725;Enrichr Queries,865;GTEx Coexpression,584	GSK3B,BTG1,TENM4,KRT23,IRS2,ETS1,ELFN1,AACS,ALCAM,DACH1,EDNRB,PEG10,ENPP2,PDK4,ME2,APPL2,TRIM67,TGIF1,DUSP4,POSTN,MME,HMGCS1,LIMCH1,EBF2,SHISA2,ETV3,LSS,RUNX1,PARD3B,COL6A1,TXNIP,ATF3,RNF165,FBN2,CEBPA,NOTCH1,CXCR4,LPL,SLC1A5,ADRB2,PIK3R1,APCDD1,EFNA5,EFNB2,HCAR1,CRACR2B,SLIT1,MEST,GALNT6,NTRK2,EGR1,MAP3K1,JAG1,LAMB3,GDF15,IRX3,ZBTB16,CAV1,TBX3,DLK1,KBTBD11,KLF6,SMOC1,BHLHE40,MELTF,CDO1,FGF11
gene_set_query	779	DLX4	725.3	Literature ChIP-seq,121;ARCHS4 Coexpression,1386;Enrichr Queries,741;GTEx Coexpression,653	ECI1,TCHH,ATP2A3,KRT23,RORA,PRDM1,ESPN,HEPHL1,HEY1,TRIM29,SPTLC3,HEY2,PDK4,LONP1,SAMD11,CERS3,DUSP4,EOMES,KCNH4,CLUH,ELOVL4,ETV3,PGF,RUNX1,SLC7A5,HIC2,HPDL,SLC7A8,TET3,KRT36,LGALS12,PAX9,COL6A1,PKP1,RAB38,PPARG,CASQ1,CARD14,GPRC5C,ATF3,FBN2,CEBPA,CASZ1,DLX5,PAPLN,CXCR4,SLC1A5,EFNA5,FOXO1,ALDH3B2,TRPM2,NTRK2,EGR1,EGLN3,CDSN,GDF15,ZBTB16,IRX3,GRHL1,ESR1,TBX3,VEGFA,FOSL1,MLXIPL,KRT19,KLF5,IL2RA,BHLH…
gene_set_query	780	ZNF597	725.3	ARCHS4 Coexpression,1043;Enrichr Queries,100;GTEx Coexpression,1033	CSRNP1,PUS10,ANKRD33B,DDX3X,CCNT1,SERPINE1,FAM13A,TMEM95,IRS2,SLC2A3,SLC7A11,PRDM1,VLDLR,EPRS,ETS1,SYDE2,DUSP10,SLC16A6,LONP1,PDK4,RIOK2,CD36,CHAC1,IER3,TECTA,KLF10,USP8,TICAM2,RBM15,ACSL1,MITF,GEM,SLC7A5,PEX3,LGALS12,TXNIP,LCOR,SMCR8,PPARG,ATF3,OPTN,MGLL,HBEGF,PPP1R15A,SLC22A5,SATB1,CXCR4,ADRB2,SPTY2D1,TOB1,EFNB2,SBNO1,ASTE1,NOCT,MKNK2,HMOX1,DNAJB9,SKIL,SLC25A25,SUZ12,EGR1,ITPRID2,EGLN3,JAG1,TIP…
gene_set_query	781	ZNF611	725.3	ARCHS4 Coexpression,1101;Enrichr Queries,654;GTEx Coexpression,421	SMG1,TRIO,GABPB2,NCF2,GPR65,CELF2,TCF23,RASEF,PTEN,SLA,JMJD1C,RORA,TMEM182,PRDM1,EPRS,ETS1,PIK3CG,SYNE2,NIPBL,ING3,MED13,SPTLC3,DBT,RAC2,VPS13C,PDE4D,VPS13D,TET2,VPS13B,RFX3,ZBTB34,CMBL,RSBN1,PGF,PPP1R3D,AKAP9,BTK,TLR8,TXNIP,LCOR,SMCR8,LCP1,UTRN,ASPA,ATF3,SASH3,KMT2C,BAZ2B,PIK3R1,SAMSN1,EFNB2,CLN3,HCAR1,ASTE1,MKNK2,NCKAP1L,FNIP1,PDZD7,EGR1,RBM39,JAG1,POU2F1,TPK1,GDF15,KCNB1,KLHL24,KLF6,PIKFYVE,PT…
gene_set_query	782	TCF3	728.7	Literature ChIP-seq,15;ARCHS4 Coexpression,1460;ENCODE ChIP-seq,3;Enrichr Queries,1215;ReMap ChIP-seq,138;GTEx Coexpression,1541	ITSN2,RB1,SPI1,TRIO,GABPB2,TFRC,MAML1,EPRS,DCAF6,VPREB3,SPIC,PPP4R1,ALCAM,NAMPT,BVES,SAMD11,IER3,MEF2A,PRKAB2,NHLRC3,RFX3,SLC5A6,MAP1B,LGALS12,TXNIP,ATF3,OPTN,MTMR1,HSPA4L,BAZ2B,ADH7,CRACR2B,FLRT3,VPS11,HMOX1,ZBTB7B,AMZ1,RREB1,JAG1,CHKA,HOMER1,TIPARP,SNAI3,LRBA,MCAM,SLC16A12,NR1D2,ELL2,FOSL1,MLLT10,GRIN3B,EIF5,AGO2,CDK12,CDK13,FERMT2,ARHGAP9,DENND1B,SETD5,BTG1,BHLHE41,PYGM,OSBPL11,JPH1,MYOM2,LFNG…
gene_set_query	783	CREB3L1	730.3	ARCHS4 Coexpression,909;Enrichr Queries,918;ReMap ChIP-seq,256;GTEx Coexpression,838	SCARB1,GABPB2,PLXND1,RASEF,SERPINE1,ALDH1L2,ETS1,PVR,VPREB3,LGALS3,RASSF6,LONP1,IER3,TGM2,OSR2,POSTN,CISH,SLC11A1,CMBL,GTPBP2,PGF,RUNX1,CHIT1,SLC9A4,CCDC80,RGS9BP,TRIB3,ATF3,EPB41,SLC1A5,SLC5A3,NDRG1,DEDD2,EFNB2,CYP27B1,CRACR2B,HMOX1,ZBTB7B,RREB1,FGF21,EGR1,JAG1,FAM78A,CAV1,CHCHD10,PARP16,FOSL1,ATP4A,GRIN3B,BHLHE40,CYSTM1,FERMT2,CPEB4,ACHE,SLC44A3,SLC2A1,SLC7A11,DBP,CTSE,JARID2,YWHAG,DUSP4,ABCC4,…
gene_set_query	784	TIGD1	730.5	ARCHS4 Coexpression,444;GTEx Coexpression,1017	SMG1,OSGEPL1,KMT2C,RASEF,TMEM182,GK5,EPB41L4A,SPTLC3,THEM4,KANSL1L,NEPRO,COA5,AOC3,TMEM120B,CDKL5,FCRL5,NEGR1,ABCA6,KCNB1,ABCC5,VPS13B,TSC1,ARHGAP28,ABCC9,ERAL1,DDHD1,ANKEF1,TRMT9B,PPP1R3E,REL,ESYT1,FOLR2,SFT2D2,ASPA,CD22,MYORG
gene_set_query	785	ZNF700	731.3	ARCHS4 Coexpression,476;Enrichr Queries,770;GTEx Coexpression,948	CSRNP1,DENND1B,RNF11,FAM13B,ZFYVE9,DOCK8,JMJD1C,IKZF1,EPRS,CHD1,LYST,PIK3CG,RPS6KA3,NIPBL,RUSC2,PCF11,NAMPT,ARID2,YWHAG,CFAP44,HMGCS1,IST1,VPS13C,IFRD1,VPS13B,PGF,AKAP9,BTK,TXNIP,LCOR,LCP2,PIGL,PPP1R15A,KMT2C,ATP1A2,BAZ2B,PIK3R1,FAM214A,ATAD2B,BTAF1,NRIP1,FNIP1,KANSL1L,RREB1,NKTR,IVNS1ABP,MAP3K2,RBM39,EGR1,MAP3K1,TIPARP,OGA,LNPEP,KLHL24,DDHD1,SSH2,SLC4A7,TRMT9B,FAM160A2,KLF6,PARVG,STK17B,BHLHE40,…
gene_set_query	786	ZNF780B	733.3	ARCHS4 Coexpression,383;Enrichr Queries,694;GTEx Coexpression,1123	DENND1B,TRIM72,SMG1,GABPB2,FAM13B,TCF23,JMJD1C,RORA,TMEM182,SLC7A11,ARHGAP5,CHD2,SYNE2,EEA1,ING5,FLCN,NIPBL,MED13,KMT5B,BVES,RALGPS1,CFAP44,DUSP4,USP8,CDKL5,VPS13C,PDE4D,VPS13A,TET2,RFX3,VPS13B,TSC1,ABCC9,GPCPD1,PGF,SLC9A4,PPP1R3E,AKAP9,LCOR,PPARA,UTRN,SFT2D2,ASPA,DGKH,SATB1,KMT2C,XIAP,BAZ2B,PIK3R1,FAM214A,CDKN2AIP,MBTD1,GK5,HCAR1,NRIP1,KANSL1L,NKTR,TMEM120B,EGR1,GDF15,KCNB1,LNPEP,KLHL24,DDHD1,TR…
gene_set_query	787	ETV4	733.5	ARCHS4 Coexpression,523;Enrichr Queries,822;ReMap ChIP-seq,107;GTEx Coexpression,1482	SCARB1,PLXND1,SERPINE1,PRDM1,EPRS,ETS1,CMIP,VPREB3,LGALS3,RASSF4,PIM3,CHAC1,CCNL1,LZTS1,IER3,TGM2,SLC6A19,CISH,SLC11A1,GPT2,MTUS1,PGF,RUNX1,SLC5A6,SOAT2,MTHFD2,TXNIP,RAB38,TRIB3,DGKK,ATF3,ABCB6,SLC1A5,NDRG1,ARHGAP12,PRDX3,CD79A,FUT7,CRACR2B,PODXL,CD19,ADGRG6,HMOX1,APOE,ZBTB7B,PCK1,A2M,PLTP,PDZD7,EGR1,JAG1,CHKA,CBX4,GADD45A,LRBA,CAV1,MCAM,TRPV2,CHCHD10,ERAL1,ELL2,FOSL1,MLLT10,BHLHE40,MELTF,SLC2A1,…
gene_set_query	788	ZSCAN31	734	ARCHS4 Coexpression,759;GTEx Coexpression,709	DYRK4,BTG1,TNFAIP6,PRUNE2,ITGB2,WAS,BAZ2B,CACNA1H,PCM1,FAM83F,ADAP2,TATDN2,CCRL2,DNAJB9,KMT5B,BEND7,GPR156,ZBTB7B,CTSC,CDKL2,KLF10,SERPINB2,TDRD6,KMO,PTGR2,MLLT10,ARHGAP30,SLC7A8,PEX3,STK17B,JMY,QRICH2,PPEF1,CLOCK,ZSCAN29
gene_set_query	789	ZNF493	734	ARCHS4 Coexpression,450;Enrichr Queries,846;GTEx Coexpression,906	TRIM72,FAM13B,CHD7,RASEF,JMJD1C,RORA,SLC4A1,TMEM182,NR3C1,LYST,SYNE2,ING5,NIPBL,PPIP5K1,SPTLC3,ARID2,JARID2,TRIM67,USP8,CDKL5,GLCE,VPS13C,VPS13A,TET2,MTUS1,RFX3,TSC1,ABCC9,KCTD6,SLC9A4,PPP1R3E,AKAP9,TXNIP,LCOR,PPARG,SFT2D2,ATF6,ASPA,RNF165,GRAMD1B,SATB1,KMT2C,PPM1H,BAZ2B,PIK3R1,FAM214A,TTN,MBTD1,SULT1A1,GK5,FGD4,HCAR1,PAG1,PDZD7,NKTR,ZBTB18,TMEM120B,EGR1,OSBPL6,ABCA5,NEGR1,KCNB1,LRBA,OGA,KLHL24,T…
gene_set_query	790	ZNF37A	734	ARCHS4 Coexpression,451;Enrichr Queries,321;GTEx Coexpression,1430	DENND1B,SMG1,LPGAT1,GABPB2,FAM13B,TCF23,RASEF,JMJD1C,RORA,TMEM182,SLC7A11,ARHGAP5,NR3C1,EPRS,AFF4,CHD1,LYST,SYNE2,MFSD8,EEA1,ING5,NIPBL,ARL5B,EPB41L4A,SPTLC3,SACS,ARID2,USP8,CDKL5,HMGCS1,FCRL5,VPS13C,PDE4D,VPS13A,TET2,MTUS1,VPS13B,ABCC9,KCTD6,SLC9A4,MAP1B,AKAP9,TXNIP,LCOR,SFT2D2,CLOCK,ASPA,USP53,BAZ2B,PIK3R1,FAM214A,ARHGAP12,GK5,FGD4,BTAF1,HCAR1,MXI1,NRIP1,NKTR,TMEM120B,EGR1,NEGR1,DENND4A,KCNB1,O…
gene_set_query	791	ZNF131	735.7	ARCHS4 Coexpression,1344;Enrichr Queries,555;GTEx Coexpression,308	SMG1,DDX3X,BTG1,CCNT1,TFRC,GPR65,TCF23,JMJD1C,CTDSPL2,NR3C1,EPRS,ETS1,CHD1,METTL14,NIPBL,MED13,AMMECR1L,PCF11,ARID2,JARID2,IER3,DUSP4,ARHGEF11,KDM2A,HMGCS1,APLP2,IFRD1,ITPK1,ZFP91,SIRT1,RUNX1,MTHFD2,TXNIP,LCOR,SLC25A51,LRIF1,ALDOA,SQSTM1,ATF3,SLC22A5,SATB1,INSIG1,DOT1L,KLHL11,CXCR4,VPS26A,PIK3R1,HSPD1,MBTD1,SBNO1,KCNV2,HCAR1,MAT2A,NRIP1,HMOX1,RBBP6,DCAF10,MAPK6,ZBTB7B,SUZ12,IVNS1ABP,HSPA9,EGR1,RB…
gene_set_query	792	ZNF2	736.5	ARCHS4 Coexpression,1205;Enrichr Queries,268	BCAR3,CSRNP1,TRIM72,KDM5C,GABPB2,CHD7,TCF23,SLC2A1,SLC40A1,RORA,PRDM1,NR3C1,EPRS,ETS1,DUSP10,HEY1,CHAC1,JARID2,BVES,GLUL,IER3,DUSP4,KDM6B,KLF10,CLUH,GPT2,PDE4D,PGF,SLC9A4,TXNIP,LCOR,ITGA6,ASPA,ATF3,HBEGF,INSIG1,PIK3R1,ADRB2,NDRG1,TOB1,ARHGAP12,HCAR1,MKNK2,MXI1,RREB1,GPR155,PDZD7,IVNS1ABP,RBM38,EGR1,EGLN3,GADD45A,GDF15,NR1D2,KLHL24,VEGFA,KLF6,NR4A3,GPAM,CCNG2,XPNPEP3,BHLHE40,KLF9,NABP1,FOSB,MELTF,…
[truncated: 840 more rows]

## Sheet: ChEA enriched PPARγ-transcribed
Table S3: ChEA enriched PPARγ-transcribed genes
CHEA	NJT2_1	NJT2_2	NJT2_3	Vehicle_1	Vehicle_2	Vehicle_3	pval	qval	fc	log2(fc)
Ffar4	2.26797	1.81337	0.913485	0	0	0	4.80626e-12	3.12578e-09	16649.4	14.0232
[truncated: 539 more rows]
